# Supplementary material for: (4-Nitro­phen­yl)methyl 2,3-di­hydro-1H-pyrrole-1-carboxyl­ate: crystal structure and Hirshfeld analysis
Source: Acta Crystallogr E Crystallogr Commun. 2018 Feb 23;74(Pt 3):371–5. doi: 10.1107/S2056989018002451 (PMC5947806; doi:10.1107/S2056989018002451)
Supplement: Supplementary file 1 [file e-74-00371-sup1.cif]

##############################################################################
#                                                                            #
# This CIF contains the data in a paper accepted for publication in          #
# Acta Crystallographica Section E. It conforms to the requirements of       #
# Notes for Authors for Acta Crystallographica Section E, and has been       #
# peer reviewed under the auspices of the IUCr Commission on Journals.       #
#                                                                            #
# Full details of the Crystallographic Information File format               #
# are given in the paper "The Crystallographic Information File (CIF):       #
# a New Standard Archive File for Crystallography" by S. R. Hall, F. H.      #
# Allen and I. D. Brown [Acta Cryst. (1991), A47, 655-685].                  #
#                                                                            #
# The current version of the core CIF dictionary is obtainable from          #
# ftp://ftp.iucr.org/pub/cif_core.dic.                                       #
#                                                                            #
# Software is freely available for graphical display of the structure(s)     #
# in this CIF. For information consult the CIF software page                 #
# http://www.iucr.org/resources/cif/software.                                #
#                                                                            #
# This file may be used for bona fide research purposes within the           #
# scientific community so long as proper attribution is given to the journal # 
# article from which it was obtained.                                        #
#                                                                            #
##############################################################################
data_I
_audit_creation_method     SHELXL-2014/6
_chemical_name_systematic
;
(4-Nitrophenyl)methyl 2,3-dihydro-1<i>H</i>-pyrrole-1-carboxylate
;
_chemical_name_common     ?
_chemical_formula_moiety     'C12 H12 N2 O4'
_chemical_formula_sum     'C12 H12 N2 O4'
_chemical_formula_iupac     'C12 H12 N2 O4'
_chemical_formula_weight     248.24
_chemical_melting_point     ?
_shelx_space_group_comment
;
The symmetry employed for this shelxl refinement is uniquely defined
by the following loop, which should always be used as a source of
symmetry information in preference to the above space-group names.
They are only intended as comments.
;
_space_group_crystal_system     monoclinic
_space_group_name_H-M_alt     'P 21/n'
_space_group_name_Hall     '-P 2yn'
loop_
    _space_group_symop_operation_xyz
    'x, y, z'
    '-x+1/2, y+1/2, -z+1/2'
    '-x, -y, -z'
    'x-1/2, -y-1/2, z-1/2'
_cell_length_a     9.0385(3)
_cell_length_b     12.2518(4)
_cell_length_c     10.5452(3)
_cell_angle_alpha     90
_cell_angle_beta     96.1020(10)
_cell_angle_gamma     90
_cell_volume     1161.14(6)
_cell_formula_units_Z     4
_cell_measurement_reflns_used     9984
_cell_measurement_theta_min     2.56
_cell_measurement_theta_max     26.45
_cell_measurement_temperature     290(2)
_exptl_crystal_description     irregular
_exptl_crystal_colour     yellow
_exptl_crystal_size_max     0.520
_exptl_crystal_size_mid     0.220
_exptl_crystal_size_min     0.140
_exptl_crystal_density_diffrn     1.420
_exptl_crystal_density_meas     ?
_exptl_crystal_density_method     ?
_exptl_crystal_F_000     520
_exptl_absorpt_coefficient_mu     0.108
_exptl_absorpt_correction_type     multi-scan
_exptl_absorpt_process_details
;
(SADABS; Sheldrick, 1995)
;
_shelx_estimated_absorpt_T_min     0.946
_shelx_estimated_absorpt_T_max     0.985
_exptl_absorpt_correction_T_min     0.7236
_exptl_absorpt_correction_T_max     0.7454
_diffrn_ambient_temperature     290(2)
_diffrn_radiation_type     MoK\a
_diffrn_radiation_wavelength     0.71073
_diffrn_measurement_device_type     'Bruker APEXII CCD'
_diffrn_measurement_method     '\f and \w scans'
_diffrn_detector_area_resol_mean     ?
_diffrn_reflns_number     23727
_diffrn_reflns_av_R_equivalents     0.0232
_diffrn_reflns_theta_min     2.557
_diffrn_reflns_theta_max     26.457
_diffrn_reflns_theta_full     25.242
_diffrn_measured_fraction_theta_max     0.995
_diffrn_measured_fraction_theta_full     0.998
_diffrn_reflns_limit_h_min     -9
_diffrn_reflns_limit_h_max     11
_diffrn_reflns_limit_k_min     -15
_diffrn_reflns_limit_k_max     15
_diffrn_reflns_limit_l_min     -13
_diffrn_reflns_limit_l_max     13
_refine_special_details     ?
_reflns_number_total     2394
_reflns_number_gt     2013
_reflns_threshold_expression     'I > 2\s(I)'
_refine_ls_structure_factor_coef     Fsqd
_refine_ls_matrix_type     full
_refine_ls_R_factor_all     0.0482
_refine_ls_R_factor_gt     0.0408
_refine_ls_wR_factor_gt     0.1098
_refine_ls_wR_factor_ref     0.1171
_refine_ls_goodness_of_fit_ref     1.089
_refine_ls_restrained_S_all     1.089
_refine_ls_number_reflns     2394
_refine_ls_number_parameters     163
_refine_ls_number_restraints     0
_refine_ls_hydrogen_treatment     constr
_refine_ls_weighting_scheme     calc
_refine_ls_weighting_details
              'w=1/[\s^2^(Fo^2^)+(0.0501P)^2^+0.3399P] where P=(Fo^2^+2Fc^2^)/3'
_atom_sites_solution_hydrogens     geom
_atom_sites_solution_primary     ?
_atom_sites_solution_secondary     ?
_refine_ls_shift/su_max     0.000
_refine_ls_shift/su_mean     0.000
_refine_diff_density_max     0.162
_refine_diff_density_min     -0.184
_refine_ls_extinction_method     none
_refine_ls_extinction_coef     .
loop_
    _atom_type_symbol
    _atom_type_description
    _atom_type_scat_dispersion_real
    _atom_type_scat_dispersion_imag
    _atom_type_scat_source
    'C' 'C' 0.0033 0.0016
                         'International Tables Vol C Tables 4.2.6.8 and 6.1.1.4'
    'H' 'H' 0.0000 0.0000
                         'International Tables Vol C Tables 4.2.6.8 and 6.1.1.4'
    'N' 'N' 0.0061 0.0033
                         'International Tables Vol C Tables 4.2.6.8 and 6.1.1.4'
    'O' 'O' 0.0106 0.0060
                         'International Tables Vol C Tables 4.2.6.8 and 6.1.1.4'
_computing_data_collection
;
APEX2 (Bruker, 2009)
;
_computing_cell_refinement
;
SAINT (Bruker, 2009)
;
_computing_data_reduction
;
SAINT (Bruker, 2009)
;
_computing_structure_solution
;
SIR2014 (Burla <i>et al.</i>, 2015)
;
_computing_structure_refinement
;
SHELXL2014 (Sheldrick, 2015)
;
_computing_molecular_graphics
;
ORTEP-3 for Windows (Farrugia, 2012) and DIAMOND (Brandenburg,
2006)
;
_computing_publication_material
;
<i>MarvinSketch</i> (ChemAxon, 2010) and publCIF (Westrip, 2010)
;
loop_
    _atom_site_type_symbol
    _atom_site_label
    _atom_site_fract_x
    _atom_site_fract_y
    _atom_site_fract_z
    _atom_site_U_iso_or_equiv
    _atom_site_adp_type
    _atom_site_calc_flag
    _atom_site_occupancy
    _atom_site_disorder_assembly
    _atom_site_disorder_group
    O O1 0.95640(13) 0.32527(10) 0.51064(14) 0.0665(4) Uani d 1 . .
    O O2 0.73098(11) 0.38092(8) 0.41873(11) 0.0489(3) Uani d 1 . .
    O O3 0.20267(15) 0.75353(13) 0.19648(17) 0.0896(5) Uani d 1 . .
    O O4 0.34938(16) 0.88645(10) 0.24771(15) 0.0720(4) Uani d 1 . .
    N N1 0.77129(13) 0.20438(10) 0.45899(13) 0.0468(3) Uani d 1 . .
    N N2 0.32222(15) 0.78902(12) 0.24108(13) 0.0532(3) Uani d 1 . .
    C C1 0.86033(17) 0.10688(13) 0.49447(17) 0.0514(4) Uani d 1 . .
    H H1A 0.8888 0.1046 0.5858 0.062 Uiso calc 1 . .
    H H1B 0.9495 0.1052 0.4508 0.062 Uiso calc 1 . .
    C C2 0.75720(19) 0.01184(14) 0.45210(19) 0.0581(4) Uani d 1 . .
    H H2A 0.7987 -0.0322 0.3881 0.070 Uiso calc 1 . .
    H H2B 0.7401 -0.0342 0.5239 0.070 Uiso calc 1 . .
    C C3 0.61637(18) 0.06612(14) 0.39787(18) 0.0558(4) Uani d 1 . .
    H H3 0.5308 0.0292 0.3652 0.067 Uiso calc 1 . .
    C C4 0.62960(16) 0.17304(13) 0.40258(16) 0.0505(4) Uani d 1 . .
    H H4 0.5549 0.2216 0.3725 0.061 Uiso calc 1 . .
    C C5 0.83046(16) 0.30513(12) 0.46670(15) 0.0443(3) Uani d 1 . .
    C C6 0.78181(17) 0.49186(12) 0.42996(17) 0.0490(4) Uani d 1 . .
    H H6A 0.8665 0.5019 0.3819 0.059 Uiso calc 1 . .
    H H6B 0.8127 0.5089 0.5186 0.059 Uiso calc 1 . .
    C C7 0.65706(15) 0.56621(11) 0.37923(13) 0.0400(3) Uani d 1 . .
    C C8 0.51427(16) 0.52938(12) 0.33957(14) 0.0442(3) Uani d 1 . .
    H H8 0.4927 0.4553 0.3436 0.053 Uiso calc 1 . .
    C C9 0.40373(17) 0.60201(12) 0.29406(15) 0.0445(3) Uani d 1 . .
    H H9 0.3082 0.5774 0.2672 0.053 Uiso calc 1 . .
    C C10 0.43818(16) 0.71143(12) 0.28935(13) 0.0414(3) Uani d 1 . .
    C C11 0.57881(17) 0.75032(12) 0.32932(16) 0.0481(4) Uani d 1 . .
    H H11 0.5996 0.8246 0.3262 0.058 Uiso calc 1 . .
    C C12 0.68753(17) 0.67727(12) 0.37385(16) 0.0478(4) Uani d 1 . .
    H H12 0.7828 0.7025 0.4007 0.057 Uiso calc 1 . .
loop_
    _atom_site_aniso_label
    _atom_site_aniso_U_11
    _atom_site_aniso_U_22
    _atom_site_aniso_U_33
    _atom_site_aniso_U_12
    _atom_site_aniso_U_13
    _atom_site_aniso_U_23
    O1 0.0418(6) 0.0487(7) 0.1027(10) -0.0039(5) -0.0220(6) 0.0065(6)
    O2 0.0409(6) 0.0331(5) 0.0694(7) 0.0014(4) -0.0086(5) 0.0017(4)
    O3 0.0510(8) 0.0752(10) 0.1334(14) 0.0052(7) -0.0338(8) 0.0061(9)
    O4 0.0699(9) 0.0433(7) 0.0990(10) 0.0135(6) -0.0083(7) 0.0061(6)
    N1 0.0352(6) 0.0369(6) 0.0660(8) 0.0025(5) -0.0052(5) 0.0040(6)
    N2 0.0467(8) 0.0498(8) 0.0610(8) 0.0086(6) -0.0039(6) 0.0025(6)
    C1 0.0442(8) 0.0408(8) 0.0681(10) 0.0078(6) 0.0017(7) 0.0066(7)
    C2 0.0561(10) 0.0417(8) 0.0766(11) 0.0010(7) 0.0070(8) 0.0059(8)
    C3 0.0440(8) 0.0476(9) 0.0752(11) -0.0077(7) 0.0032(8) -0.0010(8)
    C4 0.0342(8) 0.0459(8) 0.0696(10) -0.0006(6) -0.0026(7) 0.0024(7)
    C5 0.0363(7) 0.0403(8) 0.0545(8) 0.0023(6) -0.0034(6) 0.0027(6)
    C6 0.0432(8) 0.0352(7) 0.0660(10) -0.0034(6) -0.0066(7) 0.0011(7)
    C7 0.0387(7) 0.0369(7) 0.0435(7) 0.0005(6) -0.0006(6) -0.0008(6)
    C8 0.0447(8) 0.0347(7) 0.0519(8) -0.0042(6) -0.0009(6) 0.0008(6)
    C9 0.0367(7) 0.0434(8) 0.0516(8) -0.0046(6) -0.0028(6) -0.0015(6)
    C10 0.0391(7) 0.0406(8) 0.0434(7) 0.0050(6) -0.0007(6) -0.0006(6)
    C11 0.0461(8) 0.0325(7) 0.0640(9) -0.0023(6) -0.0019(7) -0.0013(6)
    C12 0.0370(8) 0.0392(8) 0.0647(9) -0.0040(6) -0.0056(7) -0.0029(7)
_geom_special_details
;
 All esds (except the esd in the dihedral angle between two l.s. planes)
 are estimated using the full covariance matrix.  The cell esds are taken
 into account individually in the estimation of esds in distances, angles
 and torsion angles; correlations between esds in cell parameters are only
 used when they are defined by crystal symmetry.  An approximate (isotropic)
 treatment of cell esds is used for estimating esds involving l.s. planes.
;
loop_
    _geom_bond_atom_site_label_1
    _geom_bond_atom_site_label_2
    _geom_bond_site_symmetry_2
    _geom_bond_distance
    _geom_bond_publ_flag
    O1 C5 . 1.2080(18) ?
    O2 C5 . 1.3527(17) ?
    O2 C6 . 1.4356(17) ?
    O3 N2 . 1.2123(18) ?
    O4 N2 . 1.2193(18) ?
    N1 C5 . 1.3442(19) ?
    N1 C4 . 1.4070(18) ?
    N1 C1 . 1.4665(18) ?
    N2 C10 . 1.4656(19) ?
    C1 C2 . 1.528(2) ?
    C1 H1A . 0.9700 ?
    C1 H1B . 0.9700 ?
    C2 C3 . 1.495(2) ?
    C2 H2A . 0.9700 ?
    C2 H2B . 0.9700 ?
    C3 C4 . 1.316(2) ?
    C3 H3 . 0.9300 ?
    C4 H4 . 0.9300 ?
    C6 C7 . 1.503(2) ?
    C6 H6A . 0.9700 ?
    C6 H6B . 0.9700 ?
    C7 C8 . 1.389(2) ?
    C7 C12 . 1.391(2) ?
    C8 C9 . 1.385(2) ?
    C8 H8 . 0.9300 ?
    C9 C10 . 1.378(2) ?
    C9 H9 . 0.9300 ?
    C10 C11 . 1.381(2) ?
    C11 C12 . 1.374(2) ?
    C11 H11 . 0.9300 ?
    C12 H12 . 0.9300 ?
loop_
    _geom_angle_atom_site_label_1
    _geom_angle_atom_site_label_2
    _geom_angle_atom_site_label_3
    _geom_angle_site_symmetry_1
    _geom_angle_site_symmetry_3
    _geom_angle
    _geom_angle_publ_flag
    C5 O2 C6 . . 115.15(11) ?
    C5 N1 C4 . . 127.92(13) ?
    C5 N1 C1 . . 121.91(12) ?
    C4 N1 C1 . . 109.61(12) ?
    O3 N2 O4 . . 122.62(15) ?
    O3 N2 C10 . . 118.50(14) ?
    O4 N2 C10 . . 118.88(14) ?
    N1 C1 C2 . . 104.18(12) ?
    N1 C1 H1A . . 110.9 ?
    C2 C1 H1A . . 110.9 ?
    N1 C1 H1B . . 110.9 ?
    C2 C1 H1B . . 110.9 ?
    H1A C1 H1B . . 108.9 ?
    C3 C2 C1 . . 103.94(13) ?
    C3 C2 H2A . . 111.0 ?
    C1 C2 H2A . . 111.0 ?
    C3 C2 H2B . . 111.0 ?
    C1 C2 H2B . . 111.0 ?
    H2A C2 H2B . . 109.0 ?
    C4 C3 C2 . . 110.99(14) ?
    C4 C3 H3 . . 124.5 ?
    C2 C3 H3 . . 124.5 ?
    C3 C4 N1 . . 111.26(14) ?
    C3 C4 H4 . . 124.4 ?
    N1 C4 H4 . . 124.4 ?
    O1 C5 N1 . . 124.29(13) ?
    O1 C5 O2 . . 124.40(14) ?
    N1 C5 O2 . . 111.31(12) ?
    O2 C6 C7 . . 108.85(12) ?
    O2 C6 H6A . . 109.9 ?
    C7 C6 H6A . . 109.9 ?
    O2 C6 H6B . . 109.9 ?
    C7 C6 H6B . . 109.9 ?
    H6A C6 H6B . . 108.3 ?
    C8 C7 C12 . . 119.16(13) ?
    C8 C7 C6 . . 123.24(13) ?
    C12 C7 C6 . . 117.59(12) ?
    C9 C8 C7 . . 120.57(14) ?
    C9 C8 H8 . . 119.7 ?
    C7 C8 H8 . . 119.7 ?
    C10 C9 C8 . . 118.68(13) ?
    C10 C9 H9 . . 120.7 ?
    C8 C9 H9 . . 120.7 ?
    C9 C10 C11 . . 121.93(14) ?
    C9 C10 N2 . . 119.17(13) ?
    C11 C10 N2 . . 118.90(13) ?
    C12 C11 C10 . . 118.75(14) ?
    C12 C11 H11 . . 120.6 ?
    C10 C11 H11 . . 120.6 ?
    C11 C12 C7 . . 120.90(13) ?
    C11 C12 H12 . . 119.5 ?
    C7 C12 H12 . . 119.5 ?
loop_
    _geom_torsion_atom_site_label_1
    _geom_torsion_atom_site_label_2
    _geom_torsion_atom_site_label_3
    _geom_torsion_atom_site_label_4
    _geom_torsion_site_symmetry_1
    _geom_torsion_site_symmetry_2
    _geom_torsion_site_symmetry_3
    _geom_torsion_site_symmetry_4
    _geom_torsion
    _geom_torsion_publ_flag
    C5 N1 C1 C2 . . . . -171.59(15) ?
    C4 N1 C1 C2 . . . . 0.51(18) ?
    N1 C1 C2 C3 . . . . -0.98(18) ?
    C1 C2 C3 C4 . . . . 1.2(2) ?
    C2 C3 C4 N1 . . . . -0.9(2) ?
    C5 N1 C4 C3 . . . . 171.74(16) ?
    C1 N1 C4 C3 . . . . 0.2(2) ?
    C4 N1 C5 O1 . . . . -175.78(17) ?
    C1 N1 C5 O1 . . . . -5.2(3) ?
    C4 N1 C5 O2 . . . . 4.1(2) ?
    C1 N1 C5 O2 . . . . 174.65(14) ?
    C6 O2 C5 O1 . . . . -3.7(2) ?
    C6 O2 C5 N1 . . . . 176.46(13) ?
    C5 O2 C6 C7 . . . . -176.99(13) ?
    O2 C6 C7 C8 . . . . 5.1(2) ?
    O2 C6 C7 C12 . . . . -175.74(14) ?
    C12 C7 C8 C9 . . . . 0.6(2) ?
    C6 C7 C8 C9 . . . . 179.78(14) ?
    C7 C8 C9 C10 . . . . -0.2(2) ?
    C8 C9 C10 C11 . . . . -0.4(2) ?
    C8 C9 C10 N2 . . . . 179.85(13) ?
    O3 N2 C10 C9 . . . . -6.2(2) ?
    O4 N2 C10 C9 . . . . 173.50(15) ?
    O3 N2 C10 C11 . . . . 174.03(17) ?
    O4 N2 C10 C11 . . . . -6.2(2) ?
    C9 C10 C11 C12 . . . . 0.6(2) ?
    N2 C10 C11 C12 . . . . -179.62(14) ?
    C10 C11 C12 C7 . . . . -0.2(2) ?
    C8 C7 C12 C11 . . . . -0.4(2) ?
    C6 C7 C12 C11 . . . . -179.60(15) ?
loop_
    _geom_hbond_atom_site_label_D
    _geom_hbond_atom_site_label_H
    _geom_hbond_atom_site_label_A
    _geom_hbond_site_symmetry_A
    _geom_hbond_distance_DH
    _geom_hbond_distance_HA
    _geom_hbond_distance_DA
    _geom_hbond_angle_DHA
    C4 H4 O3 2_545 0.93 2.40 3.227(2) 149
    C12 H12 O1 3_766 0.93 2.47 3.318(2) 152
    N2 O4 Cg1 3_666 1.2193(18) 3.4233(17) 3.6327(16) 89.94(10)
_shelx_hkl_file
;
  -1   0   0   -0.16    0.00
  -1   0   0   -0.15    0.00
   1   0   0   -0.16    0.00
   1   0   0   -0.16    0.00
   1   0   0   -0.15    0.00
   1   0   0   -0.15    0.00
  -1   0   0   -0.15    0.00
  -1   0   0   -0.15    0.00
  -2   0   0  108.68    2.21
  -2   0   0  107.47    2.19
  -2   0   0  103.76    2.19
   2   0   0   98.46    2.52
   2   0   0  102.22    2.22
   2   0   0  104.08    2.20
   2   0   0  106.60    2.19
  -2   0   0  103.44    2.21
   2   0   0  104.27    2.20
  -3   0   0    0.01    0.00
  -3   0   0    0.00    0.00
   3   0   0    0.01    0.00
   3   0   0    0.00    0.00
   3   0   0    0.00    0.00
   3   0   0    0.00    0.00
  -3   0   0    0.00    0.00
   3   0   0    0.01    0.00
  -3   0   0    0.00    0.00
   4   0   0    0.02    0.01
   4   0   0    0.01    0.01
   4   0   0    0.02    0.01
   4   0   0    0.02    0.01
  -4   0   0    0.02    0.00
   4   0   0    0.01    0.01
   4   0   0    0.02    0.01
  -4   0   0    0.02    0.01
  -4   0   0    0.01    0.01
  -4   0   0    0.01    0.01
   8   0   0    0.08    0.02
   8   0   0    0.06    0.02
  -8   0   0    0.07    0.02
   9   0   0   -0.01    0.01
   9   0   0    0.00    0.01
  10   0   0    0.16    0.03
  10   0   0    0.19    0.03
  11   0   0    0.00    0.02
  11   0   0    0.00    0.01
   0  -1   0   -0.04    0.00
   0  -1   0   -0.04    0.00
   0  -1   0   -0.04    0.00
   0   1   0   -0.04    0.00
   0   1   0   -0.04    0.00
   0   1   0   -0.05    0.00
   0   1   0   -0.04    0.00
   0   1   0   -0.04    0.00
   1  -1   0    1.90    0.05
  -1  -1   0    1.87    0.04
   1  -1   0    1.88    0.04
  -1  -1   0    1.84    0.04
  -1  -1   0    1.85    0.04
  -1  -1   0    1.92    0.05
   1  -1   0    1.93    0.04
  -1  -1   0    1.94    0.04
   1  -1   0    1.92    0.04
  -1   1   0    1.88    0.04
  -1   1   0    1.88    0.04
   1   1   0    1.93    0.04
   1   1   0    1.88    0.05
   1   1   0    1.84    0.04
   1   1   0    1.90    0.04
  -1   1   0    1.93    0.04
   1   1   0    2.00    0.05
  -1   1   0    1.83    0.04
   1   1   0    1.83    0.05
   2  -1   0    1.40    0.04
   2  -1   0    1.42    0.03
  -2  -1   0    1.41    0.04
  -2  -1   0    1.40    0.04
  -2  -1   0    1.45    0.04
   2  -1   0    1.44    0.04
   2  -1   0    1.44    0.04
   2  -1   0    1.42    0.04
  -2  -1   0    1.43    0.04
  -2   1   0    1.42    0.04
   2   1   0    1.44    0.04
   2   1   0    1.40    0.04
   2   1   0    1.43    0.04
   2   1   0    1.39    0.04
  -2   1   0    1.46    0.04
  -2   1   0    1.50    0.04
  -2   1   0    1.40    0.04
   2   1   0    1.49    0.04
   2   1   0    1.47    0.04
  -3  -1   0    2.19    0.06
  -3  -1   0    2.25    0.06
   3  -1   0    2.22    0.06
  -3  -1   0    2.26    0.07
  -3  -1   0    2.19    0.05
   3  -1   0    2.24    0.06
   3  -1   0    2.27    0.05
   3  -1   0    2.25    0.06
   3  -1   0    2.24    0.06
  -3   1   0    2.19    0.06
   3   1   0    2.32    0.06
  -3   1   0    2.20    0.06
   3   1   0    2.21    0.06
  -3   1   0    2.30    0.06
   3   1   0    2.29    0.06
   3   1   0    2.28    0.06
   3   1   0    2.19    0.06
  -3   1   0    2.26    0.06
  -4  -1   0    2.05    0.06
   4  -1   0    2.10    0.06
   4  -1   0    2.09    0.06
   4  -1   0    2.07    0.06
  -4  -1   0    2.06    0.06
   4  -1   0    2.08    0.06
  -4  -1   0    2.09    0.05
   4  -1   0    2.02    0.05
  -4  -1   0    2.04    0.06
  -4   1   0    2.02    0.06
  -4   1   0    1.98    0.06
  -4   1   0    1.97    0.05
   4   1   0    2.08    0.07
   4   1   0    2.12    0.06
   4   1   0    2.01    0.06
   4   1   0    2.02    0.06
   4   1   0    2.17    0.06
   5  -1   0    1.78    0.06
  -5  -1   0    1.83    0.05
   5  -1   0    1.82    0.05
  -5  -1   0    1.82    0.06
   5  -1   0    1.83    0.05
  -5  -1   0    1.78    0.05
   5  -1   0    1.76    0.06
   5  -1   0    1.81    0.06
  -5  -1   0    1.83    0.06
  -5   1   0    1.82    0.06
   5   1   0    1.83    0.06
   5   1   0    1.81    0.06
   5   1   0    1.83    0.06
   5   1   0    1.80    0.06
   5   1   0    1.72    0.06
  -5   1   0    1.84    0.05
  -5   1   0    1.78    0.05
  -5   1   0    1.81    0.06
   5   1   0    1.85    0.05
   6  -1   0    8.81    0.21
   6  -1   0    8.56    0.21
  -6  -1   0    8.69    0.19
  -6  -1   0    8.95    0.20
   6  -1   0    8.88    0.20
  -6  -1   0    8.32    0.20
   6  -1   0    8.54    0.19
   6  -1   0    8.98    0.21
   6   1   0    8.61    0.20
   6   1   0    8.67    0.21
   6   1   0    8.57    0.20
  -6   1   0    8.66    0.20
   6   1   0    8.78    0.21
  -6   1   0    8.71    0.21
  -6   1   0    8.91    0.20
  -7  -1   0    0.10    0.01
  -7  -1   0    0.10    0.01
   7  -1   0    0.09    0.02
   7  -1   0    0.12    0.02
   7  -1   0    0.11    0.02
  -7  -1   0    0.08    0.02
   7  -1   0    0.10    0.01
   7  -1   0    0.09    0.02
   7   1   0    0.09    0.02
  -7   1   0    0.11    0.02
   7   1   0    0.09    0.02
   7   1   0    0.06    0.02
  -7   1   0    0.09    0.01
   7   1   0    0.11    0.02
   8  -1   0   -0.02    0.01
   8  -1   0    0.01    0.01
   8  -1   0    0.03    0.01
  -8  -1   0    0.02    0.01
   8   1   0    0.02    0.01
  -8   1   0    0.01    0.01
   8   1   0    0.00    0.01
   8   1   0    0.02    0.02
   9  -1   0    0.09    0.02
   9  -1   0    0.08    0.02
   9   1   0    0.10    0.02
   9   1   0    0.12    0.02
  10  -1   0    0.03    0.02
  10  -1   0    0.02    0.02
  10   1   0    0.02    0.02
  10   1   0    0.04    0.02
  11  -1   0    0.05    0.02
  11  -1   0    0.04    0.02
  11   1   0    0.05    0.02
  11   1   0    0.04    0.02
   0  -2   0   29.65    0.66
   0  -2   0   30.03    0.65
   0  -2   0   31.46    0.65
   0  -2   0   29.73    0.64
   0  -2   0   31.01    0.66
   0   2   0   31.71    0.66
   0   2   0   28.78    0.64
   0   2   0   31.64    0.66
   0   2   0   30.18    0.65
   0   2   0   30.60    0.65
  -1  -2   0   34.76    0.72
   1  -2   0   33.27    0.71
   1  -2   0   32.88    0.71
  -1  -2   0   33.96    0.72
   1  -2   0   33.42    0.72
   1  -2   0   33.20    0.70
  -1  -2   0   31.43    0.72
   1  -2   0   34.38    0.71
  -1  -2   0   33.62    0.72
  -1  -2   0   31.86    0.70
  -1  -2   0   34.52    0.70
  -1  -2   0   32.75    0.70
   1  -2   0   33.40    0.72
   1   2   0   32.95    0.72
   1   2   0   32.59    0.71
  -1   2   0   32.92    0.70
  -1   2   0   33.80    0.71
   1   2   0   33.10    0.70
   1   2   0   33.22    0.71
  -1   2   0   33.79    0.71
   1   2   0   33.13    0.71
   1   2   0   32.23    0.69
  -1   2   0   32.93    0.70
  -2  -2   0    0.49    0.02
  -2  -2   0    0.50    0.02
   2  -2   0    0.52    0.02
  -2  -2   0    0.52    0.02
  -2  -2   0    0.52    0.02
   2  -2   0    0.54    0.02
   2  -2   0    0.49    0.02
   2  -2   0    0.54    0.02
  -2  -2   0    0.52    0.02
  -2   2   0    0.52    0.02
   2   2   0    0.54    0.02
  -2   2   0    0.54    0.02
   2   2   0    0.55    0.02
   2   2   0    0.51    0.02
   2   2   0    0.51    0.02
   2   2   0    0.52    0.02
   2   2   0    0.48    0.02
  -2   2   0    0.54    0.01
  -2   2   0    0.56    0.02
  -2   2   0    0.51    0.02
   3  -2   0    0.74    0.03
   3  -2   0    0.72    0.03
  -3  -2   0    0.78    0.02
   3  -2   0    0.74    0.03
  -3  -2   0    0.75    0.03
   3  -2   0    0.78    0.03
  -3  -2   0    0.75    0.03
  -3  -2   0    0.73    0.03
   3   2   0    0.78    0.03
   3   2   0    0.73    0.03
  -3   2   0    0.74    0.03
   3   2   0    0.75    0.03
  -3   2   0    0.76    0.03
   3   2   0    0.74    0.03
  -3   2   0    0.76    0.03
   3   2   0    0.76    0.03
  -3   2   0    0.80    0.03
   4  -2   0    0.59    0.03
  -4  -2   0    0.60    0.03
   4  -2   0    0.58    0.03
   4  -2   0    0.58    0.02
   4  -2   0    0.54    0.03
  -4  -2   0    0.57    0.02
  -4  -2   0    0.63    0.03
   4  -2   0    0.60    0.02
  -4  -2   0    0.54    0.03
  -4  -2   0    0.60    0.02
   4   2   0    0.64    0.03
   4   2   0    0.64    0.03
   4   2   0    0.57    0.03
  -4   2   0    0.63    0.03
   4   2   0    0.57    0.02
  -4   2   0    0.61    0.02
   4   2   0    0.58    0.02
  -4   2   0    0.61    0.03
   4   2   0    0.61    0.03
   5  -2   0   35.08    0.76
   5  -2   0   35.70    0.77
   5  -2   0   36.62    0.76
  -5  -2   0   35.88    0.76
   5  -2   0   36.18    0.75
   5  -2   0   35.85    0.76
  -5  -2   0   35.64    0.77
  -5  -2   0   35.32    0.75
   5   2   0   36.40    0.78
   5   2   0   35.90    0.76
   5   2   0   35.46    0.77
  -5   2   0   36.82    0.76
   5   2   0   35.68    0.76
   5   2   0   35.78    0.77
   5   2   0   36.94    0.76
  -5   2   0   35.66    0.76
  -5   2   0   36.66    0.76
   6  -2   0    0.00    0.01
   6  -2   0    0.00    0.01
   6  -2   0    0.01    0.01
  -6  -2   0    0.00    0.01
   6  -2   0    0.01    0.00
   6  -2   0    0.01    0.01
  -6  -2   0    0.00    0.00
  -6  -2   0    0.00    0.01
   6   2   0    0.01    0.01
   6   2   0    0.00    0.01
  -6   2   0    0.01    0.01
   6   2   0    0.00    0.01
   6   2   0    0.00    0.01
  -6   2   0    0.00    0.01
   7  -2   0    0.13    0.02
   7  -2   0    0.11    0.02
  -7  -2   0    0.11    0.02
  -7  -2   0    0.10    0.02
   7  -2   0    0.12    0.01
  -7  -2   0    0.12    0.01
   7  -2   0    0.17    0.02
   7  -2   0    0.10    0.02
  -7   2   0    0.16    0.02
  -7   2   0    0.13    0.02
   7   2   0    0.12    0.02
   7   2   0    0.10    0.02
   7   2   0    0.12    0.02
   7   2   0    0.13    0.02
   8  -2   0    6.70    0.17
   8  -2   0    6.83    0.17
  -8  -2   0    7.02    0.18
   8   2   0    6.76    0.17
   8   2   0    6.69    0.18
   8   2   0    6.81    0.17
  -8   2   0    6.97    0.18
   9  -2   0    0.52    0.04
   9  -2   0    0.61    0.04
   9   2   0    0.55    0.04
   9   2   0    0.60    0.04
  10  -2   0    0.00    0.01
  10  -2   0    0.02    0.01
  10   2   0   -0.03    0.01
  10   2   0    0.00    0.01
  11  -2   0    0.02    0.02
  11  -2   0    0.00    0.02
  11   2   0   -0.02    0.02
  11   2   0    0.02    0.02
   0  -3   0    0.00    0.00
   0  -3   0    0.00    0.00
   0  -3   0    0.00    0.00
   0   3   0    0.00    0.00
   0   3   0    0.00    0.00
   0   3   0    0.00    0.00
   0   3   0    0.00    0.00
   0   3   0    0.00    0.00
   1  -3   0   17.76    0.37
  -1  -3   0   17.37    0.36
   1  -3   0   17.16    0.37
  -1  -3   0   16.89    0.36
  -1  -3   0   17.06    0.36
  -1  -3   0   16.98    0.36
   1  -3   0   17.85    0.37
  -1  -3   0   17.37    0.36
   1  -3   0   16.83    0.37
  -1  -3   0   17.51    0.37
   1  -3   0   17.41    0.37
   1   3   0   17.37    0.37
  -1   3   0   16.79    0.37
  -1   3   0   17.08    0.37
  -1   3   0   16.33    0.37
   1   3   0   17.43    0.36
   1   3   0   16.76    0.36
  -1   3   0   17.38    0.37
   1   3   0   17.55    0.36
   1   3   0   17.47    0.37
  -1   3   0   17.16    0.37
  -2  -3   0   17.33    0.37
   2  -3   0   17.72    0.37
  -2  -3   0   16.33    0.37
   2  -3   0   17.36    0.37
  -2  -3   0   17.21    0.37
  -2  -3   0   17.39    0.36
   2  -3   0   17.01    0.37
   2  -3   0   17.02    0.37
  -2  -3   0   17.39    0.37
  -2  -3   0   17.17    0.37
   2  -3   0   17.49    0.37
  -2   3   0   16.47    0.37
  -2   3   0   17.49    0.36
   2   3   0   16.81    0.37
   2   3   0   17.61    0.37
   2   3   0   17.33    0.36
  -2   3   0   17.43    0.37
   2   3   0   17.68    0.37
   2   3   0   17.36    0.37
  -2   3   0   16.78    0.37
  -3  -3   0    1.83    0.05
   3  -3   0    1.82    0.05
   3  -3   0    1.77    0.05
  -3  -3   0    1.90    0.06
  -3  -3   0    1.82    0.05
  -3  -3   0    1.84    0.05
   3  -3   0    1.80    0.05
  -3  -3   0    1.77    0.06
   3  -3   0    1.87    0.05
   3   3   0    1.84    0.05
  -3   3   0    1.84    0.05
   3   3   0    1.85    0.06
  -3   3   0    1.90    0.05
   3   3   0    1.81    0.05
   3   3   0    1.82    0.05
  -3   3   0    1.85    0.05
   3   3   0    1.79    0.05
  -3   3   0    1.92    0.05
   4  -3   0    1.18    0.04
   4  -3   0    1.28    0.04
  -4  -3   0    1.18    0.04
  -4  -3   0    1.26    0.04
   4  -3   0    1.29    0.05
  -4  -3   0    1.20    0.04
   4  -3   0    1.23    0.04
  -4  -3   0    1.23    0.05
  -4   3   0    1.23    0.04
   4   3   0    1.28    0.04
   4   3   0    1.26    0.04
   4   3   0    1.26    0.04
  -4   3   0    1.21    0.04
   4   3   0    1.24    0.05
   4   3   0    1.23    0.05
   4   3   0    1.23    0.04
   5  -3   0    0.00    0.01
  -5  -3   0    0.00    0.00
  -5  -3   0    0.00    0.01
   5  -3   0    0.00    0.01
  -5  -3   0   -0.01    0.01
  -5  -3   0    0.01    0.01
   5  -3   0    0.01    0.01
   5  -3   0    0.00    0.01
   5   3   0    0.00    0.01
  -5   3   0    0.00    0.01
   5   3   0    0.00    0.01
   5   3   0    0.01    0.01
  -5   3   0    0.00    0.01
   5   3   0    0.01    0.01
   5   3   0   -0.01    0.01
  -5   3   0   -0.01    0.01
   6  -3   0    0.73    0.03
   6  -3   0    0.75    0.04
  -6  -3   0    0.70    0.04
  -6  -3   0    0.70    0.03
  -6  -3   0    0.65    0.03
   6  -3   0    0.76    0.04
   6  -3   0    0.68    0.03
  -6  -3   0    0.70    0.04
   6   3   0    0.73    0.03
   6   3   0    0.68    0.04
   6   3   0    0.68    0.03
  -6   3   0    0.71    0.03
   6   3   0    0.69    0.04
  -6   3   0    0.70    0.03
  -7  -3   0    6.37    0.15
   7  -3   0    6.33    0.16
  -7  -3   0    6.40    0.16
   7  -3   0    6.43    0.17
   7  -3   0    6.61    0.16
   7  -3   0    6.60    0.17
  -7  -3   0    6.31    0.17
   7   3   0    6.55    0.16
   7   3   0    6.43    0.17
   7   3   0    6.78    0.17
   7   3   0    6.52    0.16
  -7   3   0    6.53    0.17
  -7   3   0    6.71    0.17
  -7   3   0    6.62    0.16
   8  -3   0    4.53    0.13
   8  -3   0    4.48    0.12
  -8  -3   0    4.45    0.13
  -8   3   0    4.55    0.13
   8   3   0    4.51    0.13
   8   3   0    4.55    0.14
   9  -3   0    1.61    0.06
   9  -3   0    1.73    0.07
   9   3   0    1.64    0.06
   9   3   0    1.50    0.07
  -9   3   0    1.55    0.05
  10  -3   0    0.13    0.02
  10  -3   0    0.12    0.02
  10   3   0    0.11    0.03
  10   3   0    0.09    0.02
  11  -3   0    0.03    0.02
  11  -3   0    0.07    0.02
  11   3   0    0.10    0.03
   0  -4   0    7.11    0.16
   0  -4   0    7.27    0.17
   0  -4   0    7.59    0.16
   0  -4   0    7.41    0.16
   0   4   0    7.29    0.16
   0   4   0    7.41    0.16
   0   4   0    7.17    0.16
   0   4   0    7.33    0.16
   0   4   0    7.06    0.17
   1  -4   0    1.36    0.04
   1  -4   0    1.36    0.04
  -1  -4   0    1.42    0.04
  -1  -4   0    1.39    0.04
  -1  -4   0    1.40    0.04
   1  -4   0    1.47    0.04
  -1  -4   0    1.43    0.03
   1  -4   0    1.39    0.04
  -1  -4   0    1.39    0.04
  -1  -4   0    1.38    0.04
   1  -4   0    1.34    0.04
   1   4   0    1.35    0.04
   1   4   0    1.42    0.04
  -1   4   0    1.34    0.04
   1   4   0    1.41    0.04
  -1   4   0    1.40    0.04
  -1   4   0    1.30    0.04
  -1   4   0    1.47    0.04
  -1   4   0    1.48    0.04
   1   4   0    1.43    0.04
  -2  -4   0    1.68    0.05
  -2  -4   0    1.77    0.04
   2  -4   0    1.78    0.05
  -2  -4   0    1.72    0.05
  -2  -4   0    1.83    0.05
   2  -4   0    1.74    0.05
  -2  -4   0    1.80    0.05
   2  -4   0    1.70    0.05
  -2  -4   0    1.80    0.05
   2  -4   0    1.80    0.05
  -2   4   0    1.79    0.04
   2   4   0    1.81    0.05
  -2   4   0    1.72    0.05
   2   4   0    1.78    0.05
   2   4   0    1.71    0.05
   2   4   0    1.81    0.05
   2   4   0    1.77    0.04
  -2   4   0    1.84    0.05
   3  -4   0   34.37    0.74
  -3  -4   0   34.11    0.73
   3  -4   0   34.63    0.73
   3  -4   0   35.15    0.73
  -3  -4   0   35.48    0.74
   3  -4   0   34.42    0.74
  -3  -4   0   34.64    0.74
  -3  -4   0   33.88    0.74
   3  -4   0   35.22    0.74
  -3  -4   0   34.94    0.73
   3   4   0   34.43    0.73
   3   4   0   34.44    0.73
   3   4   0   33.83    0.74
   3   4   0   34.82    0.74
   3   4   0   35.23    0.73
  -3   4   0   35.08    0.73
   3   4   0   34.93    0.74
  -3   4   0   33.88    0.73
  -3   4   0   34.86    0.73
   4  -4   0   19.53    0.42
  -4  -4   0   19.11    0.42
  -4  -4   0   18.57    0.43
  -4  -4   0   20.05    0.42
  -4  -4   0   19.21    0.42
   4  -4   0   19.10    0.42
   4  -4   0   19.96    0.41
  -4  -4   0   19.15    0.41
   4  -4   0   18.96    0.42
  -4   4   0   19.95    0.42
  -4   4   0   18.70    0.42
   4   4   0   19.03    0.42
   4   4   0   19.10    0.41
   4   4   0   18.91    0.42
  -4   4   0   19.43    0.42
   4   4   0   19.04    0.42
   4   4   0   18.71    0.42
   4   4   0   19.38    0.42
   5  -4   0   -0.01    0.01
  -5  -4   0    0.00    0.01
  -5  -4   0    0.00    0.00
   5  -4   0    0.00    0.01
   5  -4   0    0.01    0.01
  -5  -4   0    0.02    0.01
   5  -4   0    0.00    0.01
  -5  -4   0    0.05    0.01
   5   4   0    0.02    0.01
  -5   4   0    0.00    0.01
   5   4   0    0.01    0.01
   5   4   0   -0.01    0.01
   5   4   0    0.01    0.01
   5   4   0   -0.01    0.01
  -5   4   0    0.00    0.01
  -5   4   0    0.01    0.01
  -5   4   0    0.00    0.01
   6  -4   0    0.20    0.02
   6  -4   0    0.18    0.02
  -6  -4   0    0.27    0.03
  -6  -4   0    0.24    0.03
   6  -4   0    0.18    0.02
  -6  -4   0    0.19    0.02
  -6  -4   0    0.23    0.02
   6  -4   0    0.19    0.02
  -6   4   0    0.21    0.02
  -6   4   0    0.20    0.02
   6   4   0    0.15    0.02
  -6   4   0    0.24    0.02
   6   4   0    0.18    0.02
   6   4   0    0.21    0.02
   6   4   0    0.19    0.02
   6   4   0    0.19    0.02
  -7  -4   0    1.33    0.06
   7  -4   0    1.50    0.06
  -7  -4   0    1.39    0.04
   7  -4   0    1.47    0.06
  -7  -4   0    1.38    0.05
   7  -4   0    1.33    0.06
   7  -4   0    1.34    0.05
  -7   4   0    1.43    0.05
   7   4   0    1.38    0.05
  -7   4   0    1.48    0.06
  -7   4   0    1.37    0.05
   7   4   0    1.37    0.05
   7   4   0    1.49    0.06
   7   4   0    1.38    0.06
   8  -4   0    1.31    0.06
  -8  -4   0    1.19    0.06
   8  -4   0    1.31    0.05
  -8   4   0    1.35    0.06
  -8   4   0    1.30    0.05
   8   4   0    1.21    0.06
   8   4   0    1.33    0.06
   9  -4   0    0.77    0.04
   9  -4   0    0.78    0.04
   9   4   0    0.74    0.04
   9   4   0    0.73    0.05
  -9   4   0    0.73    0.03
  10  -4   0    0.35    0.04
  10  -4   0    0.31    0.03
  10   4   0    0.32    0.03
  10   4   0    0.36    0.04
   0   5   0    0.04    0.01
  -1  -5   0    7.57    0.18
  -1  -5   0    7.98    0.18
   1  -5   0    7.94    0.18
   1  -5   0    7.79    0.18
  -1  -5   0    7.91    0.18
   1  -5   0    7.66    0.18
  -1  -5   0    7.72    0.18
   1  -5   0    8.03    0.18
  -1  -5   0    8.00    0.17
  -1   5   0    7.90    0.18
  -1   5   0    7.90    0.18
   1   5   0    7.43    0.18
   1   5   0    7.71    0.18
   1   5   0    8.01    0.18
   1   5   0    7.92    0.18
   1   5   0    7.92    0.18
  -1   5   0    7.69    0.18
  -1   5   0    7.79    0.18
  -1   5   0    7.98    0.18
  -2  -5   0    2.32    0.05
  -2  -5   0    2.21    0.06
  -2  -5   0    2.26    0.06
   2  -5   0    2.31    0.06
   2  -5   0    2.31    0.07
  -2  -5   0    2.27    0.07
   2  -5   0    2.33    0.06
  -2  -5   0    2.17    0.07
   2  -5   0    2.29    0.07
   2  -5   0    2.24    0.07
   2   5   0    2.33    0.06
  -2   5   0    2.25    0.06
   2   5   0    2.24    0.05
  -2   5   0    2.38    0.06
  -2   5   0    2.39    0.07
  -2   5   0    2.32    0.07
  -2   5   0    2.31    0.06
   2   5   0    2.13    0.07
   2   5   0    2.33    0.06
   2   5   0    2.25    0.07
  -3  -5   0    8.51    0.20
   3  -5   0    8.70    0.20
   3  -5   0    8.80    0.20
  -3  -5   0    8.70    0.20
  -3  -5   0    8.63    0.21
  -3  -5   0    8.55    0.20
   3  -5   0    8.67    0.20
   3  -5   0    8.70    0.21
  -3  -5   0    8.75    0.21
   3  -5   0    8.72    0.21
  -3   5   0    8.90    0.20
   3   5   0    8.67    0.19
   3   5   0    8.67    0.20
   3   5   0    8.93    0.20
   3   5   0    8.21    0.20
  -3   5   0    8.77    0.20
   3   5   0    8.62    0.20
   3   5   0    8.81    0.20
  -3   5   0    8.95    0.19
  -3   5   0    8.94    0.20
  -3   5   0    9.08    0.20
  -4  -5   0    4.17    0.11
  -4  -5   0    3.96    0.12
   4  -5   0    4.15    0.11
   4  -5   0    4.23    0.10
  -4  -5   0    4.16    0.11
   4  -5   0    4.11    0.11
   4  -5   0    4.10    0.11
   4  -5   0    4.26    0.11
   4  -5   0    4.10    0.11
   4   5   0    4.21    0.10
  -4   5   0    4.33    0.11
  -4   5   0    4.15    0.11
   4   5   0    4.24    0.11
  -4   5   0    4.14    0.09
   4   5   0    4.44    0.11
   4   5   0    4.36    0.11
  -4   5   0    4.14    0.11
   4   5   0    4.07    0.11
  -5  -5   0    0.03    0.01
   5  -5   0    0.01    0.01
   5  -5   0    0.02    0.01
   5  -5   0    0.03    0.01
   5  -5   0    0.03    0.01
  -5  -5   0    0.03    0.01
  -5  -5   0    0.01    0.01
   5  -5   0    0.00    0.01
   5   5   0    0.02    0.01
   5   5   0    0.03    0.01
   5   5   0    0.02    0.01
  -5   5   0    0.03    0.01
  -5   5   0    0.01    0.01
  -5   5   0    0.02    0.01
  -5   5   0    0.03    0.01
   5   5   0    0.03    0.01
   5   5   0    0.01    0.01
  -6  -5   0    0.05    0.01
   6  -5   0    0.06    0.02
   6  -5   0    0.02    0.01
   6  -5   0    0.03    0.01
   6  -5   0    0.02    0.01
  -6  -5   0    0.03    0.01
  -6  -5   0    0.05    0.02
   6  -5   0    0.03    0.01
   6   5   0    0.02    0.01
  -6   5   0    0.04    0.01
  -6   5   0    0.04    0.01
   6   5   0    0.05    0.01
  -6   5   0    0.03    0.01
   6   5   0    0.02    0.01
   6   5   0    0.03    0.01
   6   5   0    0.02    0.01
  -7  -5   0    0.07    0.02
   7  -5   0    0.06    0.01
   7  -5   0    0.05    0.02
  -7  -5   0    0.07    0.01
  -7  -5   0    0.08    0.02
  -7   5   0    0.08    0.02
  -7   5   0    0.04    0.02
   7   5   0    0.11    0.02
   7   5   0    0.05    0.01
   7   5   0    0.09    0.02
  -7   5   0    0.07    0.01
  -8  -5   0    0.29    0.04
   8  -5   0    0.30    0.03
   8  -5   0    0.24    0.02
   8   5   0    0.22    0.03
  -8   5   0    0.31    0.02
   8   5   0    0.28    0.03
  -8   5   0    0.30    0.03
   9  -5   0    0.07    0.02
   9  -5   0    0.05    0.02
  -9   5   0    0.03    0.01
   9   5   0    0.07    0.02
   9   5   0    0.08    0.02
  10  -5   0    0.10    0.02
  10  -5   0    0.07    0.02
  10  -5   0    0.11    0.02
  10   5   0    0.06    0.02
  10   5   0    0.06    0.02
  -1  -6   0   12.66    0.28
   1  -6   0   12.94    0.29
  -1  -6   0   12.81    0.29
   1  -6   0   12.79    0.29
  -1  -6   0   12.47    0.29
   1  -6   0   12.58    0.29
  -1  -6   0   12.91    0.27
  -1  -6   0   12.94    0.29
  -1  -6   0   12.86    0.28
   1  -6   0   12.88    0.29
   1   6   0   12.81    0.28
   1   6   0   13.52    0.29
  -1   6   0   13.15    0.29
  -1   6   0   13.02    0.29
   1   6   0   13.12    0.29
   1   6   0   13.04    0.29
  -1   6   0   12.56    0.29
  -1   6   0   12.54    0.29
  -1   6   0   13.09    0.29
   1   6   0   12.72    0.29
  -1   6   0   13.28    0.29
   2  -6   0    0.13    0.02
   2  -6   0    0.12    0.02
  -2  -6   0    0.11    0.01
  -2  -6   0    0.15    0.02
   2  -6   0    0.15    0.02
   2  -6   0    0.14    0.02
  -2  -6   0    0.12    0.02
  -2  -6   0    0.13    0.02
   2  -6   0    0.10    0.01
  -2  -6   0    0.11    0.01
  -2  -6   0    0.12    0.01
  -2   6   0    0.11    0.02
   2   6   0    0.12    0.02
   2   6   0    0.09    0.01
  -2   6   0    0.13    0.01
   2   6   0    0.10    0.01
   2   6   0    0.14    0.02
  -2   6   0    0.10    0.01
  -2   6   0    0.11    0.01
  -2   6   0    0.14    0.02
   3  -6   0   12.07    0.28
  -3  -6   0   12.36    0.27
   3  -6   0   12.49    0.28
  -3  -6   0   12.25    0.28
   3  -6   0   12.31    0.28
  -3  -6   0   11.99    0.28
   3  -6   0   12.11    0.28
  -3  -6   0   12.09    0.28
  -3  -6   0   12.25    0.27
   3  -6   0   11.76    0.28
  -3   6   0   12.20    0.27
   3   6   0   11.87    0.28
  -3   6   0   12.45    0.27
  -3   6   0   12.32    0.28
  -3   6   0   12.32    0.27
   3   6   0   12.07    0.28
   3   6   0   12.37    0.27
   3   6   0   11.82    0.26
   3   6   0   12.06    0.27
   4  -6   0    8.22    0.20
  -4  -6   0    8.02    0.19
  -4  -6   0    8.29    0.20
   4  -6   0    8.18    0.20
   4  -6   0    8.09    0.19
  -4  -6   0    7.84    0.20
  -4  -6   0    8.37    0.19
   4  -6   0    8.31    0.20
   4  -6   0    8.30    0.20
   4   6   0    8.05    0.19
   4   6   0    7.98    0.19
   4   6   0    8.00    0.20
  -4   6   0    8.09    0.19
  -4   6   0    8.28    0.20
  -4   6   0    8.25    0.22
  -4   6   0    8.25    0.19
   4   6   0    8.21    0.20
   4   6   0    8.03    0.18
   5  -6   0    2.14    0.08
  -5  -6   0    2.17    0.07
   5  -6   0    2.15    0.07
  -5  -6   0    2.12    0.08
   5  -6   0    2.25    0.08
  -5  -6   0    2.29    0.08
   5  -6   0    2.05    0.07
   5  -6   0    2.17    0.06
  -5  -6   0    2.18    0.06
   5  -6   0    2.16    0.07
   5   6   0    2.21    0.06
   5   6   0    2.22    0.07
   5   6   0    2.35    0.08
   5   6   0    2.18    0.07
  -5   6   0    2.24    0.06
  -5   6   0    2.16    0.07
   5   6   0    2.23    0.07
  -5   6   0    2.11    0.07
  -5   6   0    2.13    0.07
   6  -6   0    0.17    0.02
  -6  -6   0    0.19    0.02
   6  -6   0    0.16    0.02
  -6  -6   0    0.15    0.03
   6  -6   0    0.18    0.02
   6  -6   0    0.19    0.02
  -6  -6   0    0.17    0.02
   6  -6   0    0.21    0.03
  -6   6   0    0.19    0.02
   6   6   0    0.16    0.03
   6   6   0    0.19    0.02
   6   6   0    0.22    0.03
   6   6   0    0.19    0.02
   6   6   0    0.20    0.02
  -6   6   0    0.15    0.02
  -6   6   0    0.20    0.02
   7  -6   0    1.34    0.05
  -7  -6   0    1.27    0.07
   7  -6   0    1.39    0.06
  -7  -6   0    1.38    0.06
   7  -6   0    1.40    0.06
  -7   6   0    1.30    0.06
   7   6   0    1.35    0.06
  -7   6   0    1.38    0.05
   7   6   0    1.39    0.06
   8  -6   0    0.01    0.01
   8  -6   0    0.02    0.02
  -8  -6   0    0.01    0.02
   8  -6   0   -0.01    0.01
   8   6   0    0.00    0.01
  -8   6   0    0.00    0.01
  -8   6   0    0.01    0.01
   8   6   0   -0.02    0.01
   9  -6   0    0.01    0.01
   9  -6   0    0.00    0.01
   9  -6   0    0.03    0.02
   9   6   0    0.00    0.02
   9   6   0    0.02    0.01
  -9   6   0    0.02    0.01
  10  -6   0    0.10    0.03
  10  -6   0    0.09    0.02
  10  -6   0    0.12    0.03
  10   6   0    0.16    0.03
  10   6   0    0.09    0.03
   0   7   0    0.09    0.01
   1  -7   0    0.80    0.04
  -1  -7   0    0.74    0.04
   1  -7   0    0.82    0.04
  -1  -7   0    0.81    0.03
  -1  -7   0    0.79    0.03
   1  -7   0    0.85    0.04
  -1  -7   0    0.82    0.02
  -1  -7   0    0.80    0.03
   1  -7   0    0.74    0.03
  -1   7   0    0.85    0.04
   1   7   0    0.85    0.04
  -1   7   0    0.80    0.04
  -1   7   0    0.82    0.04
   1   7   0    0.85    0.04
   1   7   0    0.90    0.04
  -1   7   0    0.74    0.03
   1   7   0    0.87    0.03
  -1   7   0    0.81    0.04
   1   7   0    0.82    0.04
   2  -7   0    1.53    0.05
   2  -7   0    1.64    0.06
  -2  -7   0    1.64    0.05
   2  -7   0    1.61    0.05
  -2  -7   0    1.57    0.05
  -2  -7   0    1.55    0.04
   2  -7   0    1.53    0.06
  -2  -7   0    1.56    0.06
  -2   7   0    1.63    0.06
   2   7   0    1.55    0.05
   2   7   0    1.64    0.06
  -2   7   0    1.61    0.05
  -2   7   0    1.52    0.05
   2   7   0    1.43    0.05
   2   7   0    1.53    0.05
   3  -7   0    0.01    0.01
   3  -7   0    0.01    0.01
  -3  -7   0    0.01    0.01
   3  -7   0    0.01    0.01
  -3  -7   0    0.02    0.01
   3  -7   0    0.00    0.01
  -3  -7   0    0.00    0.01
  -3  -7   0    0.01    0.01
   3  -7   0    0.01    0.01
   3   7   0    0.00    0.01
   3   7   0    0.00    0.01
  -3   7   0    0.00    0.01
   3   7   0    0.00    0.01
  -3   7   0    0.01    0.01
   3   7   0    0.01    0.01
  -3   7   0    0.00    0.01
   4  -7   0    0.28    0.03
   4  -7   0    0.27    0.02
   4  -7   0    0.29    0.03
  -4  -7   0    0.29    0.03
  -4  -7   0    0.32    0.02
  -4  -7   0    0.28    0.02
   4  -7   0    0.30    0.02
  -4  -7   0    0.27    0.03
   4   7   0    0.25    0.03
   4   7   0    0.28    0.02
  -4   7   0    0.32    0.02
  -4   7   0    0.23    0.02
  -4   7   0    0.29    0.02
   4   7   0    0.28    0.02
   4   7   0    0.29    0.03
   4   7   0    0.31    0.01
  -4   7   0    0.31    0.02
  -5  -7   0    0.01    0.01
   5  -7   0    0.01    0.01
  -5  -7   0    0.02    0.01
  -5  -7   0    0.01    0.01
   5  -7   0    0.03    0.01
   5  -7   0    0.01    0.01
   5  -7   0    0.02    0.01
  -5  -7   0    0.01    0.01
  -5   7   0    0.03    0.01
   5   7   0    0.01    0.01
   5   7   0    0.00    0.01
  -5   7   0    0.01    0.01
   5   7   0    0.00    0.01
  -5   7   0    0.01    0.01
   5   7   0    0.02    0.01
   5   7   0    0.01    0.01
  -6  -7   0    2.70    0.10
   6  -7   0    2.74    0.09
  -6  -7   0    2.71    0.08
   6  -7   0    2.78    0.10
   6  -7   0    2.81    0.09
  -6  -7   0    2.85    0.09
  -6  -7   0    2.75    0.09
   6  -7   0    2.75    0.08
  -6   7   0    2.89    0.09
   6   7   0    2.68    0.09
  -6   7   0    2.78    0.09
   6   7   0    2.81    0.10
   6   7   0    2.81    0.09
  -6   7   0    2.77    0.09
   6   7   0    2.71    0.10
   7  -7   0    0.42    0.03
   7  -7   0    0.45    0.03
   7  -7   0    0.41    0.03
   7  -7   0    0.46    0.04
  -7  -7   0    0.44    0.05
  -7  -7   0    0.44    0.04
  -7   7   0    0.44    0.03
   7   7   0    0.43    0.03
  -7   7   0    0.37    0.04
   7   7   0    0.39    0.04
   8  -7   0    0.04    0.02
   8  -7   0    0.02    0.02
   8  -7   0    0.04    0.01
  -8  -7   0    0.01    0.02
   8  -7   0    0.04    0.02
  -8   7   0    0.01    0.01
   8   7   0    0.04    0.02
   8   7   0    0.01    0.02
  -8   7   0    0.01    0.01
   9  -7   0    0.00    0.01
   9  -7   0    0.03    0.02
   9  -7   0    0.02    0.01
   9  -7   0    0.01    0.02
   9   7   0    0.02    0.02
   9   7   0    0.00    0.01
  -9   7   0    0.02    0.01
  10  -7   0    0.01    0.02
  10   7   0    0.03    0.02
   0  -8   0    0.38    0.03
   0  -8   0    0.39    0.03
   0   8   0    0.38    0.03
   0   8   0    0.39    0.03
   0   8   0    0.36    0.03
   0   8   0    0.37    0.03
  -1  -8   0    1.12    0.05
  -1  -8   0    1.07    0.04
   1  -8   0    1.03    0.05
   1  -8   0    0.98    0.05
  -1  -8   0    1.04    0.03
   1  -8   0    1.00    0.04
  -1  -8   0    0.99    0.04
   1   8   0    0.99    0.04
  -1   8   0    1.01    0.04
   1   8   0    1.10    0.05
  -1   8   0    1.05    0.04
   1   8   0    1.04    0.04
  -1   8   0    1.00    0.04
   1   8   0    1.04    0.04
   1   8   0    1.15    0.04
  -1   8   0    1.05    0.04
  -2  -8   0    3.15    0.09
   2  -8   0    3.33    0.10
   2  -8   0    3.24    0.09
  -2  -8   0    3.35    0.07
  -2  -8   0    3.27    0.09
  -2  -8   0    3.41    0.10
   2  -8   0    3.20    0.10
  -2   8   0    3.26    0.10
   2   8   0    3.30    0.09
   2   8   0    3.39    0.10
  -2   8   0    3.25    0.09
  -2   8   0    3.48    0.10
   2   8   0    3.31    0.10
   2   8   0    3.37    0.09
   3  -8   0    0.50    0.03
   3  -8   0    0.50    0.03
   3  -8   0    0.47    0.03
   3  -8   0    0.46    0.03
  -3  -8   0    0.46    0.03
  -3  -8   0    0.45    0.03
  -3  -8   0    0.47    0.03
  -3   8   0    0.45    0.03
  -3   8   0    0.55    0.03
   3   8   0    0.49    0.03
   3   8   0    0.47    0.03
   3   8   0    0.48    0.03
  -3   8   0    0.51    0.03
   3   8   0    0.46    0.03
   4  -8   0    2.28    0.08
   4  -8   0    2.23    0.08
   4  -8   0    2.28    0.08
  -4  -8   0    2.15    0.08
   4  -8   0    2.30    0.08
  -4  -8   0    2.23    0.07
  -4  -8   0    2.20    0.08
   4   8   0    2.36    0.07
   4   8   0    2.24    0.08
  -4   8   0    2.13    0.08
  -4   8   0    2.28    0.08
   4   8   0    2.35    0.08
  -4   8   0    2.34    0.07
   4   8   0    2.32    0.08
   5  -8   0    0.54    0.04
  -5  -8   0    0.50    0.04
  -5  -8   0    0.62    0.04
   5  -8   0    0.53    0.04
   5  -8   0    0.54    0.04
  -5  -8   0    0.60    0.04
   5  -8   0    0.57    0.04
   5   8   0    0.53    0.03
   5   8   0    0.51    0.03
  -5   8   0    0.62    0.04
  -5   8   0    0.54    0.02
  -5   8   0    0.57    0.03
   5   8   0    0.55    0.02
   5   8   0    0.54    0.04
  -5   8   0    0.64    0.04
   6  -8   0    2.53    0.09
   6  -8   0    2.50    0.09
   6  -8   0    2.64    0.09
  -6  -8   0    2.60    0.10
  -6  -8   0    2.67    0.09
  -6   8   0    2.52    0.08
   6   8   0    2.35    0.08
   6   8   0    2.65    0.10
  -6   8   0    2.52    0.09
   7  -8   0    0.05    0.02
   7  -8   0    0.10    0.02
  -7  -8   0    0.08    0.02
  -7  -8   0    0.13    0.03
   7  -8   0    0.07    0.02
   7   8   0    0.12    0.02
  -7   8   0    0.08    0.02
  -7   8   0    0.13    0.02
   7   8   0    0.07    0.02
   8  -8   0    0.20    0.03
  -8  -8   0    0.22    0.04
   8  -8   0    0.21    0.03
   8  -8   0    0.19    0.02
   8  -8   0    0.21    0.03
  -8   8   0    0.17    0.03
   8   8   0    0.19    0.03
  -8   8   0    0.22    0.03
   8   8   0    0.19    0.03
   9  -8   0    0.03    0.02
  -9  -8   0    0.05    0.03
   9  -8   0    0.04    0.02
   9  -8   0    0.07    0.02
   9   8   0    0.05    0.02
   9   8   0    0.03    0.02
  -9   8   0    0.05    0.02
   0  -9   0    0.00    0.01
   0  -9   0    0.00    0.01
   0  -9   0    0.01    0.01
   0  -9   0    0.00    0.01
   0   9   0    0.00    0.01
   0   9   0    0.00    0.01
   0   9   0    0.01    0.01
   0   9   0    0.01    0.01
  -1  -9   0    2.06    0.07
   1  -9   0    2.26    0.08
   1  -9   0    2.15    0.07
  -1  -9   0    1.96    0.08
  -1  -9   0    2.06    0.07
   1  -9   0    2.09    0.07
  -1  -9   0    2.04    0.05
  -1   9   0    2.06    0.07
   1   9   0    1.97    0.07
  -1   9   0    1.99    0.07
  -1   9   0    2.11    0.07
  -1   9   0    2.20    0.07
   1   9   0    2.08    0.07
   1   9   0    2.10    0.07
   2  -9   0    0.38    0.04
   2  -9   0    0.35    0.03
   2  -9   0    0.45    0.03
  -2  -9   0    0.42    0.03
  -2  -9   0    0.41    0.03
  -2  -9   0    0.40    0.03
  -2   9   0    0.42    0.02
   2   9   0    0.41    0.03
  -2   9   0    0.38    0.03
   2   9   0    0.44    0.03
  -2   9   0    0.41    0.03
  -2   9   0    0.42    0.03
   2   9   0    0.38    0.03
   3  -9   0    1.52    0.06
   3  -9   0    1.53    0.07
  -3  -9   0    1.57    0.06
  -3  -9   0    1.49    0.06
   3  -9   0    1.56    0.06
  -3  -9   0    1.47    0.06
  -3   9   0    1.53    0.06
   3   9   0    1.56    0.06
  -3   9   0    1.56    0.06
   3   9   0    1.46    0.06
   3   9   0    1.61    0.06
  -3   9   0    1.50    0.06
   4  -9   0    2.05    0.08
  -4  -9   0    2.02    0.07
   4  -9   0    2.04    0.07
  -4  -9   0    1.99    0.08
   4  -9   0    2.06    0.07
   4  -9   0    1.95    0.08
  -4  -9   0    2.19    0.08
   4   9   0    2.17    0.08
   4   9   0    2.07    0.08
  -4   9   0    2.04    0.07
  -4   9   0    2.11    0.07
   4   9   0    2.14    0.07
  -4   9   0    2.00    0.07
   5  -9   0    2.32    0.09
   5  -9   0    2.20    0.08
  -5  -9   0    2.21    0.09
  -5  -9   0    2.40    0.09
   5  -9   0    2.19    0.08
   5   9   0    2.27    0.08
  -5   9   0    2.20    0.08
  -5   9   0    2.29    0.08
   5   9   0    2.22    0.08
  -5   9   0    2.17    0.06
  -5   9   0    2.20    0.08
  -6  -9   0    0.07    0.02
   6  -9   0    0.06    0.02
  -6  -9   0    0.07    0.02
   6  -9   0    0.06    0.02
  -6   9   0    0.09    0.02
   6   9   0    0.05    0.02
   6   9   0    0.06    0.02
  -6   9   0    0.07    0.02
   7  -9   0    0.22    0.03
   7  -9   0    0.29    0.03
  -7  -9   0    0.16    0.03
   7  -9   0    0.17    0.03
  -7   9   0    0.23    0.03
   7   9   0    0.15    0.03
  -7   9   0    0.20    0.03
   7   9   0    0.16    0.03
   8  -9   0    0.45    0.04
   8  -9   0    0.46    0.05
  -8  -9   0    0.47    0.05
   8  -9   0    0.52    0.04
   8   9   0    0.50    0.04
  -8   9   0    0.51    0.04
   8   9   0    0.48    0.05
   9  -9   0    0.54    0.06
   9  -9   0    0.55    0.04
  -9  -9   0    0.64    0.06
   9  -9   0    0.62    0.05
   9   9   0    0.60    0.05
   9   9   0    0.43    0.05
   0 -10   0    8.28    0.21
   0 -10   0    8.42    0.22
   0 -10   0    8.25    0.19
   0  10   0    8.13    0.21
   0  10   0    8.35    0.21
   0  10   0    8.77    0.21
   0  10   0    8.73    0.21
  -1 -10   0    0.28    0.03
   1 -10   0    0.29    0.03
  -1 -10   0    0.32    0.02
  -1 -10   0    0.34    0.03
   1 -10   0    0.31    0.03
  -1 -10   0    0.33    0.03
   1  10   0    0.30    0.03
   1  10   0    0.34    0.03
  -1  10   0    0.28    0.03
  -1  10   0    0.37    0.03
   1  10   0    0.29    0.03
  -1  10   0    0.36    0.03
  -1  10   0    0.27    0.03
  -2 -10   0    3.92    0.12
  -2 -10   0    3.80    0.11
   2 -10   0    3.92    0.13
  -2 -10   0    3.86    0.11
   2 -10   0    4.10    0.12
   2 -10   0    4.21    0.12
  -2  10   0    3.88    0.12
   2  10   0    4.04    0.11
   2  10   0    3.84    0.11
  -2  10   0    4.12    0.12
  -2  10   0    3.93    0.12
   2  10   0    3.79    0.12
   3 -10   0    0.13    0.03
  -3 -10   0    0.09    0.02
  -3 -10   0    0.14    0.03
   3 -10   0    0.13    0.02
  -3 -10   0    0.10    0.02
   3 -10   0    0.12    0.02
  -3  10   0    0.10    0.02
  -3  10   0    0.09    0.02
  -3  10   0    0.10    0.02
   3  10   0    0.09    0.02
   3  10   0    0.10    0.02
  -4 -10   0    0.06    0.02
   4 -10   0    0.03    0.02
  -4 -10   0    0.06    0.02
   4 -10   0    0.03    0.02
  -4  10   0    0.06    0.02
   4  10   0    0.04    0.02
   4  10   0    0.06    0.02
  -4  10   0    0.04    0.02
  -4  10   0    0.04    0.02
   5 -10   0    0.20    0.03
  -5 -10   0    0.23    0.03
  -5 -10   0    0.17    0.03
   5 -10   0    0.22    0.03
   5 -10   0    0.19    0.03
   5  10   0    0.21    0.03
   5  10   0    0.19    0.03
  -5  10   0    0.20    0.03
  -5  10   0    0.19    0.03
   6 -10   0    0.04    0.02
  -6 -10   0    0.08    0.03
  -6 -10   0    0.04    0.02
   6 -10   0    0.06    0.02
   6 -10   0    0.07    0.02
  -6  10   0    0.08    0.02
   6  10   0    0.05    0.02
  -6  10   0    0.05    0.02
   6  10   0    0.06    0.02
   7 -10   0    0.53    0.04
  -7 -10   0    0.53    0.06
   7 -10   0    0.42    0.05
   7 -10   0    0.61    0.04
  -7  10   0    0.47    0.04
   7  10   0    0.51    0.04
   7  10   0    0.47    0.05
  -7  10   0    0.47    0.04
  -8 -10   0    0.07    0.03
   8 -10   0    0.09    0.02
   8 -10   0    0.07    0.02
   8 -10   0    0.06    0.02
  -8  10   0    0.08    0.02
   8  10   0    0.10    0.02
   8  10   0    0.05    0.02
   0 -11   0    0.00    0.01
   0 -11   0    0.02    0.01
   0 -11   0   -0.02    0.01
   0  11   0   -0.01    0.01
   0  11   0    0.01    0.01
   0  11   0   -0.01    0.01
   0  11   0    0.00    0.01
  -1 -11   0    0.72    0.04
  -1 -11   0    0.70    0.05
   1 -11   0    0.69    0.05
  -1 -11   0    0.69    0.04
   1 -11   0    0.62    0.04
  -1 -11   0    0.67    0.02
   1  11   0    0.65    0.04
  -1  11   0    0.64    0.04
  -1  11   0    0.63    0.04
   1  11   0    0.66    0.04
  -1  11   0    0.71    0.04
  -2 -11   0    1.42    0.07
  -2 -11   0    1.12    0.06
  -2 -11   0    1.15    0.06
   2 -11   0    1.27    0.07
   2 -11   0    1.26    0.06
  -2  11   0    1.22    0.06
   2  11   0    1.29    0.06
  -2  11   0    1.24    0.06
   2  11   0    1.30    0.06
  -2  11   0    1.19    0.06
   3 -11   0    0.25    0.03
  -3 -11   0    0.27    0.04
   3 -11   0    0.19    0.03
  -3 -11   0    0.26    0.03
  -3  11   0    0.21    0.03
  -3  11   0    0.25    0.03
  -3  11   0    0.21    0.03
   3  11   0    0.25    0.03
   3  11   0    0.24    0.03
   4 -11   0    0.02    0.02
  -4 -11   0    0.05    0.02
   4 -11   0    0.02    0.02
  -4 -11   0    0.00    0.02
  -4  11   0    0.04    0.02
   4  11   0    0.02    0.01
   4  11   0    0.00    0.01
  -4  11   0    0.00    0.01
   5 -11   0    0.08    0.02
  -5 -11   0    0.07    0.02
  -5 -11   0    0.09    0.03
   5 -11   0    0.05    0.02
   5  11   0    0.07    0.02
  -5  11   0    0.06    0.02
  -5  11   0    0.06    0.02
   5  11   0    0.05    0.02
  -6 -11   0    0.43    0.05
   6 -11   0    0.37    0.04
   6 -11   0    0.36    0.05
   6 -11   0    0.36    0.04
  -6  11   0    0.35    0.04
  -6  11   0    0.36    0.04
   6  11   0    0.35    0.04
   6  11   0    0.31    0.04
  -7 -11   0    0.01    0.02
   7 -11   0    0.01    0.02
   7 -11   0   -0.01    0.01
   7 -11   0    0.00    0.02
  -7  11   0    0.01    0.01
  -7  11   0   -0.01    0.02
   7  11   0    0.01    0.02
   7  11   0    0.00    0.02
   0 -12   0    0.03    0.01
   0 -12   0    0.04    0.01
   0 -12   0    0.02    0.02
   0  12   0    0.03    0.02
   0  12   0    0.04    0.02
   0  12   0    0.04    0.01
   1 -12   0    0.04    0.02
  -1 -12   0    0.05    0.02
   1 -12   0    0.06    0.01
   1 -12   0    0.05    0.02
  -1 -12   0    0.09    0.02
  -1  12   0    0.07    0.02
  -1  12   0    0.09    0.02
  -1  12   0    0.05    0.02
   1  12   0    0.05    0.02
   1  12   0    0.07    0.02
  -2 -12   0    0.18    0.03
   2 -12   0    0.15    0.03
   2 -12   0    0.21    0.04
  -2 -12   0    0.21    0.03
   2  12   0    0.18    0.03
  -2  12   0    0.20    0.03
  -2  12   0    0.21    0.03
  -2  12   0    0.15    0.03
   2  12   0    0.16    0.03
   3 -12   0    0.05    0.02
   3 -12   0    0.05    0.02
  -3 -12   0    0.03    0.02
  -3 -12   0    0.05    0.02
   3  12   0    0.02    0.02
  -3  12   0    0.04    0.02
   3  12   0    0.04    0.02
  -3  12   0    0.05    0.02
   4 -12   0    0.20    0.03
   4 -12   0    0.31    0.04
  -4 -12   0    0.22    0.03
  -4 -12   0    0.21    0.03
  -4  12   0    0.27    0.03
   4  12   0    0.23    0.03
   4  12   0    0.27    0.03
  -4  12   0    0.27    0.03
   5 -12   0    0.00    0.02
  -5 -12   0   -0.01    0.02
   5 -12   0    0.00    0.01
  -5 -12   0    0.02    0.02
  -5  12   0    0.00    0.01
   5  12   0    0.00    0.01
  -5  12   0    0.00    0.01
   5  12   0   -0.01    0.01
   6 -12   0    0.11    0.02
   6 -12   0    0.09    0.03
  -6 -12   0    0.14    0.03
  -6  12   0    0.14    0.03
   6  12   0    0.09    0.02
   6  12   0    0.12    0.03
  -6  12   0    0.13    0.03
   7  12   0    0.00    0.02
   0 -13   0    0.01    0.02
   0 -13   0    0.02    0.02
   0  13   0    0.01    0.01
   0  13   0    0.04    0.02
   1 -13   0    0.07    0.02
  -1 -13   0    0.08    0.02
  -1 -13   0    0.06    0.02
  -1  13   0    0.09    0.02
  -1  13   0    0.07    0.02
  -1  13   0    0.08    0.02
   1  13   0    0.08    0.02
   1  13   0    0.07    0.02
  -1  13   0    0.09    0.02
  -2 -13   0    0.73    0.05
   2 -13   0    0.79    0.08
  -2 -13   0    0.68    0.06
   2 -13   0    0.82    0.06
  -2  13   0    0.81    0.05
  -2  13   0    0.84    0.05
   2  13   0    0.79    0.05
   2  13   0    0.77    0.05
   3 -13   0    0.08    0.02
  -3 -13   0    0.10    0.02
  -3 -13   0    0.03    0.02
   3 -13   0    0.08    0.03
  -3  13   0    0.05    0.02
   3  13   0    0.07    0.02
   3  13   0    0.10    0.02
  -3  13   0    0.05    0.02
   4 -13   0    0.02    0.02
  -4 -13   0    0.08    0.02
   4 -13   0    0.01    0.02
  -4 -13   0    0.03    0.02
   4  13   0    0.01    0.02
  -4  13   0    0.00    0.02
   4  13   0    0.01    0.02
  -4  13   0    0.04    0.02
  -5 -13   0    0.00    0.02
   5 -13   0    0.01    0.02
   5 -13   0    0.02    0.02
  -5  13   0    0.03    0.02
   5  13   0    0.01    0.02
  -5  13   0    0.02    0.02
   5  13   0    0.02    0.02
   6  13   0    1.24    0.07
   0 -14   0    0.91    0.06
   0 -14   0    0.85    0.05
   0  14   0    0.87    0.05
   0  14   0    0.85    0.05
  -1 -14   0    0.01    0.02
  -1 -14   0   -0.01    0.02
   1 -14   0    0.01    0.02
  -1  14   0    0.01    0.02
   1  14   0    0.01    0.02
   1  14   0   -0.02    0.01
   2 -14   0    0.29    0.04
  -2 -14   0    0.42    0.05
  -2 -14   0    0.42    0.04
  -2  14   0    0.26    0.04
   2  14   0    0.41    0.04
   2  14   0    0.32    0.04
  -2  14   0    0.39    0.04
   3 -14   0    0.09    0.03
  -3 -14   0    0.20    0.04
  -3 -14   0    0.11    0.02
  -3  14   0    0.16    0.03
   3  14   0    0.13    0.03
  -3  14   0    0.13    0.03
   3  14   0    0.15    0.03
  -4 -14   0    0.16    0.03
   4 -14   0    0.20    0.04
   4  14   0    0.11    0.02
  -4  14   0    0.17    0.03
   4  14   0    0.23    0.04
  -4  14   0    0.22    0.03
   0 -15   0   -0.01    0.02
   0 -15   0   -0.02    0.02
   0  15   0    0.01    0.02
  -1 -15   0    0.12    0.03
   1 -15   0    0.08    0.03
  -1 -15   0    0.09    0.02
  -1  15   0    0.09    0.03
   1  15   0    0.09    0.02
  -2 -15   0    0.20    0.04
  -2 -15   0    0.21    0.03
   2 -15   0    0.20    0.04
   2  15   0    0.11    0.03
  -2  15   0    0.15    0.03
   2  15   0    0.11    0.02
  11   0  -1    0.21    0.03
  10   0  -1    0.02    0.01
  10   0  -1    0.00    0.01
   9   0  -1    0.10    0.02
   9   0  -1    0.16    0.03
  -8   0   1   -0.02    0.01
   8   0  -1    0.01    0.01
   8   0  -1   -0.01    0.01
   8   0  -1   -0.01    0.01
   7   0  -1    2.98    0.09
  -7   0   1    3.02    0.09
   7   0  -1    3.02    0.09
   7   0  -1    2.93    0.08
   7   0  -1    3.04    0.09
   7   0  -1    3.10    0.09
   6   0  -1    0.00    0.01
   6   0  -1    0.01    0.01
   6   0  -1    0.01    0.01
  -6   0   1    0.00    0.01
   6   0  -1    0.01    0.01
  -6   0   1    0.00    0.00
  -6   0   1    0.00    0.00
   6   0  -1    0.00    0.01
   5   0  -1    9.37    0.21
  -5   0   1    9.25    0.20
   5   0  -1    9.36    0.24
   5   0  -1    9.38    0.21
   5   0  -1    9.11    0.21
   5   0  -1    9.75    0.22
  -5   0   1    9.18    0.21
   5   0  -1    9.55    0.21
  -5   0   1    9.70    0.22
  -5   0   1    9.14    0.21
   4   0  -1    0.00    0.00
   4   0  -1    0.00    0.00
   4   0  -1    0.00    0.00
  -4   0   1    0.00    0.00
  -4   0   1    0.00    0.00
   4   0  -1    0.00    0.00
  -4   0   1    0.00    0.00
   4   0  -1   -0.01    0.00
   3   0  -1    0.93    0.03
  -3   0   1    1.01    0.03
   3   0  -1    1.02    0.03
   3   0  -1    1.00    0.03
   3   0  -1    0.99    0.03
   3   0  -1    0.98    0.03
  -3   0   1    1.01    0.03
  -3   0   1    0.98    0.03
   2   0  -1   -0.01    0.00
  -2   0   1   -0.01    0.00
   2   0  -1   -0.01    0.00
   2   0  -1   -0.01    0.00
   2   0  -1   -0.01    0.00
  -2   0   1   -0.01    0.00
  -2   0   1   -0.01    0.00
   2   0  -1    0.00    0.00
  -1   0   1    0.34    0.02
  -1   0   1    0.31    0.02
   0   0   1   -0.01    0.00
   0   0  -1   -0.01    0.00
   0   0  -1   -0.01    0.00
   0   0   1   -0.01    0.00
   0   0  -1   -0.01    0.00
   0   0  -1   -0.01    0.00
   0   0  -1   -0.01    0.00
   0   0   1   -0.01    0.00
   0   0   1   -0.01    0.00
   0   0  -1    0.00    0.00
   0   0   1    0.00    0.00
   0   0  -1   -0.01    0.00
   1   0   1    3.52    0.08
   1   0   1    3.68    0.08
  -1   0  -1    3.62    0.08
  -1   0  -1    3.43    0.08
  -1   0  -1    3.56    0.08
  -1   0  -1    3.48    0.08
   1   0   1    3.46    0.08
   1   0   1    3.50    0.08
   1   0   1    3.64    0.08
  -2   0  -1   -0.03    0.00
   2   0   1   -0.03    0.00
   2   0   1   -0.03    0.00
  -2   0  -1   -0.03    0.00
   2   0   1   -0.03    0.00
  -2   0  -1   -0.03    0.00
  -2   0  -1   -0.03    0.00
   2   0   1   -0.03    0.00
   2   0   1   -0.04    0.00
   3   0   1    2.60    0.07
   3   0   1    2.66    0.07
  -3   0  -1    2.48    0.07
   3   0   1    2.53    0.07
  -3   0  -1    2.65    0.07
   3   0   1    2.58    0.07
  -3   0  -1    2.69    0.07
   3   0   1    2.62    0.07
   4   0   1   -0.01    0.01
  -4   0  -1   -0.01    0.01
   4   0   1   -0.01    0.00
   4   0   1   -0.01    0.01
   4   0   1   -0.02    0.01
   4   0   1   -0.02    0.00
  -4   0  -1    0.00    0.01
  -4   0  -1   -0.01    0.00
   4   0   1    0.00    0.01
   5   0   1    0.21    0.02
  -5   0  -1    0.16    0.02
   5   0   1    0.20    0.02
   5   0   1    0.15    0.02
  -5   0  -1    0.14    0.02
  -5   0  -1    0.20    0.02
   5   0   1    0.18    0.02
   5   0   1    0.20    0.02
   5   0   1    0.19    0.02
   6   0   1    0.00    0.01
  -6   0  -1    0.00    0.01
  -6   0  -1    0.00    0.01
   6   0   1    0.01    0.01
  -6   0  -1    0.00    0.01
   6   0   1    0.00    0.01
   6   0   1   -0.01    0.01
   7   0   1    0.49    0.03
   7   0   1    0.49    0.03
  -7   0  -1    0.46    0.02
  -7   0  -1    0.42    0.03
   7   0   1    0.45    0.03
  -7   0  -1    0.45    0.03
   7   0   1    0.47    0.03
   8   0   1    0.00    0.01
   8   0   1    0.00    0.01
  -8   0  -1   -0.01    0.01
  -8   0  -1   -0.02    0.01
  -9   0  -1    2.17    0.09
   9   0   1    2.29    0.08
   9   0   1    2.40    0.09
  10   0   1   -0.02    0.01
  10   0   1    0.01    0.01
  11   0   1    0.59    0.05
  11   0   1    0.66    0.05
  11  -1  -1    0.42    0.04
  11   1  -1    0.46    0.05
  10  -1  -1    0.05    0.02
  10  -1  -1    0.03    0.02
  10   1  -1    0.07    0.02
  10   1  -1    0.08    0.02
   9  -1  -1    5.75    0.16
   9  -1  -1    5.43    0.15
   9   1  -1    5.68    0.15
   9   1  -1    5.89    0.16
  -8  -1   1    4.82    0.13
   8  -1  -1    4.88    0.13
   8  -1  -1    4.93    0.13
   8  -1  -1    5.26    0.14
   8   1  -1    4.98    0.14
   8   1  -1    4.91    0.13
  -8   1   1    4.98    0.13
   8   1  -1    4.86    0.13
   7  -1  -1    0.10    0.02
  -7  -1   1    0.09    0.02
   7  -1  -1    0.11    0.01
   7  -1  -1    0.07    0.01
   7  -1  -1    0.10    0.02
   7  -1  -1    0.10    0.02
  -7   1   1    0.10    0.01
   7   1  -1    0.13    0.02
   7   1  -1    0.10    0.01
  -7   1   1    0.09    0.01
   7   1  -1    0.13    0.02
   7   1  -1    0.11    0.02
   7   1  -1    0.11    0.02
  -7   1   1    0.10    0.02
   6  -1  -1    0.02    0.01
  -6  -1   1    0.02    0.01
   6  -1  -1    0.02    0.01
   6  -1  -1    0.06    0.01
   6  -1  -1    0.01    0.01
   6  -1  -1    0.01    0.01
   6   1  -1    0.02    0.01
   6   1  -1    0.03    0.01
  -6   1   1    0.03    0.01
   6   1  -1    0.01    0.01
   6   1  -1    0.01    0.01
  -6   1   1    0.02    0.01
  -6   1   1    0.02    0.01
  -6   1   1    0.02    0.01
   6   1  -1    0.02    0.01
   5  -1  -1    5.34    0.13
   5  -1  -1    5.22    0.13
  -5  -1   1    5.31    0.11
  -5  -1   1    5.42    0.13
  -5  -1   1    5.27    0.13
  -5  -1   1    5.35    0.12
   5  -1  -1    5.28    0.13
   5  -1  -1    5.44    0.12
   5  -1  -1    5.39    0.13
  -5   1   1    5.24    0.13
   5   1  -1    5.25    0.12
  -5   1   1    5.44    0.12
   5   1  -1    5.11    0.13
  -5   1   1    5.35    0.13
   5   1  -1    5.28    0.13
   5   1  -1    5.39    0.13
  -5   1   1    5.30    0.12
  -4  -1   1   28.05    0.60
  -4  -1   1   28.80    0.59
   4  -1  -1   28.07    0.60
   4  -1  -1   27.94    0.60
   4  -1  -1   28.21    0.60
  -4  -1   1   27.57    0.59
   4  -1  -1   27.91    0.60
   4  -1  -1   28.84    0.60
  -4  -1   1   28.48    0.60
   4   1  -1   28.17    0.60
   4   1  -1   28.60    0.60
  -4   1   1   28.63    0.60
   4   1  -1   28.65    0.60
   4   1  -1   29.16    0.61
   4   1  -1   28.11    0.61
  -4   1   1   28.30    0.60
  -4   1   1   28.38    0.60
  -4   1   1   28.77    0.59
   3  -1  -1    8.49    0.19
   3  -1  -1    8.68    0.19
  -3  -1   1    8.55    0.19
   3  -1  -1    8.78    0.19
  -3  -1   1    8.74    0.18
   3  -1  -1    8.64    0.19
  -3  -1   1    8.31    0.20
   3  -1  -1    8.59    0.19
   3   1  -1    8.67    0.18
  -3   1   1    8.41    0.18
  -3   1   1    8.81    0.19
  -3   1   1    8.63    0.18
   3   1  -1    8.49    0.19
  -3   1   1    8.49    0.19
  -3   1   1    8.58    0.18
   3   1  -1    8.42    0.19
   3   1  -1    8.52    0.19
   2  -1  -1    0.05    0.00
  -2  -1   1    0.05    0.00
   2  -1  -1    0.04    0.01
  -2  -1   1    0.03    0.01
   2  -1  -1    0.03    0.00
   2  -1  -1    0.04    0.00
  -2  -1   1    0.04    0.00
  -2  -1   1    0.03    0.01
   2  -1  -1    0.05    0.01
  -2   1   1    0.04    0.00
  -2   1   1    0.04    0.00
   2   1  -1    0.04    0.00
   2   1  -1    0.04    0.01
  -2   1   1    0.04    0.01
   2   1  -1    0.04    0.00
   2   1  -1    0.05    0.01
  -2   1   1    0.03    0.01
  -2   1   1    0.05    0.00
  -2   1   1    0.04    0.00
  -1  -1   1    0.17    0.01
  -1  -1   1    0.17    0.01
   1  -1  -1    0.18    0.01
   1  -1  -1    0.19    0.01
  -1  -1   1    0.17    0.01
   1  -1  -1    0.18    0.01
  -1  -1   1    0.17    0.01
   1  -1  -1    0.16    0.01
   1  -1  -1    0.16    0.01
   1  -1  -1    0.17    0.01
   1  -1  -1    0.16    0.01
   1  -1  -1    0.17    0.01
  -1  -1   1    0.17    0.01
   1   1  -1    0.18    0.01
  -1   1   1    0.19    0.01
  -1   1   1    0.18    0.01
  -1   1   1    0.16    0.01
   1   1  -1    0.18    0.01
   1   1  -1    0.16    0.01
   1   1  -1    0.16    0.01
  -1   1   1    0.16    0.01
  -1   1   1    0.17    0.01
   1   1  -1    0.18    0.01
   1   1  -1    0.18    0.01
  -1   1   1    0.21    0.01
   0  -1  -1    8.52    0.18
   0  -1   1    8.46    0.21
   0  -1   1    8.41    0.18
   0  -1  -1    8.30    0.18
   0  -1  -1    8.38    0.18
   0  -1   1    8.36    0.18
   0  -1  -1    8.20    0.18
   0  -1   1    8.43    0.18
   0  -1  -1    8.51    0.18
   0   1   1    8.55    0.18
   0   1   1    8.65    0.18
   0   1   1    8.32    0.18
   0   1  -1    8.57    0.18
   0   1  -1    8.47    0.18
   0   1   1    8.21    0.18
   0   1  -1    8.18    0.18
   0   1  -1    8.37    0.18
   0   1  -1    8.65    0.18
  -1  -1  -1  161.79    3.99
  -1  -1  -1  171.76    4.05
   1  -1   1  165.67    3.90
   1  -1   1  162.03    3.91
   1  -1   1  161.58    3.42
   1  -1   1  159.12    3.79
   1  -1   1  156.37    3.57
  -1  -1  -1  162.35    3.78
  -1  -1  -1  159.60    3.70
  -1  -1  -1  170.69    3.85
  -1  -1  -1  168.89    3.92
   1  -1   1  160.92    3.92
   1   1   1  167.23    3.66
  -1   1  -1  160.23    3.80
  -1   1  -1  163.04    3.58
   1   1   1  159.95    3.41
   1   1   1  166.89    3.42
  -1   1  -1  149.47    3.76
   1   1   1  160.09    3.79
   1   1   1  166.76    3.41
   1   1   1  169.47    3.92
  -1   1  -1  168.57    3.94
  -2  -1  -1    0.31    0.01
   2  -1   1    0.33    0.02
   2  -1   1    0.33    0.02
   2  -1   1    0.33    0.01
  -2  -1  -1    0.36    0.01
  -2  -1  -1    0.30    0.02
   2  -1   1    0.33    0.02
  -2  -1  -1    0.33    0.02
  -2  -1  -1    0.29    0.02
  -2   1  -1    0.31    0.01
   2   1   1    0.33    0.02
  -2   1  -1    0.31    0.02
   2   1   1    0.33    0.02
   2   1   1    0.31    0.02
   2   1   1    0.34    0.02
  -2   1  -1    0.30    0.02
   2   1   1    0.35    0.02
  -2   1  -1    0.33    0.01
   3  -1   1    0.53    0.02
   3  -1   1    0.49    0.02
  -3  -1  -1    0.53    0.02
   3  -1   1    0.50    0.02
   3  -1   1    0.49    0.02
  -3  -1  -1    0.53    0.02
   3  -1   1    0.51    0.02
  -3  -1  -1    0.56    0.02
  -3  -1  -1    0.50    0.02
  -3   1  -1    0.52    0.02
   3   1   1    0.52    0.02
  -3   1  -1    0.53    0.02
   3   1   1    0.51    0.02
  -3   1  -1    0.52    0.02
   3   1   1    0.52    0.02
   3   1   1    0.51    0.02
   3   1   1    0.47    0.02
   3   1   1    0.51    0.02
   4  -1   1    0.10    0.01
   4  -1   1    0.08    0.01
   4  -1   1    0.09    0.01
  -4  -1  -1    0.07    0.01
   4  -1   1    0.11    0.01
  -4  -1  -1    0.07    0.01
   4  -1   1    0.07    0.01
  -4  -1  -1    0.06    0.01
  -4   1  -1    0.07    0.01
   4   1   1    0.09    0.01
   4   1   1    0.10    0.01
  -4   1  -1    0.08    0.01
  -4   1  -1    0.06    0.01
   4   1   1    0.07    0.01
   4   1   1    0.07    0.01
   4   1   1    0.06    0.01
   4   1   1    0.10    0.01
  -5  -1  -1    0.70    0.03
  -5  -1  -1    0.73    0.03
   5  -1   1    0.77    0.03
   5  -1   1    0.75    0.03
   5  -1   1    0.73    0.03
   5  -1   1    0.76    0.04
   5   1   1    0.74    0.03
   5   1   1    0.71    0.03
   5   1   1    0.71    0.03
  -5   1  -1    0.74    0.04
   5   1   1    0.77    0.04
   5   1   1    0.72    0.03
  -5   1  -1    0.73    0.03
  -5   1  -1    0.78    0.03
   5   1   1    0.73    0.04
  -6  -1  -1    2.36    0.07
   6  -1   1    2.51    0.08
   6  -1   1    2.40    0.07
   6  -1   1    2.53    0.08
   6  -1   1    2.41    0.08
  -6  -1  -1    2.31    0.08
  -6   1  -1    2.52    0.08
   6   1   1    2.45    0.08
   6   1   1    2.42    0.08
  -6   1  -1    2.37    0.07
   6   1   1    2.37    0.07
  -6   1  -1    2.36    0.07
   6   1   1    2.25    0.07
  -7  -1  -1    0.41    0.02
   7  -1   1    0.44    0.03
  -7  -1  -1    0.35    0.03
   7  -1   1    0.40    0.03
   7  -1   1    0.40    0.03
  -7  -1  -1    0.38    0.03
   7  -1   1    0.42    0.02
   7  -1   1    0.38    0.03
   7   1   1    0.40    0.03
   7   1   1    0.45    0.03
   7   1   1    0.42    0.03
  -7   1  -1    0.44    0.03
  -7   1  -1    0.40    0.03
  -7   1  -1    0.36    0.02
   7   1   1    0.33    0.03
  -8  -1  -1    0.03    0.02
   8  -1   1    0.03    0.02
   8  -1   1    0.02    0.01
   8   1   1    0.02    0.02
  -8   1  -1    0.02    0.02
   8   1   1    0.01    0.01
   9  -1   1   -0.01    0.01
   9  -1   1   -0.02    0.01
  -9   1  -1    0.02    0.02
   9   1   1   -0.01    0.01
   9   1   1    0.00    0.01
  10  -1   1   -0.01    0.01
  10  -1   1    0.01    0.01
  10   1   1    0.01    0.01
  10   1   1    0.01    0.02
  11  -1   1    0.28    0.03
  11  -1   1    0.22    0.03
  11   1   1    0.22    0.03
  11   1   1    0.31    0.04
  11  -2  -1   -0.01    0.01
  11   2  -1    0.00    0.02
  10  -2  -1   -0.01    0.01
  10  -2  -1    0.01    0.01
  10   2  -1    0.00    0.01
  10   2  -1    0.02    0.01
   9  -2  -1    0.20    0.03
   9  -2  -1    0.17    0.02
   9   2  -1    0.12    0.02
   9   2  -1    0.15    0.03
   8  -2  -1    1.63    0.06
   8  -2  -1    1.81    0.07
   8  -2  -1    1.62    0.06
  -8  -2   1    1.64    0.06
  -8   2   1    1.66    0.06
   8   2  -1    1.64    0.07
   8   2  -1    1.69    0.06
   8   2  -1    1.86    0.06
  -8   2   1    1.68    0.04
   7  -2  -1    0.10    0.02
   7  -2  -1    0.12    0.02
   7  -2  -1    0.13    0.01
   7  -2  -1    0.10    0.02
  -7  -2   1    0.11    0.02
   7  -2  -1    0.11    0.02
   7   2  -1    0.12    0.02
   7   2  -1    0.12    0.02
  -7   2   1    0.12    0.01
   7   2  -1    0.14    0.02
  -7   2   1    0.13    0.02
  -7   2   1    0.12    0.01
   7   2  -1    0.15    0.02
  -6  -2   1    0.93    0.04
   6  -2  -1    0.97    0.04
   6  -2  -1    0.94    0.03
   6  -2  -1    0.87    0.04
   6  -2  -1    0.89    0.04
   6  -2  -1    0.97    0.04
  -6   2   1    0.94    0.03
   6   2  -1    0.99    0.04
   6   2  -1    0.94    0.04
  -6   2   1    0.96    0.03
  -6   2   1    0.96    0.04
   6   2  -1    0.95    0.04
  -6   2   1    0.97    0.04
  -6   2   1    0.93    0.03
   6   2  -1    0.97    0.04
   6   2  -1    0.99    0.04
  -5  -2   1    0.07    0.01
  -5  -2   1    0.09    0.01
   5  -2  -1    0.09    0.01
  -5  -2   1    0.06    0.02
   5  -2  -1    0.08    0.01
   5  -2  -1    0.08    0.01
   5  -2  -1    0.08    0.01
  -5  -2   1    0.09    0.01
   5  -2  -1    0.10    0.01
   5   2  -1    0.08    0.01
  -5   2   1    0.07    0.01
  -5   2   1    0.09    0.01
  -5   2   1    0.08    0.01
  -5   2   1    0.09    0.01
   5   2  -1    0.09    0.01
   5   2  -1    0.10    0.01
  -5   2   1    0.11    0.01
   5   2  -1    0.08    0.01
   5   2  -1    0.11    0.02
  -4  -2   1    0.02    0.01
   4  -2  -1    0.03    0.01
  -4  -2   1    0.03    0.01
   4  -2  -1    0.03    0.01
   4  -2  -1    0.01    0.01
  -4  -2   1    0.02    0.00
   4  -2  -1    0.02    0.01
  -4  -2   1    0.03    0.01
   4  -2  -1    0.02    0.01
  -4  -2   1    0.02    0.01
   4   2  -1    0.01    0.01
  -4   2   1    0.03    0.01
   4   2  -1    0.03    0.01
   4   2  -1    0.02    0.01
   4   2  -1    0.01    0.01
  -4   2   1    0.03    0.01
   4   2  -1    0.02    0.01
  -4   2   1    0.02    0.01
  -4   2   1    0.03    0.01
   3  -2  -1   14.33    0.30
   3  -2  -1   14.30    0.30
  -3  -2   1   14.32    0.30
   3  -2  -1   14.38    0.30
   3  -2  -1   14.16    0.30
  -3  -2   1   13.87    0.31
  -3  -2   1   13.82    0.30
   3  -2  -1   14.48    0.30
   3   2  -1   13.94    0.30
  -3   2   1   13.88    0.30
  -3   2   1   13.78    0.30
  -3   2   1   14.18    0.30
   3   2  -1   13.79    0.31
   3   2  -1   14.02    0.30
  -3   2   1   14.61    0.30
  -3   2   1   13.84    0.30
  -3   2   1   14.12    0.30
   3   2  -1   14.03    0.30
   2  -2  -1   33.55    0.69
  -2  -2   1   31.93    0.69
   2  -2  -1   32.27    0.68
   2  -2  -1   32.39    0.69
   2  -2  -1   33.53    0.70
   2  -2  -1   32.46    0.70
  -2  -2   1   33.52    0.69
  -2  -2   1   31.71    0.70
   2  -2  -1   32.77    0.69
   2   2  -1   32.36    0.70
  -2   2   1   32.35    0.69
  -2   2   1   32.83    0.70
  -2   2   1   32.02    0.70
   2   2  -1   32.90    0.70
  -2   2   1   34.13    0.69
   2   2  -1   32.87    0.69
  -2   2   1   31.81    0.77
  -2   2   1   32.24    0.69
   2   2  -1   33.29    0.69
   1  -2  -1    8.49    0.19
  -1  -2   1    8.64    0.19
   1  -2  -1    8.62    0.19
   1  -2  -1    8.62    0.19
   1  -2  -1    8.61    0.19
  -1  -2   1    8.79    0.18
  -1  -2   1    8.78    0.19
   1  -2  -1    8.91    0.19
   1  -2  -1    8.64    0.19
  -1  -2   1    8.76    0.19
   1   2  -1    8.77    0.18
   1   2  -1    8.84    0.19
   1   2  -1    8.79    0.19
   1   2  -1    8.64    0.19
  -1   2   1    8.53    0.19
  -1   2   1    8.91    0.19
  -1   2   1    8.69    0.19
  -1   2   1    8.45    0.19
   1   2  -1    8.62    0.18
  -1   2   1    8.82    0.19
   0  -2   1    6.87    0.15
   0  -2  -1    6.60    0.15
   0  -2  -1    6.96    0.15
   0  -2  -1    6.83    0.15
   0  -2   1    6.72    0.15
   0  -2  -1    6.89    0.14
   0  -2   1    6.80    0.15
   0  -2   1    6.62    0.15
   0  -2   1    6.73    0.15
   0   2  -1    7.08    0.15
   0   2   1    6.82    0.15
   0   2  -1    6.76    0.15
   0   2  -1    6.90    0.15
   0   2   1    6.88    0.14
   0   2   1    6.94    0.15
   0   2  -1    6.67    0.15
   0   2  -1    6.98    0.15
   0   2   1    6.75    0.15
   1  -2   1   42.67    0.89
  -1  -2  -1   39.42    0.88
   1  -2   1   41.12    0.87
  -1  -2  -1   40.73    0.89
   1  -2   1   40.70    1.13
   1  -2   1   41.72    0.89
  -1  -2  -1   42.12    0.87
   1  -2   1   40.98    0.88
  -1  -2  -1   41.25    0.90
  -1  -2  -1   40.69    0.89
  -1  -2  -1   41.91    0.89
  -1   2  -1   41.64    0.88
   1   2   1   40.94    0.89
  -1   2  -1   41.42    0.89
   1   2   1   41.44    0.88
  -1   2  -1   43.41    0.91
  -1   2  -1   39.15    0.88
   1   2   1   42.00    0.88
   1   2   1   40.12    0.89
  -1   2  -1   41.26    0.89
   1   2   1   41.01    0.87
   1   2   1   41.67    0.88
   2  -2   1    0.60    0.02
   2  -2   1    0.57    0.02
  -2  -2  -1    0.56    0.02
   2  -2   1    0.58    0.02
  -2  -2  -1    0.64    0.02
  -2  -2  -1    0.55    0.02
  -2  -2  -1    0.62    0.02
  -2  -2  -1    0.59    0.03
   2  -2   1    0.55    0.03
   2  -2   1    0.61    0.02
  -2  -2  -1    0.58    0.02
   2   2   1    0.57    0.02
   2   2   1    0.59    0.02
  -2   2  -1    0.59    0.02
  -2   2  -1    0.56    0.02
   2   2   1    0.54    0.02
   2   2   1    0.56    0.02
  -2   2  -1    0.58    0.01
   2   2   1    0.60    0.02
   2   2   1    0.62    0.02
  -2   2  -1    0.56    0.02
  -3  -2  -1    0.06    0.01
  -3  -2  -1    0.06    0.01
  -3  -2  -1    0.08    0.01
   3  -2   1    0.05    0.01
  -3  -2  -1    0.07    0.01
   3  -2   1    0.05    0.01
   3  -2   1    0.05    0.01
   3  -2   1    0.05    0.01
  -3  -2  -1    0.04    0.01
   3   2   1    0.05    0.01
   3   2   1    0.07    0.01
   3   2   1    0.04    0.01
  -3   2  -1    0.05    0.01
   3   2   1    0.05    0.01
  -3   2  -1    0.07    0.01
   3   2   1    0.04    0.01
   4  -2   1    3.02    0.08
  -4  -2  -1    3.00    0.09
  -4  -2  -1    3.02    0.08
  -4  -2  -1    2.99    0.08
   4  -2   1    3.02    0.08
   4  -2   1    3.06    0.08
   4  -2   1    3.07    0.09
  -4  -2  -1    2.86    0.08
  -4   2  -1    2.95    0.08
  -4   2  -1    2.94    0.08
   4   2   1    2.86    0.08
   4   2   1    2.98    0.08
   4   2   1    3.17    0.08
   4   2   1    2.99    0.08
   4   2   1    2.97    0.08
  -4   2  -1    2.99    0.08
   4   2   1    2.94    0.08
   5  -2   1    0.75    0.03
  -5  -2  -1    0.76    0.04
   5  -2   1    0.75    0.03
   5  -2   1    0.71    0.03
   5  -2   1    0.80    0.04
  -5  -2  -1    0.79    0.03
   5  -2   1    0.75    0.02
  -5   2  -1    0.70    0.04
   5   2   1    0.85    0.04
  -5   2  -1    0.75    0.03
  -5   2  -1    0.78    0.03
  -5   2  -1    0.77    0.03
   5   2   1    0.78    0.03
   5   2   1    0.76    0.03
   5   2   1    0.81    0.03
   5   2   1    0.73    0.04
   6  -2   1    0.62    0.03
  -6  -2  -1    0.60    0.03
  -6  -2  -1    0.62    0.03
   6  -2   1    0.57    0.03
   6  -2   1    0.58    0.04
   6  -2   1    0.62    0.03
   6  -2   1    0.64    0.02
   6   2   1    0.57    0.03
  -6   2  -1    0.60    0.03
  -6   2  -1    0.63    0.03
   6   2   1    0.65    0.03
  -6   2  -1    0.60    0.03
   6   2   1    0.57    0.03
   6   2   1    0.60    0.04
   7  -2   1    4.72    0.13
  -7  -2  -1    4.70    0.13
   7  -2   1    4.65    0.13
   7  -2   1    4.77    0.11
   7  -2   1    4.86    0.14
   7  -2   1    4.95    0.13
  -7  -2  -1    4.63    0.13
  -7  -2  -1    4.83    0.12
   7   2   1    4.72    0.13
  -7   2  -1    4.77    0.12
  -7   2  -1    4.56    0.13
  -7   2  -1    4.58    0.13
   7   2   1    4.64    0.13
   7   2   1    5.00    0.14
   7   2   1    4.70    0.13
   8  -2   1    1.97    0.07
  -8  -2  -1    2.04    0.08
   8  -2   1    1.86    0.07
   8   2   1    1.87    0.08
   8   2   1    1.86    0.07
  -8   2  -1    2.03    0.07
   9  -2   1    0.06    0.02
   9  -2   1    0.07    0.02
   9   2   1    0.05    0.02
   9   2   1    0.09    0.02
  -9   2  -1    0.07    0.02
  10  -2   1    0.84    0.05
  10  -2   1    0.78    0.05
  10   2   1    0.70    0.05
  10   2   1    0.69    0.05
  11  -2   1    0.01    0.02
  11  -2   1    0.05    0.02
  11   2   1    0.04    0.02
  11   2   1    0.03    0.02
  11  -3  -1    0.02    0.02
  11   3  -1    0.03    0.02
  10  -3  -1    0.01    0.01
  10  -3  -1    0.05    0.02
  10   3  -1    0.06    0.02
  10   3  -1    0.01    0.02
   9  -3  -1    0.16    0.02
   9  -3  -1    0.14    0.02
   9   3  -1    0.14    0.02
   9   3  -1    0.13    0.03
   8  -3  -1    0.99    0.05
  -8  -3   1    1.03    0.05
   8  -3  -1    1.00    0.05
  -8   3   1    1.08    0.03
   8   3  -1    0.93    0.05
   8   3  -1    1.04    0.05
  -8   3   1    1.15    0.05
   8   3  -1    1.06    0.05
   7  -3  -1    5.13    0.13
   7  -3  -1    5.20    0.13
   7  -3  -1    4.98    0.11
   7  -3  -1    5.09    0.14
   7  -3  -1    5.24    0.13
  -7  -3   1    5.06    0.13
  -7   3   1    4.89    0.13
  -7   3   1    5.24    0.12
  -7   3   1    5.14    0.13
   7   3  -1    5.10    0.13
   7   3  -1    4.94    0.13
   7   3  -1    5.23    0.14
  -7   3   1    5.06    0.12
   7   3  -1    5.21    0.13
   6  -3  -1    0.88    0.04
  -6  -3   1    0.90    0.04
   6  -3  -1    0.82    0.04
  -6  -3   1    0.92    0.05
   6  -3  -1    0.91    0.04
   6  -3  -1    0.87    0.04
   6   3  -1    0.86    0.03
  -6   3   1    0.85    0.03
  -6   3   1    0.86    0.04
   6   3  -1    0.94    0.04
  -6   3   1    0.95    0.04
  -6   3   1    0.87    0.03
   6   3  -1    0.81    0.04
   6   3  -1    0.85    0.04
  -6   3   1    0.93    0.03
  -5  -3   1    0.38    0.03
   5  -3  -1    0.36    0.02
   5  -3  -1    0.38    0.02
   5  -3  -1    0.36    0.02
  -5  -3   1    0.35    0.02
   5  -3  -1    0.39    0.02
  -5  -3   1    0.38    0.02
   5   3  -1    0.39    0.02
  -5   3   1    0.39    0.02
  -5   3   1    0.36    0.02
   5   3  -1    0.37    0.03
  -5   3   1    0.40    0.02
  -5   3   1    0.40    0.02
  -5   3   1    0.37    0.02
   5   3  -1    0.41    0.02
   5   3  -1    0.38    0.02
   5   3  -1    0.39    0.02
   4  -3  -1   25.16    0.54
  -4  -3   1   25.31    0.54
   4  -3  -1   25.84    0.54
   4  -3  -1   26.09    0.54
   4  -3  -1   25.58    0.54
   4  -3  -1   25.59    0.54
  -4  -3   1   24.80    0.54
  -4  -3   1   26.49    0.55
   4   3  -1   25.22    0.54
  -4   3   1   25.09    0.53
   4   3  -1   25.42    0.54
   4   3  -1   25.72    0.54
  -4   3   1   25.27    0.54
  -4   3   1   25.11    0.54
   4   3  -1   25.46    0.54
  -4   3   1   25.58    0.54
  -4   3   1   25.27    0.54
   4   3  -1   25.05    0.55
   4   3  -1   25.59    0.55
  -4   3   1   25.34    0.54
   3  -3  -1    8.07    0.18
   3  -3  -1    8.44    0.18
  -3  -3   1    8.06    0.18
   3  -3  -1    8.08    0.18
   3  -3  -1    8.13    0.18
  -3  -3   1    7.98    0.18
   3  -3  -1    8.03    0.18
   3  -3  -1    8.21    0.18
  -3  -3   1    8.14    0.19
  -3   3   1    8.16    0.18
  -3   3   1    8.07    0.18
   3   3  -1    8.31    0.18
  -3   3   1    8.00    0.18
   3   3  -1    8.37    0.18
  -3   3   1    7.99    0.18
  -3   3   1    8.37    0.18
   3   3  -1    8.10    0.18
   3   3  -1    8.09    0.19
  -3   3   1    8.10    0.18
   3   3  -1    7.86    0.19
   3   3  -1    8.18    0.18
   2  -3  -1    0.83    0.03
   2  -3  -1    0.83    0.03
  -2  -3   1    0.81    0.03
   2  -3  -1    0.85    0.03
  -2  -3   1    0.80    0.03
  -2  -3   1    0.89    0.03
   2  -3  -1    0.77    0.03
   2  -3  -1    0.83    0.03
   2  -3  -1    0.82    0.02
   2   3  -1    0.82    0.03
  -2   3   1    0.80    0.03
   2   3  -1    0.84    0.03
  -2   3   1    0.80    0.03
  -2   3   1    0.82    0.02
   2   3  -1    0.83    0.03
  -2   3   1    0.81    0.03
   2   3  -1    0.81    0.02
   2   3  -1    0.80    0.03
  -2   3   1    0.84    0.03
   1  -3  -1    5.89    0.14
   1  -3  -1    6.17    0.14
  -1  -3   1    5.81    0.14
  -1  -3   1    6.08    0.13
  -1  -3   1    6.02    0.14
   1  -3  -1    6.16    0.14
   1  -3  -1    6.04    0.14
  -1  -3   1    6.22    0.13
   1  -3  -1    6.00    0.14
  -1   3   1    6.14    0.14
  -1   3   1    6.13    0.14
   1   3  -1    6.13    0.14
  -1   3   1    6.23    0.14
  -1   3   1    6.35    0.14
   1   3  -1    6.37    0.14
   1   3  -1    6.00    0.14
   1   3  -1    6.19    0.14
  -1   3   1    6.00    0.14
   0  -3  -1    7.56    0.17
   0  -3   1    8.03    0.17
   0  -3  -1    7.41    0.17
   0  -3   1    7.45    0.17
   0  -3  -1    7.93    0.17
   0  -3   1    7.88    0.16
   0  -3  -1    7.30    0.17
   0  -3   1    7.30    0.17
   0  -3  -1    7.87    0.17
   0   3  -1    7.61    0.17
   0   3  -1    7.55    0.17
   0   3   1    7.63    0.17
   0   3   1    7.93    0.17
   0   3  -1    7.39    0.17
   0   3   1    7.80    0.17
   0   3   1    7.75    0.17
   0   3  -1    7.81    0.17
   0   3  -1    7.60    0.17
  -1  -3  -1   11.71    0.26
  -1  -3  -1   11.90    0.25
   1  -3   1   12.04    0.26
  -1  -3  -1   11.87    0.25
   1  -3   1   11.81    0.26
   1  -3   1   11.78    0.26
   1  -3   1   11.70    0.26
   1  -3   1   11.50    0.26
   1  -3   1   11.90    0.25
  -1  -3  -1   11.29    0.25
  -1  -3  -1   11.72    0.26
   1   3   1   11.88    0.25
  -1   3  -1   11.56    0.25
   1   3   1   12.07    0.26
  -1   3  -1   12.17    0.26
   1   3   1   11.75    0.26
   1   3   1   11.51    0.25
  -1   3  -1   11.85    0.25
   1   3   1   11.98    0.26
  -2  -3  -1    0.50    0.02
   2  -3   1    0.47    0.03
   2  -3   1    0.52    0.02
  -2  -3  -1    0.52    0.02
  -2  -3  -1    0.51    0.02
   2  -3   1    0.48    0.02
   2  -3   1    0.52    0.02
   2  -3   1    0.50    0.02
  -2  -3  -1    0.53    0.02
  -2  -3  -1    0.53    0.02
  -2  -3  -1    0.51    0.02
  -2   3  -1    0.53    0.02
   2   3   1    0.52    0.02
   2   3   1    0.52    0.02
   2   3   1    0.54    0.02
   2   3   1    0.53    0.02
  -2   3  -1    0.55    0.02
  -2   3  -1    0.52    0.02
   2   3   1    0.53    0.02
  -2   3  -1    0.50    0.02
   2   3   1    0.52    0.02
   3  -3   1    2.77    0.08
  -3  -3  -1    2.56    0.07
   3  -3   1    2.65    0.07
  -3  -3  -1    2.58    0.07
   3  -3   1    2.67    0.07
  -3  -3  -1    2.67    0.07
  -3  -3  -1    2.61    0.07
   3  -3   1    2.73    0.07
   3  -3   1    2.64    0.07
  -3  -3  -1    2.59    0.07
  -3   3  -1    2.64    0.07
  -3   3  -1    2.64    0.07
   3   3   1    2.64    0.07
   3   3   1    2.68    0.07
   3   3   1    2.67    0.07
   3   3   1    2.72    0.08
   3   3   1    2.64    0.07
   4  -3   1    3.74    0.09
   4  -3   1    3.60    0.10
  -4  -3  -1    3.69    0.10
   4  -3   1    3.80    0.10
  -4  -3  -1    3.63    0.10
  -4  -3  -1    3.71    0.10
  -4  -3  -1    3.75    0.10
  -4  -3  -1    3.61    0.09
   4  -3   1    3.81    0.10
   4  -3   1    3.63    0.10
   4   3   1    3.65    0.09
  -4   3  -1    3.50    0.09
   4   3   1    3.55    0.10
  -4   3  -1    3.50    0.10
  -4   3  -1    3.66    0.10
   4   3   1    3.55    0.09
   4   3   1    3.80    0.09
  -4   3  -1    3.74    0.09
   4   3   1    3.44    0.10
   4   3   1    3.63    0.10
   5  -3   1    1.35    0.05
  -5  -3  -1    1.38    0.06
  -5  -3  -1    1.30    0.05
  -5  -3  -1    1.33    0.05
   5  -3   1    1.37    0.05
   5  -3   1    1.27    0.05
   5  -3   1    1.37    0.05
   5   3   1    1.36    0.05
  -5   3  -1    1.31    0.05
   5   3   1    1.31    0.05
   5   3   1    1.28    0.05
   5   3   1    1.32    0.05
   5   3   1    1.36    0.05
  -5   3  -1    1.37    0.05
  -5   3  -1    1.35    0.05
   6  -3   1    0.16    0.02
  -6  -3  -1    0.21    0.02
   6  -3   1    0.21    0.02
   6  -3   1    0.22    0.03
  -6  -3  -1    0.20    0.02
   6  -3   1    0.22    0.02
  -6  -3  -1    0.16    0.02
   6   3   1    0.26    0.03
   6   3   1    0.20    0.02
   6   3   1    0.20    0.02
  -6   3  -1    0.20    0.02
   6   3   1    0.20    0.02
  -6   3  -1    0.19    0.02
  -6   3  -1    0.22    0.02
   7  -3   1    0.12    0.02
  -7  -3  -1    0.06    0.02
  -7  -3  -1    0.12    0.02
   7  -3   1    0.08    0.02
   7  -3   1    0.08    0.02
  -7  -3  -1    0.09    0.01
   7  -3   1    0.11    0.02
  -7   3  -1    0.12    0.02
   7   3   1    0.08    0.02
   7   3   1    0.10    0.02
   7   3   1    0.11    0.02
  -7   3  -1    0.07    0.02
   7   3   1    0.10    0.02
  -8  -3  -1    1.66    0.07
   8  -3   1    1.65    0.06
   8  -3   1    1.67    0.07
  -8   3  -1    1.66    0.07
   8   3   1    1.69    0.07
   8   3   1    1.51    0.07
   9  -3   1   -0.01    0.01
   9  -3   1    0.03    0.02
   9   3   1    0.00    0.01
   9   3   1    0.05    0.02
  -9   3  -1    0.01    0.01
  10  -3   1    0.26    0.03
  10  -3   1    0.24    0.03
  10   3   1    0.24    0.03
  10   3   1    0.24    0.03
  10  -4  -1    0.38    0.04
  10  -4  -1    0.41    0.04
  10  -4  -1    0.34    0.03
  10   4  -1    0.43    0.04
  10   4  -1    0.37    0.04
   9  -4  -1    1.24    0.06
   9  -4  -1    1.22    0.05
   9   4  -1    1.30    0.07
   9   4  -1    1.26    0.06
   8  -4  -1    0.50    0.03
   8  -4  -1    0.50    0.03
  -8   4   1    0.51    0.03
   8   4  -1    0.42    0.04
   8   4  -1    0.46    0.04
   8   4  -1    0.48    0.03
  -8   4   1    0.51    0.02
   7  -4  -1    3.26    0.10
   7  -4  -1    3.45    0.09
  -7  -4   1    3.21    0.10
   7  -4  -1    3.27    0.10
   7  -4  -1    3.23    0.10
  -7  -4   1    3.18    0.11
   7   4  -1    3.36    0.11
  -7   4   1    3.19    0.09
   7   4  -1    3.21    0.09
   7   4  -1    3.34    0.09
  -7   4   1    3.26    0.08
   7   4  -1    3.26    0.10
  -7   4   1    3.18    0.09
   6  -4  -1    0.39    0.03
   6  -4  -1    0.39    0.02
   6  -4  -1    0.42    0.03
   6  -4  -1    0.39    0.03
  -6  -4   1    0.41    0.03
  -6  -4   1    0.43    0.04
   6  -4  -1    0.45    0.03
   6   4  -1    0.39    0.02
   6   4  -1    0.43    0.02
  -6   4   1    0.40    0.03
   6   4  -1    0.36    0.03
  -6   4   1    0.37    0.02
  -6   4   1    0.38    0.02
  -6   4   1    0.40    0.02
   6   4  -1    0.41    0.03
   6   4  -1    0.42    0.02
  -5  -4   1    1.48    0.05
   5  -4  -1    1.55    0.05
   5  -4  -1    1.60    0.05
   5  -4  -1    1.55    0.05
   5  -4  -1    1.60    0.06
   5  -4  -1    1.59    0.05
  -5  -4   1    1.59    0.05
  -5  -4   1    1.58    0.06
   5   4  -1    1.53    0.05
  -5   4   1    1.50    0.05
   5   4  -1    1.63    0.05
  -5   4   1    1.54    0.05
   5   4  -1    1.56    0.05
   5   4  -1    1.52    0.06
  -5   4   1    1.58    0.05
   5   4  -1    1.52    0.05
  -4  -4   1    1.35    0.05
  -4  -4   1    1.44    0.04
   4  -4  -1    1.45    0.05
   4  -4  -1    1.44    0.05
  -4  -4   1    1.26    0.05
   4  -4  -1    1.40    0.05
   4  -4  -1    1.42    0.04
   4  -4  -1    1.43    0.05
   4  -4  -1    1.39    0.05
   4   4  -1    1.33    0.04
  -4   4   1    1.39    0.04
  -4   4   1    1.37    0.04
  -4   4   1    1.46    0.04
   4   4  -1    1.47    0.05
   4   4  -1    1.35    0.04
  -4   4   1    1.35    0.05
  -4   4   1    1.37    0.04
   4   4  -1    1.33    0.05
   4   4  -1    1.38    0.05
   4   4  -1    1.37    0.04
  -3  -4   1    0.39    0.03
  -3  -4   1    0.45    0.02
  -3  -4   1    0.44    0.02
  -3  -4   1    0.43    0.02
   3  -4  -1    0.45    0.02
  -3  -4   1    0.43    0.02
   3  -4  -1    0.43    0.02
   3  -4  -1    0.47    0.02
   3  -4  -1    0.45    0.02
   3  -4  -1    0.46    0.02
   3  -4  -1    0.44    0.02
  -3   4   1    0.45    0.02
   3   4  -1    0.47    0.02
  -3   4   1    0.49    0.02
   3   4  -1    0.48    0.02
  -3   4   1    0.44    0.02
  -3   4   1    0.42    0.02
   3   4  -1    0.45    0.02
   3   4  -1    0.43    0.02
   3   4  -1    0.43    0.02
  -3   4   1    0.44    0.02
   3   4  -1    0.42    0.02
  -2  -4   1    3.06    0.08
   2  -4  -1    3.16    0.08
  -2  -4   1    3.24    0.08
   2  -4  -1    3.18    0.08
   2  -4  -1    3.15    0.08
  -2  -4   1    3.01    0.08
   2  -4  -1    3.04    0.08
   2  -4  -1    3.19    0.08
  -2  -4   1    3.23    0.08
   2   4  -1    2.95    0.08
   2   4  -1    3.24    0.08
  -2   4   1    3.12    0.08
  -2   4   1    3.06    0.08
   2   4  -1    3.22    0.08
  -2   4   1    3.04    0.07
   2   4  -1    3.08    0.08
  -2   4   1    3.08    0.08
  -2   4   1    3.15    0.08
   2   4  -1    3.28    0.08
   1  -4  -1    4.41    0.11
   1  -4  -1    4.40    0.11
   1  -4  -1    4.46    0.11
   1  -4  -1    4.36    0.11
  -1  -4   1    4.56    0.11
  -1  -4   1    4.40    0.11
  -1  -4   1    4.42    0.10
  -1  -4   1    4.56    0.11
   1   4  -1    4.47    0.11
  -1   4   1    4.57    0.11
   1   4  -1    4.51    0.11
  -1   4   1    4.55    0.11
  -1   4   1    4.59    0.11
   1   4  -1    4.51    0.10
  -1   4   1    4.52    0.11
   1   4  -1    4.50    0.10
   1   4  -1    4.43    0.10
   0  -4   1    1.75    0.05
   0  -4  -1    1.63    0.04
   0  -4  -1    1.63    0.05
   0  -4   1    1.63    0.05
   0  -4  -1    1.65    0.05
   0  -4   1    1.71    0.04
   0  -4  -1    1.69    0.05
   0  -4  -1    1.54    0.05
   0  -4   1    1.74    0.05
   0   4   1    1.60    0.04
   0   4   1    1.70    0.05
   0   4  -1    1.72    0.05
   0   4   1    1.60    0.05
   0   4   1    1.74    0.05
   0   4  -1    1.70    0.05
   0   4  -1    1.63    0.05
   0   4  -1    1.73    0.05
   0   4  -1    1.72    0.05
  -1  -4  -1    3.94    0.10
  -1  -4  -1    4.13    0.11
   1  -4   1    4.27    0.10
  -1  -4  -1    4.07    0.10
   1  -4   1    4.22    0.10
   1  -4   1    4.11    0.10
  -1  -4  -1    4.11    0.10
   1  -4   1    4.29    0.10
  -1  -4  -1    4.20    0.09
   1  -4   1    4.23    0.10
  -1  -4  -1    4.02    0.10
   1  -4   1    4.31    0.10
   1   4   1    4.10    0.10
   1   4   1    4.28    0.10
   1   4   1    4.21    0.09
   1   4   1    4.17    0.10
  -1   4  -1    4.01    0.10
   1   4   1    3.83    0.10
  -1   4  -1    4.12    0.10
  -2  -4  -1    4.19    0.11
  -2  -4  -1    4.19    0.10
   2  -4   1    4.41    0.11
  -2  -4  -1    4.30    0.10
  -2  -4  -1    4.07    0.10
   2  -4   1    4.16    0.10
   2  -4   1    4.12    0.11
   2  -4   1    4.15    0.11
  -2  -4  -1    4.23    0.10
   2   4   1    4.13    0.10
  -2   4  -1    4.09    0.10
  -2   4  -1    4.19    0.10
  -2   4  -1    4.21    0.10
   2   4   1    4.24    0.09
   2   4   1    4.23    0.10
   2   4   1    4.22    0.10
   2   4   1    3.90    0.11
   3  -4   1   39.02    0.79
  -3  -4  -1   37.98    0.79
   3  -4   1   38.49    0.79
   3  -4   1   36.34    0.79
  -3  -4  -1   37.10    0.79
   3  -4   1   37.66    0.79
  -3  -4  -1   36.74    0.79
  -3  -4  -1   36.26    0.79
   3  -4   1   37.58    0.79
  -3  -4  -1   36.11    0.79
   3   4   1   37.18    0.79
  -3   4  -1   38.03    0.79
   3   4   1   37.42    0.78
  -3   4  -1   36.73    0.79
  -3   4  -1   36.68    0.77
  -3   4  -1   37.00    0.79
   3   4   1   36.84    0.79
   3   4   1   36.14    0.78
   3   4   1   36.96    0.79
   3   4   1   37.42    0.79
  -4  -4  -1    0.17    0.02
   4  -4   1    0.19    0.02
  -4  -4  -1    0.16    0.02
  -4  -4  -1    0.16    0.01
  -4  -4  -1    0.13    0.02
  -4  -4  -1    0.20    0.02
   4  -4   1    0.18    0.02
   4  -4   1    0.18    0.02
   4  -4   1    0.17    0.01
   4   4   1    0.14    0.02
  -4   4  -1    0.21    0.02
  -4   4  -1    0.18    0.02
   4   4   1    0.16    0.01
  -4   4  -1    0.17    0.02
  -4   4  -1    0.17    0.01
   4   4   1    0.16    0.02
   4   4   1    0.15    0.02
   4   4   1    0.14    0.02
   5  -4   1    2.82    0.09
   5  -4   1    2.94    0.08
  -5  -4  -1    2.69    0.09
  -5  -4  -1    2.92    0.08
  -5  -4  -1    2.69    0.09
   5  -4   1    2.80    0.08
  -5  -4  -1    2.88    0.08
   5  -4   1    2.82    0.08
  -5   4  -1    2.86    0.08
   5   4   1    2.81    0.09
   5   4   1    2.87    0.08
   5   4   1    2.90    0.08
  -5   4  -1    2.75    0.09
  -5   4  -1    2.82    0.08
   5   4   1    3.02    0.08
   5   4   1    2.82    0.09
  -5   4  -1    2.86    0.08
   6  -4   1    1.84    0.06
  -6  -4  -1    1.76    0.07
  -6  -4  -1    1.66    0.06
  -6  -4  -1    1.71    0.07
  -6  -4  -1    1.79    0.06
   6  -4   1    1.81    0.07
   6  -4   1    1.91    0.07
   6  -4   1    1.72    0.06
   6   4   1    1.79    0.07
   6   4   1    1.78    0.07
   6   4   1    1.79    0.06
   6   4   1    1.70    0.06
  -6   4  -1    1.58    0.06
  -6   4  -1    1.84    0.06
   6   4   1    1.74    0.06
   7  -4   1    0.14    0.02
   7  -4   1    0.19    0.02
  -7  -4  -1    0.15    0.02
  -7  -4  -1    0.18    0.02
   7  -4   1    0.16    0.02
  -7  -4  -1    0.16    0.02
   7   4   1    0.15    0.02
   7   4   1    0.17    0.02
  -7   4  -1    0.19    0.02
   7   4   1    0.16    0.02
   7   4   1    0.16    0.02
  -7   4  -1    0.18    0.02
   8  -4   1    1.43    0.06
   8  -4   1    1.50    0.06
  -8  -4  -1    1.44    0.07
   8   4   1    1.49    0.07
   8   4   1    1.49    0.06
  -8   4  -1    1.48    0.06
   9  -4   1    0.39    0.03
   9  -4   1    0.43    0.04
   9   4   1    0.37    0.04
   9   4   1    0.42    0.03
  10  -4   1   -0.01    0.01
  10  -4   1    0.00    0.01
  10   4   1   -0.02    0.01
  10   4   1    0.00    0.02
  10  -5  -1    0.15    0.03
  10  -5  -1    0.09    0.02
  10  -5  -1    0.06    0.02
  10   5  -1    0.09    0.03
   9  -5  -1    0.09    0.02
   9  -5  -1    0.08    0.02
   9  -5  -1    0.10    0.02
   9   5  -1    0.10    0.02
   9   5  -1    0.07    0.02
   8  -5  -1    0.60    0.04
   8  -5  -1    0.59    0.03
  -8  -5   1    0.67    0.05
   8  -5  -1    0.56    0.04
  -8   5   1    0.58    0.03
   8   5  -1    0.52    0.04
  -8   5   1    0.63    0.04
   8   5  -1    0.68    0.04
   7  -5  -1    0.40    0.03
   7  -5  -1    0.37    0.03
   7  -5  -1    0.40    0.03
  -7  -5   1    0.46    0.05
   7  -5  -1    0.37    0.03
   7  -5  -1    0.34    0.02
  -7  -5   1    0.35    0.03
  -7   5   1    0.37    0.03
  -7   5   1    0.39    0.03
   7   5  -1    0.40    0.03
  -7   5   1    0.39    0.02
  -7   5   1    0.33    0.02
   7   5  -1    0.38    0.03
   7   5  -1    0.34    0.04
   7   5  -1    0.39    0.03
   6  -5  -1    4.06    0.10
  -6  -5   1    3.77    0.11
  -6  -5   1    3.89    0.12
   6  -5  -1    3.85    0.11
   6  -5  -1    3.98    0.11
   6  -5  -1    3.87    0.11
   6  -5  -1    3.82    0.11
   6   5  -1    3.91    0.10
  -6   5   1    3.96    0.10
   6   5  -1    3.82    0.10
  -6   5   1    3.84    0.11
  -6   5   1    3.78    0.10
  -6   5   1    3.92    0.10
   6   5  -1    3.70    0.10
   6   5  -1    3.83    0.12
  -6   5   1    3.84    0.10
   6   5  -1    3.85    0.11
   5  -5  -1   -0.01    0.01
  -5  -5   1    0.01    0.01
   5  -5  -1    0.02    0.01
   5  -5  -1   -0.01    0.01
   5  -5  -1    0.01    0.01
  -5  -5   1    0.01    0.01
   5  -5  -1    0.00    0.01
   5  -5  -1    0.01    0.01
  -5  -5   1    0.00    0.01
  -5   5   1    0.02    0.01
   5   5  -1    0.01    0.01
  -5   5   1    0.01    0.01
  -5   5   1    0.01    0.01
   5   5  -1    0.00    0.01
   5   5  -1    0.02    0.01
  -5   5   1    0.00    0.01
  -5   5   1    0.01    0.00
   5   5  -1    0.02    0.01
   5   5  -1    0.01    0.01
  -4  -5   1    3.84    0.10
  -4  -5   1    3.70    0.11
   4  -5  -1    3.75    0.10
  -4  -5   1    3.89    0.10
   4  -5  -1    3.85    0.10
   4  -5  -1    3.59    0.10
   4  -5  -1    3.97    0.10
   4  -5  -1    3.85    0.09
   4  -5  -1    3.82    0.10
   4   5  -1    3.77    0.10
  -4   5   1    3.80    0.09
   4   5  -1    3.82    0.09
   4   5  -1    3.75    0.11
   4   5  -1    3.78    0.10
  -4   5   1    4.00    0.10
  -4   5   1    3.83    0.10
  -4   5   1    3.92    0.09
   4   5  -1    3.89    0.10
  -4   5   1    3.75    0.10
  -4   5   1    3.83    0.10
   3  -5  -1    7.39    0.17
   3  -5  -1    7.30    0.17
  -3  -5   1    7.64    0.17
   3  -5  -1    7.10    0.17
   3  -5  -1    7.19    0.17
  -3  -5   1    7.54    0.17
  -3  -5   1    7.20    0.17
  -3  -5   1    7.22    0.18
   3  -5  -1    7.50    0.18
  -3  -5   1    7.20    0.17
   3   5  -1    7.46    0.18
   3   5  -1    7.48    0.16
  -3   5   1    7.82    0.17
  -3   5   1    7.40    0.16
   3   5  -1    7.52    0.17
  -3   5   1    7.34    0.17
  -3   5   1    7.30    0.17
  -3   5   1    7.14    0.17
   3   5  -1    7.31    0.17
   3   5  -1    7.42    0.17
   3   5  -1    7.29    0.17
   2  -5  -1   17.79    0.39
   2  -5  -1   18.12    0.38
   2  -5  -1   17.56    0.38
   2  -5  -1   17.21    0.38
  -2  -5   1   18.22    0.38
   2  -5  -1   17.26    0.38
  -2  -5   1   17.56    0.39
  -2  -5   1   17.69    0.39
  -2  -5   1   17.53    0.38
  -2  -5   1   18.25    0.38
   2   5  -1   17.66    0.38
   2   5  -1   17.18    0.38
  -2   5   1   17.76    0.37
  -2   5   1   17.81    0.38
  -2   5   1   17.55    0.38
  -2   5   1   17.83    0.38
   2   5  -1   18.17    0.38
  -2   5   1   17.45    0.38
  -2   5   1   17.42    0.38
   2   5  -1   17.49    0.38
   2   5  -1   17.13    0.38
   1  -5  -1   13.99    0.30
   1  -5  -1   13.71    0.30
   1  -5  -1   13.90    0.30
  -1  -5   1   13.35    0.30
  -1  -5   1   13.53    0.30
  -1  -5   1   13.75    0.30
  -1  -5   1   13.63    0.30
   1  -5  -1   13.44    0.31
   1   5  -1   13.86    0.30
  -1   5   1   14.00    0.31
   1   5  -1   13.49    0.30
  -1   5   1   13.88    0.30
   1   5  -1   13.95    0.30
   1   5  -1   13.52    0.30
  -1   5   1   13.86    0.30
  -1   5   1   13.54    0.30
  -1   5   1   14.15    0.30
   1   5  -1   14.06    0.30
  -1   5   1   13.42    0.30
   0  -5   1    3.16    0.09
   0  -5  -1    3.18    0.08
   0  -5   1    3.17    0.07
   0  -5  -1    3.25    0.08
   0  -5  -1    3.10    0.08
   0  -5  -1    3.18    0.09
   0  -5   1    3.21    0.08
   0  -5  -1    3.15    0.08
   0  -5   1    3.23    0.08
   0   5   1    3.17    0.09
   0   5  -1    3.31    0.08
   0   5  -1    3.13    0.08
   0   5  -1    3.21    0.08
   0   5   1    3.28    0.08
   0   5  -1    3.26    0.08
   0   5   1    3.25    0.08
   0   5   1    3.20    0.08
   0   5   1    3.17    0.08
   0   5  -1    3.22    0.08
  -1  -5  -1    0.54    0.02
   1  -5   1    0.55    0.02
   1  -5   1    0.53    0.03
  -1  -5  -1    0.51    0.02
   1  -5   1    0.52    0.02
  -1  -5  -1    0.49    0.03
  -1  -5  -1    0.53    0.02
   1  -5   1    0.52    0.02
   1  -5   1    0.52    0.03
  -1  -5  -1    0.57    0.02
  -1  -5  -1    0.56    0.02
   1  -5   1    0.55    0.02
  -1   5  -1    0.54    0.02
   1   5   1    0.46    0.02
   1   5   1    0.54    0.03
  -1   5  -1    0.49    0.02
   1   5   1    0.56    0.02
   2  -5   1    6.47    0.15
   2  -5   1    6.25    0.15
   2  -5   1    6.45    0.16
  -2  -5  -1    6.26    0.15
  -2  -5  -1    6.31    0.14
  -2  -5  -1    6.35    0.15
  -2  -5  -1    6.52    0.15
   2  -5   1    6.46    0.16
   2  -5   1    6.55    0.15
  -2  -5  -1    6.16    0.16
  -2  -5  -1    6.54    0.15
  -2  -5  -1    6.52    0.15
   2   5   1    6.39    0.15
   2   5   1    6.23    0.15
   2   5   1    6.44    0.15
   2   5   1    6.64    0.16
  -2   5  -1    6.27    0.15
  -2   5  -1    6.57    0.15
   2   5   1    6.34    0.14
  -2   5  -1    6.51    0.15
  -3  -5  -1    0.29    0.02
   3  -5   1    0.30    0.02
  -3  -5  -1    0.33    0.02
  -3  -5  -1    0.32    0.02
   3  -5   1    0.30    0.02
   3  -5   1    0.29    0.02
   3  -5   1    0.27    0.02
   3  -5   1    0.26    0.02
  -3  -5  -1    0.31    0.02
  -3  -5  -1    0.30    0.02
   3  -5   1    0.33    0.02
  -3  -5  -1    0.29    0.02
   3   5   1    0.31    0.02
   3   5   1    0.29    0.01
  -3   5  -1    0.32    0.02
  -3   5  -1    0.33    0.02
   3   5   1    0.31    0.02
  -3   5  -1    0.27    0.02
   3   5   1    0.31    0.02
   3   5   1    0.35    0.02
   3   5   1    0.29    0.02
   4  -5   1    4.49    0.13
   4  -5   1    4.90    0.11
  -4  -5  -1    4.50    0.11
   4  -5   1    4.68    0.12
  -4  -5  -1    4.66    0.12
   4  -5   1    4.72    0.12
  -4  -5  -1    4.53    0.13
  -4  -5  -1    4.51    0.13
  -4  -5  -1    4.68    0.12
   4   5   1    4.68    0.12
   4   5   1    4.74    0.12
   4   5   1    4.79    0.13
  -4   5  -1    4.65    0.12
   4   5   1    4.54    0.12
  -4   5  -1    4.65    0.11
   4   5   1    4.69    0.11
  -4   5  -1    4.73    0.12
  -5  -5  -1    1.27    0.05
   5  -5   1    1.40    0.05
  -5  -5  -1    1.32    0.05
   5  -5   1    1.39    0.06
   5  -5   1    1.37    0.05
   5  -5   1    1.36    0.05
  -5  -5  -1    1.43    0.06
  -5  -5  -1    1.39    0.05
  -5   5  -1    1.44    0.06
   5   5   1    1.44    0.05
   5   5   1    1.39    0.05
  -5   5  -1    1.44    0.05
   5   5   1    1.36    0.05
  -5   5  -1    1.43    0.05
   5   5   1    1.36    0.06
   5   5   1    1.43    0.05
  -6  -5  -1    5.32    0.14
   6  -5   1    4.43    0.16
  -6  -5  -1    5.11    0.15
   6  -5   1    5.27    0.14
  -6  -5  -1    5.13    0.14
  -6  -5  -1    5.19    0.13
   6  -5   1    5.32    0.13
   6  -5   1    5.20    0.14
   6   5   1    5.04    0.14
   6   5   1    5.39    0.14
   6   5   1    5.29    0.13
   6   5   1    5.08    0.14
  -6   5  -1    5.15    0.14
   6   5   1    5.27    0.14
  -6   5  -1    5.51    0.14
   7  -5   1    0.13    0.02
  -7  -5  -1    0.14    0.03
  -7  -5  -1    0.14    0.02
   7  -5   1    0.12    0.02
  -7   5  -1    0.16    0.03
  -7   5  -1    0.14    0.02
   7   5   1    0.14    0.02
   7   5   1    0.14    0.02
   8  -5   1    2.40    0.08
   8  -5   1    2.29    0.08
  -8  -5  -1    2.34    0.09
  -8   5  -1    2.22    0.08
   8   5   1    2.29    0.08
   8   5   1    2.21    0.09
   9  -5   1    0.48    0.03
   9  -5   1    0.46    0.04
   9   5   1    0.50    0.05
   9   5   1    0.45    0.04
  10  -5   1   -0.01    0.01
  10  -5   1   -0.01    0.01
  10   5   1    0.02    0.01
  10   5   1    0.03    0.02
  10  -6  -1    0.09    0.02
  10  -6  -1    0.10    0.02
  10  -6  -1    0.17    0.03
  10   6  -1    0.09    0.03
   9  -6  -1    0.03    0.01
   9  -6  -1    0.03    0.02
   9  -6  -1    0.00    0.01
   9  -6  -1   -0.01    0.01
   9   6  -1    0.00    0.01
   9   6  -1    0.00    0.01
  -8  -6   1    1.19    0.07
   8  -6  -1    1.22    0.06
   8  -6  -1    1.27    0.06
   8  -6  -1    1.20    0.06
   8  -6  -1    1.17    0.05
  -8   6   1    1.20    0.05
  -8   6   1    1.16    0.05
   8   6  -1    1.29    0.07
   8   6  -1    1.21    0.05
   7  -6  -1    0.84    0.04
   7  -6  -1    0.77    0.04
  -7  -6   1    0.74    0.05
  -7  -6   1    0.87    0.04
   7  -6  -1    0.83    0.04
   7  -6  -1    0.87    0.05
   7   6  -1    0.84    0.05
   7   6  -1    0.87    0.04
   7   6  -1    0.84    0.04
  -7   6   1    0.85    0.04
  -7   6   1    0.72    0.04
   6  -6  -1    0.10    0.02
   6  -6  -1    0.12    0.01
   6  -6  -1    0.12    0.02
  -6  -6   1    0.14    0.03
   6  -6  -1    0.12    0.02
  -6  -6   1    0.13    0.02
   6  -6  -1    0.09    0.02
  -6  -6   1    0.09    0.02
   6  -6  -1    0.13    0.02
  -6   6   1    0.13    0.02
   6   6  -1    0.14    0.02
   6   6  -1    0.14    0.02
  -6   6   1    0.14    0.02
  -6   6   1    0.13    0.02
   6   6  -1    0.11    0.01
  -6   6   1    0.08    0.02
   6   6  -1    0.12    0.02
   6   6  -1    0.12    0.02
   5  -6  -1    0.06    0.01
  -5  -6   1    0.09    0.02
   5  -6  -1    0.08    0.02
  -5  -6   1    0.09    0.02
   5  -6  -1    0.07    0.02
   5  -6  -1    0.06    0.01
   5  -6  -1    0.09    0.01
  -5  -6   1    0.08    0.01
   5  -6  -1    0.08    0.02
  -5   6   1    0.10    0.01
   5   6  -1    0.08    0.02
  -5   6   1    0.07    0.01
   5   6  -1    0.07    0.01
   5   6  -1    0.11    0.02
  -5   6   1    0.08    0.01
   5   6  -1    0.09    0.01
  -5   6   1    0.08    0.01
  -5   6   1    0.07    0.01
   5   6  -1    0.09    0.01
   4  -6  -1    0.06    0.01
   4  -6  -1    0.06    0.01
   4  -6  -1    0.07    0.02
   4  -6  -1    0.05    0.01
   4  -6  -1    0.05    0.01
  -4  -6   1    0.05    0.01
  -4  -6   1    0.07    0.01
  -4  -6   1    0.05    0.01
   4   6  -1    0.05    0.01
   4   6  -1    0.06    0.01
  -4   6   1    0.06    0.01
  -4   6   1    0.05    0.01
  -4   6   1    0.06    0.01
  -4   6   1    0.07    0.01
   4   6  -1    0.06    0.01
   4   6  -1    0.08    0.02
  -4   6   1    0.06    0.01
   4   6  -1    0.05    0.01
  -4   6   1    0.03    0.01
  -3  -6   1    1.95    0.06
   3  -6  -1    2.06    0.06
   3  -6  -1    1.91    0.07
   3  -6  -1    2.02    0.06
   3  -6  -1    1.90    0.06
   3  -6  -1    1.94    0.06
  -3  -6   1    2.00    0.06
  -3  -6   1    1.86    0.07
   3   6  -1    1.97    0.06
  -3   6   1    1.97    0.06
   3   6  -1    2.00    0.06
  -3   6   1    1.91    0.06
   3   6  -1    2.01    0.06
  -3   6   1    1.97    0.06
   3   6  -1    1.89    0.06
  -3   6   1    1.96    0.05
  -3   6   1    1.97    0.06
  -2  -6   1   13.06    0.30
   2  -6  -1   13.27    0.30
   2  -6  -1   13.20    0.29
  -2  -6   1   13.28    0.29
  -2  -6   1   12.86    0.29
   2  -6  -1   13.38    0.30
   2  -6  -1   13.07    0.29
  -2  -6   1   13.28    0.29
  -2  -6   1   12.65    0.30
   2   6  -1   13.58    0.30
  -2   6   1   13.41    0.29
  -2   6   1   13.05    0.29
   2   6  -1   13.52    0.29
  -2   6   1   13.79    0.30
  -2   6   1   13.38    0.29
  -2   6   1   13.51    0.30
  -2   6   1   13.34    0.29
   2   6  -1   12.82    0.30
  -2   6   1   13.45    0.28
   2   6  -1   12.65    0.29
   2   6  -1   13.10    0.29
   1  -6  -1   31.35    0.67
  -1  -6   1   30.94    0.66
   1  -6  -1   30.18    0.66
  -1  -6   1   31.31    0.66
  -1  -6   1   32.18    0.67
   1  -6  -1   30.14    0.66
  -1  -6   1   31.21    0.65
  -1  -6   1   31.21    0.65
  -1  -6   1   32.00    0.66
   1  -6  -1   31.13    0.67
  -1   6   1   30.76    0.66
   1   6  -1   31.07    0.66
   1   6  -1   30.87    0.67
  -1   6   1   32.47    0.67
  -1   6   1   32.47    0.67
   1   6  -1   31.26    0.66
  -1   6   1   32.23    0.67
   1   6  -1   31.32    0.67
  -1   6   1   30.22    0.67
   1   6  -1   30.84    0.66
  -1   6   1   31.67    0.67
   0  -6  -1   16.27    0.36
   0  -6   1   16.45    0.36
   0  -6  -1   17.52    0.36
   0  -6   1   17.19    0.37
   0  -6  -1   16.24    0.36
   0  -6   1   16.28    0.36
   0  -6  -1   16.88    0.36
   0  -6  -1   16.31    0.36
   0  -6   1   16.96    0.36
   0  -6   1   16.38    0.35
   0  -6  -1   16.62    0.37
   0   6  -1   17.07    0.36
   0   6  -1   17.48    0.36
   0   6  -1   16.18    0.37
   0   6   1   16.89    0.37
   0   6  -1   17.11    0.37
   0   6  -1   16.59    0.36
   0   6  -1   16.52    0.36
   0   6   1   16.29    0.36
   0   6   1   16.16    0.36
   0   6   1   15.83    0.36
  -1  -6  -1    1.04    0.04
   1  -6   1    1.15    0.04
   1  -6   1    1.07    0.04
  -1  -6  -1    1.04    0.04
  -1  -6  -1    1.11    0.04
  -1  -6  -1    1.10    0.04
  -1  -6  -1    1.08    0.04
   1  -6   1    1.08    0.04
   1  -6   1    1.07    0.04
  -1  -6  -1    1.09    0.03
   1  -6   1    1.09    0.04
  -1  -6  -1    1.10    0.05
  -1   6  -1    1.13    0.04
   1   6   1    1.05    0.04
   1   6   1    1.09    0.04
  -1   6  -1    1.03    0.04
  -1   6  -1    1.08    0.04
   1   6   1    1.03    0.04
   1   6   1    1.05    0.04
  -2  -6  -1    9.29    0.22
   2  -6   1    9.01    0.21
  -2  -6  -1    9.19    0.21
  -2  -6  -1    8.73    0.21
  -2  -6  -1    9.08    0.21
   2  -6   1    9.06    0.22
   2  -6   1    9.31    0.21
  -2  -6  -1    9.25    0.21
  -2  -6  -1    8.95    0.22
   2  -6   1    8.88    0.21
  -2  -6  -1    9.20    0.20
   2  -6   1    9.45    0.22
  -2   6  -1    9.33    0.21
   2   6   1    8.99    0.21
   2   6   1    9.11    0.22
  -2   6  -1    9.59    0.21
   2   6   1    9.20    0.21
   2   6   1    9.12    0.20
   2   6   1    9.13    0.21
  -2   6  -1    9.17    0.21
   3  -6   1    1.50    0.06
  -3  -6  -1    1.40    0.05
   3  -6   1    1.50    0.05
   3  -6   1    1.39    0.05
  -3  -6  -1    1.50    0.05
   3  -6   1    1.46    0.05
   3  -6   1    1.44    0.05
  -3  -6  -1    1.43    0.05
  -3  -6  -1    1.46    0.06
   3  -6   1    1.51    0.05
  -3  -6  -1    1.45    0.05
  -3  -6  -1    1.40    0.04
  -3   6  -1    1.41    0.05
   3   6   1    1.39    0.05
   3   6   1    1.50    0.05
  -3   6  -1    1.49    0.05
   3   6   1    1.48    0.04
   3   6   1    1.46    0.05
  -3   6  -1    1.41    0.04
   3   6   1    1.38    0.05
  -4  -6  -1    1.72    0.06
  -4  -6  -1    1.62    0.06
   4  -6   1    1.71    0.06
  -4  -6  -1    1.65    0.05
  -4  -6  -1    1.83    0.07
   4  -6   1    1.73    0.06
   4  -6   1    1.63    0.06
   4  -6   1    1.73    0.06
   4  -6   1    1.73    0.06
  -4  -6  -1    1.70    0.05
   4   6   1    1.70    0.06
  -4   6  -1    1.68    0.06
  -4   6  -1    1.60    0.06
   4   6   1    1.65    0.05
  -4   6  -1    1.71    0.04
   4   6   1    1.78    0.06
  -4   6  -1    1.81    0.05
   4   6   1    1.80    0.06
   4   6   1    1.56    0.06
   5  -6   1    0.64    0.04
   5  -6   1    0.66    0.04
  -5  -6  -1    0.78    0.04
   5  -6   1    0.76    0.03
  -5  -6  -1    0.62    0.04
  -5  -6  -1    0.62    0.04
  -5  -6  -1    0.72    0.03
   5  -6   1    0.72    0.04
   5   6   1    0.65    0.04
   5   6   1    0.79    0.04
  -5   6  -1    0.69    0.04
   5   6   1    0.68    0.04
   5   6   1    0.70    0.03
  -5   6  -1    0.66    0.04
   5   6   1    0.71    0.04
  -6  -6  -1    0.07    0.02
   6  -6   1    0.01    0.01
  -6  -6  -1    0.05    0.02
  -6  -6  -1    0.06    0.02
   6  -6   1    0.02    0.01
   6  -6   1    0.05    0.01
   6  -6   1    0.08    0.02
   6   6   1    0.03    0.02
  -6   6  -1    0.03    0.01
   6   6   1    0.06    0.02
   6   6   1    0.07    0.02
   6   6   1    0.05    0.01
  -6   6  -1    0.05    0.01
   6   6   1    0.03    0.01
  -7  -6  -1    2.38    0.10
   7  -6   1    2.44    0.08
   7  -6   1    2.48    0.08
  -7  -6  -1    2.41    0.09
  -7   6  -1    2.50    0.09
   7   6   1    2.36    0.09
   7   6   1    2.49    0.08
   8  -6   1    0.01    0.01
  -8  -6  -1    0.06    0.02
   8  -6   1    0.03    0.02
   8   6   1    0.03    0.02
   8   6   1    0.03    0.02
  -8   6  -1    0.00    0.01
   9  -6   1    0.02    0.02
   9  -6   1    0.04    0.02
   9  -6   1    0.01    0.01
  -9   6  -1    0.04    0.01
   9   6   1    0.05    0.02
   9   6   1    0.02    0.02
  10  -6   1    0.47    0.04
  10  -6   1    0.34    0.04
  10  -6   1    0.48    0.05
  10   6   1    0.50    0.05
  10   6   1    0.41    0.05
  10  -7  -1    0.07    0.02
  10  -7  -1    0.02    0.02
  10  -7  -1    0.11    0.03
  10   7  -1    0.11    0.03
  -9  -7   1    0.01    0.02
   9  -7  -1   -0.04    0.01
   9  -7  -1   -0.01    0.01
   9  -7  -1   -0.01    0.01
   9   7  -1   -0.01    0.01
   9   7  -1    0.00    0.01
   8  -7  -1    0.42    0.03
   8  -7  -1    0.41    0.04
   8  -7  -1    0.39    0.04
  -8  -7   1    0.41    0.05
   8  -7  -1    0.35    0.03
   8   7  -1    0.46    0.03
  -8   7   1    0.35    0.03
   8   7  -1    0.37    0.04
  -8   7   1    0.40    0.05
  -7  -7   1    0.53    0.04
   7  -7  -1    0.52    0.04
   7  -7  -1    0.55    0.04
  -7  -7   1    0.57    0.05
   7  -7  -1    0.46    0.04
   7  -7  -1    0.53    0.03
  -7   7   1    0.50    0.04
  -7   7   1    0.56    0.03
   7   7  -1    0.49    0.04
   7   7  -1    0.57    0.04
   6  -7  -1    1.40    0.05
   6  -7  -1    1.46    0.06
  -6  -7   1    1.39    0.07
  -6  -7   1    1.37    0.06
   6  -7  -1    1.40    0.06
  -6  -7   1    1.37    0.05
   6  -7  -1    1.28    0.06
   6   7  -1    1.32    0.06
  -6   7   1    1.33    0.05
  -6   7   1    1.42    0.06
   6   7  -1    1.41    0.05
   6   7  -1    1.45    0.06
  -6   7   1    1.41    0.06
  -6   7   1    1.41    0.05
   5  -7  -1    3.89    0.11
  -5  -7   1    3.97    0.10
  -5  -7   1    3.89    0.11
  -5  -7   1    3.82    0.12
   5  -7  -1    3.87    0.11
   5  -7  -1    3.78    0.11
   5  -7  -1    3.96    0.11
   5  -7  -1    3.95    0.11
   5   7  -1    3.86    0.12
  -5   7   1    3.74    0.09
   5   7  -1    3.71    0.10
   5   7  -1    3.76    0.11
  -5   7   1    3.74    0.10
  -5   7   1    3.80    0.10
  -5   7   1    3.74    0.11
   5   7  -1    3.61    0.09
   5   7  -1    3.84    0.11
   4  -7  -1    0.15    0.02
   4  -7  -1    0.18    0.02
  -4  -7   1    0.21    0.02
  -4  -7   1    0.17    0.02
  -4  -7   1    0.20    0.02
   4  -7  -1    0.18    0.02
   4  -7  -1    0.20    0.03
   4  -7  -1    0.19    0.02
  -4   7   1    0.18    0.02
  -4   7   1    0.20    0.02
   4   7  -1    0.22    0.02
   4   7  -1    0.21    0.02
  -4   7   1    0.16    0.02
   4   7  -1    0.21    0.02
  -4   7   1    0.16    0.02
   4   7  -1    0.13    0.02
   3  -7  -1    0.55    0.03
  -3  -7   1    0.50    0.03
   3  -7  -1    0.51    0.03
   3  -7  -1    0.51    0.03
  -3  -7   1    0.52    0.03
  -3  -7   1    0.53    0.03
   3  -7  -1    0.49    0.03
   3  -7  -1    0.49    0.03
   3   7  -1    0.57    0.03
   3   7  -1    0.52    0.03
  -3   7   1    0.49    0.02
  -3   7   1    0.50    0.03
  -3   7   1    0.48    0.03
  -3   7   1    0.48    0.03
   3   7  -1    0.47    0.03
   3   7  -1    0.47    0.03
   2  -7  -1    1.43    0.05
  -2  -7   1    1.42    0.05
   2  -7  -1    1.40    0.06
   2  -7  -1    1.45    0.05
  -2  -7   1    1.40    0.05
  -2  -7   1    1.33    0.05
   2  -7  -1    1.43    0.05
   2   7  -1    1.35    0.05
  -2   7   1    1.37    0.05
  -2   7   1    1.42    0.05
   2   7  -1    1.43    0.05
   2   7  -1    1.42    0.05
   2   7  -1    1.35    0.05
  -2   7   1    1.41    0.04
  -2   7   1    1.36    0.05
   2   7  -1    1.35    0.05
   1  -7  -1    1.47    0.05
   1  -7  -1    1.49    0.05
   1  -7  -1    1.52    0.06
  -1  -7   1    1.49    0.04
  -1  -7   1    1.49    0.05
  -1  -7   1    1.47    0.04
   1  -7  -1    1.43    0.05
  -1  -7   1    1.63    0.06
  -1  -7   1    1.49    0.05
  -1  -7   1    1.48    0.05
   1   7  -1    1.51    0.05
  -1   7   1    1.52    0.05
   1   7  -1    1.48    0.05
   1   7  -1    1.36    0.05
   1   7  -1    1.46    0.05
  -1   7   1    1.50    0.05
   1   7  -1    1.61    0.05
  -1   7   1    1.55    0.05
  -1   7   1    1.50    0.05
   0  -7  -1    1.65    0.05
   0  -7  -1    1.51    0.05
   0  -7   1    1.54    0.04
   0  -7  -1    1.59    0.06
   0  -7  -1    1.64    0.05
   0  -7  -1    1.60    0.06
   0  -7   1    1.55    0.05
   0  -7   1    1.64    0.06
   0   7  -1    1.57    0.05
   0   7  -1    1.48    0.05
   0   7  -1    1.70    0.06
   0   7   1    1.68    0.05
   0   7  -1    1.61    0.05
   0   7   1    1.60    0.06
   0   7   1    1.56    0.05
   0   7   1    1.64    0.05
   0   7   1    1.60    0.05
   0   7  -1    1.62    0.05
   1  -7   1    0.61    0.04
  -1  -7  -1    0.67    0.03
  -1  -7  -1    0.64    0.04
   1  -7   1    0.65    0.03
  -1  -7  -1    0.67    0.03
   1  -7   1    0.61    0.03
  -1  -7  -1    0.67    0.02
  -1  -7  -1    0.63    0.03
  -1   7  -1    0.66    0.03
   1   7   1    0.62    0.03
   1   7   1    0.69    0.03
  -1   7  -1    0.65    0.03
   1   7   1    0.63    0.03
   1   7   1    0.67    0.04
  -1   7  -1    0.66    0.03
  -1   7  -1    0.67    0.03
  -1   7  -1    0.61    0.03
  -2  -7  -1    0.43    0.03
   2  -7   1    0.37    0.03
  -2  -7  -1    0.39    0.02
  -2  -7  -1    0.37    0.02
   2  -7   1    0.40    0.03
  -2  -7  -1    0.38    0.02
   2  -7   1    0.40    0.02
   2  -7   1    0.44    0.03
   2  -7   1    0.35    0.02
   2   7   1    0.33    0.03
   2   7   1    0.36    0.02
  -2   7  -1    0.40    0.03
   2   7   1    0.40    0.02
   2   7   1    0.40    0.03
  -2   7  -1    0.36    0.02
  -2   7  -1    0.38    0.02
  -2   7  -1    0.38    0.02
  -3  -7  -1    1.09    0.05
   3  -7   1    1.04    0.05
  -3  -7  -1    1.04    0.04
  -3  -7  -1    1.09    0.03
  -3  -7  -1    1.10    0.05
   3  -7   1    1.16    0.05
   3  -7   1    1.11    0.05
   3  -7   1    1.14    0.05
   3   7   1    1.11    0.04
   3   7   1    1.15    0.03
  -3   7  -1    1.11    0.05
   3   7   1    1.13    0.05
  -3   7  -1    1.17    0.05
   3   7   1    1.10    0.05
   3   7   1    1.13    0.05
  -3   7  -1    1.10    0.04
   4  -7   1    7.80    0.19
   4  -7   1    7.68    0.19
   4  -7   1    7.77    0.19
   4  -7   1    7.37    0.19
  -4  -7  -1    7.29    0.19
  -4  -7  -1    7.50    0.19
  -4  -7  -1    7.77    0.20
  -4  -7  -1    7.74    0.17
  -4   7  -1    7.46    0.17
   4   7   1    7.59    0.19
  -4   7  -1    7.48    0.18
   4   7   1    7.50    0.18
  -4   7  -1    7.55    0.19
   4   7   1    7.42    0.17
  -4   7  -1    7.51    0.18
   4   7   1    7.47    0.19
   4   7   1    7.70    0.19
  -5  -7  -1   10.82    0.27
   5  -7   1   10.77    0.27
   5  -7   1   11.05    0.27
   5  -7   1   10.99    0.26
  -5  -7  -1   11.16    0.26
  -5  -7  -1   10.88    0.27
   5  -7   1   11.27    0.26
  -5   7  -1   11.45    0.26
   5   7   1   11.21    0.27
   5   7   1   10.89    0.26
   5   7   1   11.27    0.24
   5   7   1   11.08    0.27
   5   7   1   11.36    0.26
  -5   7  -1   11.25    0.27
   6  -7   1    0.51    0.04
  -6  -7  -1    0.58    0.04
   6  -7   1    0.61    0.03
   6  -7   1    0.58    0.04
  -6  -7  -1    0.54    0.04
  -6  -7  -1    0.55    0.04
   6  -7   1    0.61    0.04
   6   7   1    0.44    0.04
  -6   7  -1    0.58    0.04
   6   7   1    0.59    0.04
  -6   7  -1    0.58    0.04
  -7  -7  -1    0.04    0.02
   7  -7   1    0.07    0.02
   7  -7   1    0.02    0.01
   7  -7   1    0.05    0.02
  -7  -7  -1    0.05    0.02
   7  -7   1    0.04    0.01
   7   7   1    0.04    0.02
   7   7   1    0.01    0.01
  -7   7  -1    0.03    0.02
   8  -7   1    0.00    0.01
   8  -7   1   -0.01    0.01
   8  -7   1    0.00    0.01
  -8  -7  -1    0.00    0.01
  -8   7  -1   -0.02    0.01
  -8   7  -1    0.00    0.01
   8   7   1    0.00    0.01
   8   7   1   -0.02    0.01
   9  -7   1    0.01    0.02
   9  -7   1    0.01    0.01
   9  -7   1    0.03    0.02
   9   7   1    0.01    0.02
   9   7   1    0.04    0.02
  -9   7  -1    0.00    0.01
   9  -8  -1    0.03    0.02
   9  -8  -1    0.02    0.02
   9  -8  -1    0.04    0.02
  -9  -8   1    0.03    0.02
   9   8  -1    0.01    0.02
   9   8  -1    0.03    0.02
   8  -8  -1    0.01    0.02
   8  -8  -1   -0.02    0.01
   8  -8  -1    0.01    0.01
  -8  -8   1    0.04    0.02
   8   8  -1    0.03    0.02
  -8   8   1    0.04    0.01
   8   8  -1    0.02    0.02
  -7  -8   1    0.47    0.05
   7  -8  -1    0.38    0.04
   7  -8  -1    0.42    0.03
   7  -8  -1    0.35    0.04
  -7   8   1    0.43    0.03
   7   8  -1    0.46    0.04
   7   8  -1    0.40    0.03
  -7   8   1    0.41    0.03
  -6  -8   1    4.12    0.14
  -6  -8   1    4.08    0.12
   6  -8  -1    4.03    0.12
   6  -8  -1    3.88    0.12
   6  -8  -1    3.86    0.12
   6   8  -1    3.81    0.11
  -6   8   1    3.89    0.11
  -6   8   1    3.81    0.12
   6   8  -1    4.08    0.13
   5  -8  -1    1.66    0.06
   5  -8  -1    1.62    0.06
   5  -8  -1    1.49    0.06
  -5  -8   1    1.56    0.06
  -5  -8   1    1.40    0.06
  -5  -8   1    1.47    0.07
   5  -8  -1    1.56    0.07
   5   8  -1    1.49    0.06
   5   8  -1    1.55    0.06
  -5   8   1    1.56    0.05
   5   8  -1    1.59    0.07
   5   8  -1    1.50    0.06
  -5   8   1    1.51    0.06
  -5   8   1    1.60    0.06
  -5   8   1    1.53    0.06
   4  -8  -1    0.11    0.02
   4  -8  -1    0.14    0.02
  -4  -8   1    0.11    0.02
  -4  -8   1    0.10    0.02
   4  -8  -1    0.13    0.02
   4  -8  -1    0.11    0.02
  -4  -8   1    0.10    0.02
   4   8  -1    0.13    0.02
   4   8  -1    0.11    0.02
   4   8  -1    0.12    0.02
  -4   8   1    0.11    0.02
  -4   8   1    0.13    0.02
   4   8  -1    0.09    0.02
  -4   8   1    0.09    0.02
   3  -8  -1    2.48    0.08
   3  -8  -1    2.27    0.08
  -3  -8   1    2.42    0.08
  -3  -8   1    2.41    0.07
   3  -8  -1    2.49    0.08
  -3  -8   1    2.42    0.08
   3   8  -1    2.45    0.08
  -3   8   1    2.31    0.08
   3   8  -1    2.39    0.07
   3   8  -1    2.31    0.08
  -3   8   1    2.47    0.06
  -3   8   1    2.42    0.08
  -3   8   1    2.47    0.08
   3   8  -1    2.58    0.08
   2  -8  -1    0.64    0.03
  -2  -8   1    0.66    0.04
  -2  -8   1    0.71    0.04
  -2  -8   1    0.66    0.03
   2  -8  -1    0.78    0.04
   2  -8  -1    0.71    0.04
  -2   8   1    0.64    0.03
   2   8  -1    0.72    0.03
  -2   8   1    0.62    0.03
  -2   8   1    0.67    0.04
   2   8  -1    0.64    0.03
   2   8  -1    0.69    0.03
  -2   8   1    0.71    0.02
   2   8  -1    0.71    0.04
   2   8  -1    0.65    0.04
  -1  -8   1    2.34    0.06
  -1  -8   1    2.35    0.06
  -1  -8   1    2.36    0.07
  -1  -8   1    2.45    0.07
   1  -8  -1    2.38    0.08
  -1  -8   1    2.38    0.08
   1  -8  -1    2.57    0.07
   1  -8  -1    2.35    0.07
   1   8  -1    2.34    0.07
   1   8  -1    2.40    0.07
  -1   8   1    2.42    0.08
   1   8  -1    2.34    0.07
  -1   8   1    2.38    0.07
  -1   8   1    2.37    0.07
   1   8  -1    2.34    0.08
   1   8  -1    2.57    0.08
   0  -8  -1    1.16    0.05
   0  -8   1    1.20    0.05
   0  -8  -1    1.12    0.04
   0  -8   1    1.18    0.04
   0  -8  -1    1.17    0.05
   0  -8   1    1.23    0.05
   0   8  -1    1.25    0.05
   0   8  -1    1.17    0.05
   0   8   1    1.29    0.05
   0   8  -1    1.20    0.05
   0   8  -1    1.18    0.05
   0   8   1    1.22    0.05
   0   8   1    1.18    0.04
  -1  -8  -1    2.57    0.08
   1  -8   1    2.46    0.08
  -1  -8  -1    2.44    0.08
  -1  -8  -1    2.46    0.07
  -1  -8  -1    2.54    0.06
   1  -8   1    2.52    0.08
  -1   8  -1    2.47    0.08
  -1   8  -1    2.54    0.08
   1   8   1    2.35    0.08
   1   8   1    2.53    0.07
  -1   8  -1    2.51    0.08
  -1   8  -1    2.53    0.08
   1   8   1    2.51    0.08
  -2  -8  -1    6.50    0.18
   2  -8   1    6.74    0.18
  -2  -8  -1    6.88    0.15
   2  -8   1    6.74    0.17
   2  -8   1    6.71    0.17
  -2  -8  -1    6.63    0.17
   2  -8   1    6.91    0.17
  -2  -8  -1    6.68    0.17
  -2   8  -1    6.78    0.17
  -2   8  -1    6.74    0.17
   2   8   1    6.76    0.17
   2   8   1    6.99    0.17
  -2   8  -1    6.97    0.17
  -2   8  -1    6.87    0.16
   2   8   1    6.51    0.17
   3  -8   1    1.37    0.05
   3  -8   1    1.24    0.05
  -3  -8  -1    1.27    0.04
  -3  -8  -1    1.19    0.05
   3  -8   1    1.34    0.06
   3  -8   1    1.32    0.05
  -3  -8  -1    1.35    0.05
  -3  -8  -1    1.36    0.06
   3   8   1    1.27    0.05
  -3   8  -1    1.37    0.05
   3   8   1    1.29    0.05
   3   8   1    1.31    0.05
  -3   8  -1    1.27    0.04
  -3   8  -1    1.32    0.05
  -3   8  -1    1.30    0.05
   4  -8   1    0.03    0.01
   4  -8   1    0.07    0.02
   4  -8   1    0.05    0.01
  -4  -8  -1    0.05    0.01
  -4  -8  -1    0.04    0.02
  -4  -8  -1    0.05    0.02
   4  -8   1    0.04    0.02
  -4  -8  -1    0.05    0.02
  -4   8  -1    0.06    0.02
  -4   8  -1    0.04    0.01
  -4   8  -1    0.06    0.02
   4   8   1    0.06    0.02
   4   8   1    0.04    0.02
   4   8   1    0.05    0.01
   4   8   1    0.04    0.01
  -5  -8  -1    7.54    0.20
   5  -8   1    8.00    0.20
  -5  -8  -1    7.42    0.20
   5  -8   1    7.86    0.20
  -5  -8  -1    7.50    0.19
   5  -8   1    7.46    0.19
  -5   8  -1    7.61    0.19
  -5   8  -1    7.75    0.20
  -5   8  -1    7.44    0.19
   5   8   1    7.76    0.20
   5   8   1    7.71    0.20
   5   8   1    8.80    0.24
   5   8   1    7.18    0.18
   6  -8   1    0.47    0.04
   6  -8   1    0.49    0.04
  -6  -8  -1    0.44    0.04
   6  -8   1    0.37    0.04
  -6  -8  -1    0.48    0.05
  -6   8  -1    0.48    0.03
   6   8   1    0.49    0.04
  -6   8  -1    0.47    0.04
   6   8   1    0.46    0.04
   7  -8   1    1.63    0.08
  -7  -8  -1    1.59    0.08
   7  -8   1    1.74    0.07
   7  -8   1    1.66    0.07
  -7  -8  -1    1.56    0.07
  -7   8  -1    1.63    0.07
   7   8   1    1.63    0.07
   7   8   1    1.70    0.07
  -7   8  -1    1.59    0.06
   8  -8   1    0.09    0.02
   8  -8   1    0.13    0.02
   8  -8   1    0.14    0.02
  -8  -8  -1    0.11    0.03
   8  -8   1    0.14    0.03
  -8   8  -1    0.08    0.02
  -8   8  -1    0.13    0.02
   8   8   1    0.11    0.03
   8   8   1    0.13    0.03
   9  -8   1    0.10    0.03
   9  -8   1    0.09    0.02
   9  -8   1    0.13    0.03
  -9  -8  -1    0.14    0.03
   9   8   1    0.12    0.03
   9   8   1    0.08    0.02
  -9   8  -1    0.06    0.02
   9  -9  -1    0.22    0.03
   9  -9  -1    0.20    0.03
  -9  -9   1    0.26    0.05
   9  -9  -1    0.15    0.03
   9   9  -1    0.21    0.03
   9   9  -1    0.21    0.04
   8  -9  -1   -0.02    0.01
  -8  -9   1    0.00    0.02
   8  -9  -1   -0.02    0.01
   8  -9  -1    0.01    0.01
  -8   9   1   -0.01    0.01
   8   9  -1    0.00    0.01
   8   9  -1   -0.01    0.01
   7  -9  -1    0.28    0.03
  -7  -9   1    0.35    0.05
   7  -9  -1    0.32    0.03
   7  -9  -1    0.25    0.04
  -7   9   1    0.34    0.03
   7   9  -1    0.36    0.04
   7   9  -1    0.32    0.04
  -7   9   1    0.27    0.03
  -6  -9   1    0.00    0.01
   6  -9  -1   -0.03    0.01
  -6  -9   1    0.02    0.02
   6  -9  -1    0.00    0.01
   6  -9  -1   -0.01    0.01
  -6   9   1    0.00    0.01
  -6   9   1    0.00    0.01
   6   9  -1    0.00    0.01
   6   9  -1   -0.02    0.01
   5  -9  -1    0.29    0.03
  -5  -9   1    0.19    0.03
   5  -9  -1    0.26    0.03
  -5  -9   1    0.35    0.04
   5  -9  -1    0.21    0.03
   5   9  -1    0.26    0.03
  -5   9   1    0.28    0.02
  -5   9   1    0.29    0.03
  -5   9   1    0.29    0.03
   5   9  -1    0.28    0.03
  -4  -9   1    0.64    0.04
   4  -9  -1    0.58    0.04
   4  -9  -1    0.62    0.04
   4  -9  -1    0.61    0.04
   4  -9  -1    0.64    0.04
  -4  -9   1    0.65    0.04
  -4  -9   1    0.57    0.04
  -4   9   1    0.68    0.04
  -4   9   1    0.59    0.04
   4   9  -1    0.57    0.04
   4   9  -1    0.63    0.04
   4   9  -1    0.61    0.04
  -4   9   1    0.59    0.04
  -3  -9   1    6.93    0.18
   3  -9  -1    6.67    0.17
  -3  -9   1    6.59    0.18
  -3  -9   1    6.59    0.17
   3  -9  -1    6.89    0.17
   3  -9  -1    6.63    0.18
  -3   9   1    6.74    0.17
   3   9  -1    6.49    0.17
   3   9  -1    6.72    0.18
   3   9  -1    6.77    0.17
  -3   9   1    6.70    0.17
  -3   9   1    6.54    0.17
   3   9  -1    6.60    0.17
   2  -9  -1    1.22    0.06
  -2  -9   1    1.18    0.05
   2  -9  -1    1.21    0.05
  -2  -9   1    1.11    0.05
  -2  -9   1    1.23    0.06
   2  -9  -1    1.08    0.05
  -2   9   1    1.15    0.05
   2   9  -1    1.12    0.05
   2   9  -1    1.10    0.05
  -2   9   1    1.18    0.05
   2   9  -1    1.15    0.05
  -2   9   1    1.32    0.05
  -1  -9   1    0.62    0.04
   1  -9  -1    0.51    0.03
   1  -9  -1    0.55    0.03
   1  -9  -1    0.55    0.04
  -1  -9   1    0.54    0.03
  -1  -9   1    0.54    0.02
  -1  -9   1    0.55    0.02
  -1  -9   1    0.54    0.03
  -1   9   1    0.54    0.03
   1   9  -1    0.53    0.03
  -1   9   1    0.55    0.03
  -1   9   1    0.56    0.03
   1   9  -1    0.57    0.03
   1   9  -1    0.52    0.03
   1   9  -1    0.55    0.03
  -1   9   1    0.48    0.03
   0  -9   1    0.21    0.01
   0  -9  -1    0.20    0.02
   0  -9   1    0.21    0.03
   0  -9  -1    0.20    0.02
   0  -9   1    0.20    0.02
   0  -9  -1    0.21    0.03
   0  -9  -1    0.22    0.02
   0   9  -1    0.25    0.02
   0   9   1    0.20    0.02
   0   9  -1    0.30    0.03
   0   9  -1    0.21    0.02
   0   9   1    0.23    0.02
   0   9   1    0.22    0.02
   0   9  -1    0.19    0.02
   1  -9   1    0.62    0.03
  -1  -9  -1    0.58    0.04
  -1  -9  -1    0.60    0.03
  -1  -9  -1    0.66    0.03
   1  -9   1    0.59    0.04
  -1  -9  -1    0.56    0.02
   1  -9   1    0.61    0.03
   1  -9   1    0.69    0.04
  -1   9  -1    0.56    0.03
  -1   9  -1    0.61    0.03
   1   9   1    0.63    0.03
  -1   9  -1    0.60    0.04
  -1   9  -1    0.61    0.03
   1   9   1    0.59    0.03
   1   9   1    0.57    0.04
  -2  -9  -1    0.10    0.02
  -2  -9  -1    0.06    0.01
   2  -9   1    0.13    0.02
  -2  -9  -1    0.12    0.02
   2  -9   1    0.14    0.02
   2  -9   1    0.07    0.02
   2  -9   1    0.08    0.01
  -2  -9  -1    0.12    0.01
  -2   9  -1    0.11    0.01
  -2   9  -1    0.12    0.02
  -2   9  -1    0.08    0.02
   2   9   1    0.08    0.02
   2   9   1    0.10    0.02
   2   9   1    0.10    0.02
  -2   9  -1    0.10    0.02
  -3  -9  -1    0.11    0.02
   3  -9   1    0.11    0.02
  -3  -9  -1    0.08    0.02
  -3  -9  -1    0.13    0.01
  -3  -9  -1    0.11    0.02
   3  -9   1    0.10    0.02
   3  -9   1    0.13    0.02
   3  -9   1    0.16    0.02
   3   9   1    0.10    0.02
   3   9   1    0.12    0.02
   3   9   1    0.10    0.02
  -3   9  -1    0.13    0.02
  -3   9  -1    0.09    0.02
  -3   9  -1    0.09    0.02
  -4  -9  -1    1.04    0.05
   4  -9   1    1.05    0.05
   4  -9   1    1.13    0.06
   4  -9   1    1.00    0.05
   4  -9   1    1.08    0.05
  -4  -9  -1    1.00    0.05
  -4  -9  -1    1.14    0.06
  -4   9  -1    1.08    0.05
  -4   9  -1    1.08    0.05
   4   9   1    1.17    0.05
  -4   9  -1    1.06    0.05
   4   9   1    1.14    0.05
  -5  -9  -1    0.43    0.04
   5  -9   1    0.42    0.04
  -5  -9  -1    0.40    0.04
   5  -9   1    0.50    0.04
   5  -9   1    0.39    0.04
  -5   9  -1    0.45    0.04
   5   9   1    0.42    0.03
   5   9   1    0.40    0.04
  -5   9  -1    0.40    0.03
  -5   9  -1    0.36    0.03
   6  -9   1    1.34    0.07
  -6  -9  -1    1.38    0.07
   6  -9   1    1.29    0.06
  -6  -9  -1    1.31    0.07
   6  -9   1    1.38    0.06
   6   9   1    1.37    0.06
   6   9   1    1.42    0.07
  -6   9  -1    1.32    0.06
  -6   9  -1    1.33    0.06
  -7  -9  -1    0.04    0.02
  -7  -9  -1    0.03    0.02
   7  -9   1    0.04    0.02
   7  -9   1    0.04    0.02
   7  -9   1    0.02    0.02
   7   9   1    0.03    0.01
  -7   9  -1    0.06    0.02
  -7   9  -1    0.05    0.02
   7   9   1    0.03    0.02
  -8  -9  -1    0.46    0.05
   8  -9   1    0.51    0.05
   8  -9   1    0.48    0.05
   8  -9   1    0.36    0.04
   8   9   1    0.44    0.05
  -8   9  -1    0.43    0.04
   8   9   1    0.44    0.04
  -8   9  -1    0.51    0.04
   9   9   1    0.06    0.03
   8 -10  -1    0.00    0.01
   8 -10  -1   -0.01    0.02
  -8 -10   1    0.00    0.02
   8 -10  -1   -0.03    0.01
  -8  10   1   -0.01    0.01
   8  10  -1    0.01    0.01
   8  10  -1   -0.01    0.02
  -7 -10   1    0.01    0.02
   7 -10  -1    0.01    0.02
   7 -10  -1    0.00    0.01
   7 -10  -1    0.01    0.02
  -7  10   1    0.02    0.02
   7  10  -1    0.02    0.02
   7  10  -1    0.01    0.02
  -7  10   1    0.02    0.01
   6 -10  -1    0.24    0.03
   6 -10  -1    0.23    0.03
  -6 -10   1    0.30    0.04
   6 -10  -1    0.29    0.03
   6  10  -1    0.27    0.03
   6  10  -1    0.25    0.03
  -6  10   1    0.20    0.03
  -6  10   1    0.21    0.03
  -5 -10   1    0.99    0.06
   5 -10  -1    0.88    0.05
   5 -10  -1    1.10    0.06
  -5 -10   1    1.01    0.06
   5 -10  -1    1.03    0.05
  -5  10   1    0.92    0.04
   5  10  -1    1.00    0.05
  -5  10   1    0.90    0.05
   5  10  -1    0.99    0.06
  -5  10   1    1.04    0.05
   4 -10  -1    1.62    0.07
   4 -10  -1    1.58    0.07
  -4 -10   1    1.55    0.07
  -4 -10   1    1.56    0.07
  -4  10   1    1.50    0.06
  -4  10   1    1.51    0.06
  -4  10   1    1.48    0.06
   4  10  -1    1.56    0.07
   4  10  -1    1.61    0.06
  -3 -10   1   12.50    0.30
   3 -10  -1   12.64    0.31
  -3 -10   1   12.86    0.31
   3 -10  -1   12.78    0.30
  -3 -10   1   12.41    0.29
  -3  10   1   12.01    0.29
  -3  10   1   12.58    0.30
  -3  10   1   12.76    0.30
   3  10  -1   12.34    0.30
   3  10  -1   12.18    0.30
   2 -10  -1    0.02    0.01
  -2 -10   1    0.01    0.01
  -2 -10   1    0.02    0.02
   2 -10  -1    0.00    0.01
   2 -10  -1    0.03    0.02
  -2 -10   1    0.01    0.01
  -2  10   1    0.02    0.02
  -2  10   1    0.01    0.01
   2  10  -1    0.05    0.02
   2  10  -1    0.01    0.01
  -2  10   1    0.02    0.01
   2  10  -1    0.02    0.01
  -1 -10   1    0.61    0.02
   1 -10  -1    0.65    0.04
   1 -10  -1    0.64    0.04
  -1 -10   1    0.59    0.04
  -1 -10   1    0.62    0.02
   1 -10  -1    0.63    0.04
  -1 -10   1    0.56    0.04
   1 -10  -1    0.58    0.03
  -1 -10   1    0.58    0.04
   1  10  -1    0.56    0.04
  -1  10   1    0.54    0.04
   1  10  -1    0.55    0.04
   1  10  -1    0.68    0.04
  -1  10   1    0.52    0.04
   1  10  -1    0.60    0.04
  -1  10   1    0.59    0.03
  -1  10   1    0.60    0.04
   0 -10  -1    2.96    0.08
   0 -10  -1    2.96    0.09
   0 -10   1    3.02    0.09
   0 -10   1    2.85    0.10
   0 -10  -1    2.99    0.10
   0  10  -1    2.90    0.09
   0  10   1    3.07    0.09
   0  10  -1    2.88    0.09
   0  10  -1    3.18    0.09
   0  10   1    3.06    0.10
   0  10   1    2.97    0.08
   0  10  -1    2.82    0.09
  -1 -10  -1    2.63    0.08
  -1 -10  -1    2.43    0.09
   1 -10   1    2.65    0.09
  -1 -10  -1    2.67    0.09
   1 -10   1    2.44    0.09
  -1 -10  -1    2.64    0.07
   1  10   1    2.57    0.09
  -1  10  -1    2.65    0.09
   1  10   1    2.52    0.08
   1  10   1    2.51    0.08
  -1  10  -1    2.55    0.09
  -1  10  -1    2.43    0.08
  -2 -10  -1   14.93    0.35
  -2 -10  -1   14.44    0.36
  -2 -10  -1   14.78    0.32
   2 -10   1   14.72    0.34
  -2 -10  -1   15.10    0.34
   2 -10   1   14.93    0.36
   2  10   1   15.18    0.34
  -2  10  -1   15.20    0.35
   2  10   1   14.39    0.34
  -2  10  -1   15.15    0.35
   2  10   1   15.02    0.35
  -2  10  -1   14.90    0.35
  -3 -10  -1    0.52    0.04
   3 -10   1    0.45    0.04
  -3 -10  -1    0.46    0.03
   3 -10   1    0.50    0.05
  -3 -10  -1    0.45    0.04
   3 -10   1    0.52    0.04
  -3 -10  -1    0.44    0.02
   3  10   1    0.49    0.04
  -3  10  -1    0.43    0.04
  -3  10  -1    0.46    0.03
  -3  10  -1    0.49    0.04
   3  10   1    0.45    0.03
   4 -10   1    0.18    0.03
   4 -10   1    0.19    0.03
   4 -10   1    0.19    0.03
  -4 -10  -1    0.24    0.03
  -4 -10  -1    0.23    0.03
  -4  10  -1    0.19    0.03
   4  10   1    0.22    0.03
   4  10   1    0.22    0.03
  -4  10  -1    0.19    0.03
  -4  10  -1    0.17    0.02
  -5 -10  -1    0.01    0.02
   5 -10   1    0.03    0.02
  -5 -10  -1    0.02    0.02
   5 -10   1    0.02    0.02
   5 -10   1    0.02    0.02
  -5  10  -1    0.02    0.01
   5  10   1    0.03    0.02
  -5  10  -1    0.03    0.02
   5  10   1    0.01    0.01
   6 -10   1    0.11    0.02
  -6 -10  -1    0.17    0.03
   6 -10   1    0.17    0.03
  -6 -10  -1    0.16    0.03
   6 -10   1    0.15    0.03
  -6  10  -1    0.13    0.02
   6  10   1    0.21    0.03
  -6  10  -1    0.22    0.03
   6  10   1    0.12    0.02
   7 -10   1    0.01    0.02
   7 -10   1    0.00    0.02
   7 -10   1    0.01    0.02
  -7 -10  -1   -0.01    0.01
  -7  10  -1   -0.01    0.01
  -7  10  -1    0.00    0.01
   7  10   1   -0.01    0.01
   7  10   1    0.01    0.01
  -8 -10  -1    0.03    0.02
   8 -10   1    0.05    0.02
   8 -10   1    0.10    0.03
   8 -10   1    0.09    0.02
   8  10   1    0.10    0.02
   8  10   1    0.07    0.02
  -8  10  -1    0.06    0.02
  -7 -11   1    0.15    0.03
   7 -11  -1    0.21    0.03
   7 -11  -1    0.19    0.03
   7 -11  -1    0.20    0.03
   7  11  -1    0.24    0.03
  -7  11   1    0.17    0.03
   7  11  -1    0.14    0.03
  -6 -11   1    0.00    0.02
   6 -11  -1    0.00    0.02
   6 -11  -1   -0.01    0.01
   6 -11  -1    0.01    0.01
  -6  11   1    0.00    0.01
   6  11  -1    0.01    0.01
   6  11  -1   -0.02    0.01
  -6  11   1    0.00    0.01
   5 -11  -1   -0.02    0.02
  -5 -11   1    0.01    0.02
  -5 -11   1    0.01    0.02
   5 -11  -1    0.00    0.01
  -5  11   1   -0.01    0.01
   5  11  -1    0.00    0.01
  -5  11   1    0.00    0.01
   5  11  -1   -0.02    0.01
   4 -11  -1   -0.01    0.01
  -4 -11   1    0.01    0.02
   4 -11  -1   -0.02    0.02
  -4 -11   1    0.00    0.02
   4  11  -1    0.01    0.01
   4  11  -1    0.03    0.01
  -4  11   1   -0.01    0.01
  -4  11   1    0.00    0.01
   3 -11  -1    0.55    0.05
  -3 -11   1    0.51    0.04
  -3 -11   1    0.43    0.04
   3 -11  -1    0.45    0.04
   3  11  -1    0.43    0.04
  -3  11   1    0.55    0.04
   3  11  -1    0.51    0.04
  -3  11   1    0.47    0.04
  -3  11   1    0.42    0.04
  -2 -11   1    0.27    0.04
   2 -11  -1    0.28    0.03
   2 -11  -1    0.33    0.04
  -2 -11   1    0.30    0.03
  -2  11   1    0.30    0.03
  -2  11   1    0.31    0.03
  -2  11   1    0.26    0.03
   2  11  -1    0.32    0.03
   2  11  -1    0.28    0.03
   1 -11  -1    1.19    0.06
   1 -11  -1    1.21    0.06
  -1 -11   1    1.13    0.05
  -1 -11   1    1.12    0.05
  -1 -11   1    1.09    0.06
  -1 -11   1    1.13    0.03
   1 -11  -1    1.12    0.05
   1  11  -1    1.25    0.05
  -1  11   1    1.24    0.06
  -1  11   1    1.23    0.06
  -1  11   1    1.20    0.06
  -1  11   1    1.18    0.04
   1  11  -1    1.18    0.06
   1  11  -1    1.18    0.05
   0 -11  -1    0.12    0.02
   0 -11  -1    0.12    0.02
   0 -11   1    0.16    0.02
   0 -11   1    0.15    0.03
   0 -11   1    0.11    0.02
   0 -11  -1    0.13    0.03
   0  11   1    0.18    0.02
   0  11   1    0.14    0.02
   0  11  -1    0.13    0.02
   0  11   1    0.17    0.03
   0  11  -1    0.12    0.02
   0  11  -1    0.16    0.03
  -1 -11  -1   11.81    0.26
  -1 -11  -1   12.02    0.28
   1 -11   1   11.64    0.30
  -1 -11  -1   11.44    0.28
   1 -11   1   11.97    0.28
  -1 -11  -1   12.03    0.30
   1  11   1   12.28    0.28
   1  11   1   11.76    0.29
  -1  11  -1   11.53    0.28
  -1  11  -1   11.77    0.29
  -1  11  -1   12.20    0.28
  -2 -11  -1    0.03    0.01
   2 -11   1    0.06    0.02
  -2 -11  -1    0.04    0.01
  -2 -11  -1    0.02    0.02
  -2 -11  -1    0.03    0.02
   2 -11   1    0.02    0.02
  -2  11  -1    0.06    0.02
   2  11   1    0.04    0.01
  -2  11  -1    0.03    0.02
   2  11   1    0.04    0.02
  -2  11  -1    0.04    0.02
  -3 -11  -1    3.69    0.12
   3 -11   1    3.74    0.12
   3 -11   1    3.59    0.12
  -3 -11  -1    3.87    0.13
  -3  11  -1    3.59    0.11
   3  11   1    3.48    0.11
   3  11   1    3.75    0.11
  -3  11  -1    3.89    0.12
  -3  11  -1    3.62    0.12
  -4 -11  -1    0.04    0.02
  -4 -11  -1    0.05    0.02
   4 -11   1    0.06    0.02
   4 -11   1    0.10    0.03
  -4  11  -1    0.05    0.02
  -4  11  -1    0.07    0.02
   4  11   1    0.05    0.02
   4  11   1    0.06    0.02
   5 -11   1    0.37    0.04
  -5 -11  -1    0.40    0.04
   5 -11   1    0.34    0.04
  -5 -11  -1    0.47    0.05
   5 -11   1    0.35    0.04
   5  11   1    0.31    0.04
  -5  11  -1    0.35    0.04
  -5  11  -1    0.41    0.04
   5  11   1    0.37    0.04
  -6 -11  -1    0.28    0.04
   6 -11   1    0.18    0.03
  -6 -11  -1    0.16    0.03
   6 -11   1    0.14    0.03
   6 -11   1    0.17    0.03
   6  11   1    0.22    0.03
  -6  11  -1    0.17    0.03
   6  11   1    0.19    0.03
  -6  11  -1    0.15    0.03
   7 -11   1    0.02    0.02
   7 -11   1   -0.01    0.01
  -7 -11  -1    0.00    0.02
   7 -11   1   -0.02    0.01
   7  11   1    0.00    0.01
  -7  11  -1   -0.01    0.01
   7  11   1    0.00    0.01
  -7  11  -1    0.00    0.01
  -7 -12   1    0.03    0.02
   7 -12  -1    0.01    0.02
   7 -12  -1    0.01    0.02
  -7  12   1    0.01    0.01
   7  12  -1    0.04    0.02
   7  12  -1   -0.01    0.01
   6 -12  -1    0.20    0.03
   6 -12  -1    0.22    0.04
  -6 -12   1    0.24    0.04
  -6  12   1    0.23    0.03
  -6  12   1    0.18    0.03
   6  12  -1    0.23    0.03
   6  12  -1    0.21    0.04
   5 -12  -1    0.01    0.02
   5 -12  -1   -0.01    0.01
  -5 -12   1    0.02    0.02
   5  12  -1   -0.02    0.01
   5  12  -1    0.01    0.01
  -5  12   1    0.00    0.01
  -5  12   1    0.01    0.01
  -4 -12   1    0.28    0.04
  -4 -12   1    0.27    0.04
   4 -12  -1    0.20    0.03
   4 -12  -1    0.30    0.04
  -4  12   1    0.28    0.03
   4  12  -1    0.26    0.03
  -4  12   1    0.25    0.03
   4  12  -1    0.21    0.03
   3 -12  -1    2.53    0.10
   3 -12  -1    2.67    0.10
  -3 -12   1    2.53    0.10
  -3 -12   1    2.54    0.10
  -3  12   1    2.57    0.09
   3  12  -1    2.75    0.10
  -3  12   1    2.66    0.09
   3  12  -1    2.82    0.10
   2 -12  -1    0.00    0.01
  -2 -12   1   -0.02    0.01
  -2 -12   1    0.01    0.01
   2 -12  -1   -0.01    0.01
   2  12  -1   -0.01    0.01
  -2  12   1    0.01    0.01
   2  12  -1   -0.01    0.01
  -2  12   1    0.00    0.01
  -2  12   1    0.00    0.01
  -2  12   1    0.01    0.01
  -1 -12   1    0.46    0.04
   1 -12  -1    0.41    0.04
   1 -12  -1    0.48    0.03
  -1 -12   1    0.54    0.05
   1 -12  -1    0.52    0.05
   1  12  -1    0.41    0.03
  -1  12   1    0.46    0.04
  -1  12   1    0.45    0.03
   1  12  -1    0.47    0.04
   1  12  -1    0.47    0.03
   0 -12  -1   -0.01    0.01
   0 -12  -1    0.00    0.01
   0 -12   1    0.03    0.02
   0 -12  -1    0.00    0.01
   0  12  -1    0.00    0.01
   0  12   1    0.01    0.01
   0  12  -1   -0.01    0.01
   0  12   1   -0.02    0.01
   0  12  -1    0.01    0.01
  -1 -12  -1    0.56    0.04
  -1 -12  -1    0.59    0.04
  -1 -12  -1    0.63    0.05
   1 -12   1    0.59    0.04
   1 -12   1    0.58    0.05
  -1  12  -1    0.53    0.04
   1  12   1    0.60    0.04
  -1  12  -1    0.52    0.04
  -1  12  -1    0.53    0.04
   1  12   1    0.54    0.03
   2 -12   1    0.36    0.04
  -2 -12  -1    0.33    0.04
  -2 -12  -1    0.28    0.04
   2 -12   1    0.33    0.04
  -2  12  -1    0.25    0.03
   2  12   1    0.27    0.03
   2  12   1    0.28    0.03
  -2  12  -1    0.28    0.03
  -2  12  -1    0.25    0.03
  -3 -12  -1   -0.01    0.01
   3 -12   1    0.00    0.01
   3 -12   1   -0.01    0.02
  -3 -12  -1    0.00    0.01
  -3  12  -1    0.00    0.01
   3  12   1    0.01    0.01
  -3  12  -1   -0.01    0.01
  -3  12  -1    0.00    0.01
   3  12   1    0.01    0.01
   4 -12   1    0.20    0.04
  -4 -12  -1    0.28    0.04
  -4 -12  -1    0.24    0.04
   4 -12   1    0.25    0.03
  -4  12  -1    0.22    0.03
   4  12   1    0.28    0.03
   4  12   1    0.24    0.03
  -4  12  -1    0.23    0.03
   5 -12   1    0.38    0.04
  -5 -12  -1    0.36    0.05
  -5 -12  -1    0.42    0.05
   5 -12   1    0.42    0.05
  -5  12  -1    0.44    0.05
   5  12   1    0.47    0.04
  -5  12  -1    0.40    0.04
   5  12   1    0.45    0.05
   6 -12   1    0.70    0.05
  -6 -12  -1    0.75    0.06
   6 -12   1    0.66    0.05
   6 -12   1    0.74    0.05
  -6  12  -1    0.74    0.05
  -6  12  -1    0.68    0.05
   6  12   1    0.76    0.05
   6  12   1    0.60    0.05
   6  13  -1    0.04    0.02
   5 -13  -1    0.01    0.02
   5 -13  -1    0.03    0.02
  -5 -13   1    0.04    0.02
  -5  13   1   -0.02    0.01
   5  13  -1    0.02    0.02
  -5  13   1    0.00    0.01
   5  13  -1   -0.01    0.01
   4 -13  -1    0.27    0.04
  -4 -13   1    0.27    0.04
  -4 -13   1    0.41    0.05
   4 -13  -1    0.30    0.04
   4  13  -1    0.32    0.04
  -4  13   1    0.38    0.04
   4  13  -1    0.31    0.04
  -4  13   1    0.31    0.04
   3 -13  -1    0.02    0.02
  -3 -13   1   -0.01    0.01
   3 -13  -1    0.01    0.02
  -3 -13   1    0.00    0.01
  -3  13   1   -0.01    0.01
   3  13  -1    0.00    0.01
   3  13  -1    0.00    0.01
  -3  13   1    0.02    0.02
   2 -13  -1    0.15    0.03
   2 -13  -1    0.09    0.02
  -2 -13   1    0.15    0.03
   2 -13  -1    0.17    0.03
  -2 -13   1    0.15    0.03
  -2  13   1    0.14    0.03
   2  13  -1    0.12    0.02
  -2  13   1    0.12    0.02
   2  13  -1    0.13    0.02
   1 -13  -1    0.00    0.02
  -1 -13   1    0.04    0.02
   1 -13  -1    0.02    0.02
  -1 -13   1    0.02    0.02
  -1  13   1    0.03    0.02
   1  13  -1    0.00    0.01
   1  13  -1    0.02    0.02
  -1  13   1    0.01    0.02
   0 -13   1    0.13    0.03
   0 -13  -1    0.10    0.03
   0 -13   1    0.13    0.03
   0  13   1    0.16    0.02
   0  13  -1    0.10    0.02
   0  13  -1    0.15    0.03
   0  13  -1    0.15    0.03
   0  13  -1    0.18    0.02
   0  13   1    0.15    0.03
   1 -13   1    0.14    0.03
  -1 -13  -1    0.14    0.03
  -1 -13  -1    0.13    0.02
  -1  13  -1    0.12    0.02
   1  13   1    0.12    0.02
   1  13   1    0.12    0.02
  -1  13  -1    0.13    0.03
  -1  13  -1    0.14    0.03
  -2 -13  -1    0.10    0.02
   2 -13   1    0.10    0.03
  -2 -13  -1    0.13    0.03
  -2  13  -1    0.13    0.03
  -2  13  -1    0.12    0.03
  -2  13  -1    0.12    0.02
   2  13   1    0.10    0.02
   2  13   1    0.10    0.02
  -3 -13  -1    0.36    0.05
   3 -13   1    0.40    0.05
  -3 -13  -1    0.36    0.04
  -3  13  -1    0.35    0.04
  -3  13  -1    0.38    0.04
   3  13   1    0.40    0.04
   3  13   1    0.35    0.04
  -4 -13  -1    0.00    0.01
   4 -13   1   -0.01    0.02
  -4 -13  -1    0.01    0.02
  -4  13  -1   -0.01    0.01
   4  13   1    0.00    0.02
  -4  13  -1    0.01    0.02
   4  13   1    0.00    0.01
   5 -13   1    0.33    0.05
  -5 -13  -1    0.31    0.04
   5  13   1    0.31    0.04
   5  13   1    0.33    0.04
  -5  13  -1    0.34    0.04
  -5  13  -1    0.35    0.04
   4 -14  -1    0.01    0.02
  -4 -14   1    0.03    0.02
   4  14  -1    0.00    0.01
  -4  14   1    0.01    0.02
   4  14  -1    0.00    0.02
  -4  14   1    0.02    0.02
  -3 -14   1    0.11    0.03
  -3 -14   1    0.05    0.02
   3 -14  -1    0.09    0.03
   3  14  -1    0.12    0.03
  -3  14   1    0.11    0.03
  -3  14   1    0.08    0.02
   3  14  -1    0.10    0.02
  -2 -14   1    0.01    0.02
   2 -14  -1    0.02    0.02
  -2 -14   1    0.02    0.02
   2  14  -1    0.00    0.01
  -2  14   1    0.02    0.02
   2  14  -1    0.01    0.02
  -1 -14   1    0.03    0.02
  -1 -14   1    0.00    0.02
   1 -14  -1    0.00    0.02
  -1  14   1   -0.02    0.01
   1  14  -1    0.00    0.01
   1  14  -1    0.00    0.02
   0 -14  -1    0.11    0.02
   0 -14  -1    0.13    0.03
   0 -14   1    0.15    0.03
   0 -14   1    0.20    0.03
   0  14  -1    0.16    0.02
   0  14  -1    0.17    0.03
   0  14  -1    0.21    0.03
   0  14   1    0.13    0.03
  -1 -14  -1    0.02    0.02
  -1 -14  -1    0.02    0.02
   1 -14   1    0.02    0.02
  -1  14  -1    0.00    0.02
  -1  14  -1    0.01    0.02
   1  14   1    0.01    0.02
   2 -14   1    0.01    0.02
  -2 -14  -1   -0.01    0.02
  -2 -14  -1    0.02    0.01
   2  14   1    0.00    0.01
  -2  14  -1    0.01    0.02
   2  14   1    0.04    0.02
  -2  14  -1    0.01    0.02
  -3 -14  -1    0.02    0.02
  -3 -14  -1   -0.01    0.02
   3 -14   1   -0.01    0.02
  -3  14  -1    0.00    0.02
   3  14   1   -0.02    0.02
  -3  14  -1   -0.02    0.01
   3  14   1   -0.01    0.01
   4 -14   1    0.00    0.02
  -4 -14  -1   -0.02    0.02
  -4 -14  -1    0.01    0.02
  -4  14  -1    0.01    0.02
   4  14   1    0.00    0.02
   4  14   1    0.00    0.01
  -4  14  -1   -0.01    0.01
   2 -15  -1    0.20    0.04
  -2 -15   1    0.23    0.04
  -2 -15   1    0.15    0.04
   2  15  -1    0.18    0.03
   2  15  -1    0.21    0.03
  -2  15   1    0.24    0.04
  -1 -15   1    0.00    0.02
   1 -15  -1    0.00    0.02
  -1 -15   1   -0.03    0.02
  -1  15   1    0.00    0.02
   1  15  -1   -0.01    0.02
   1  15  -1    0.00    0.01
   0 -15   1   -0.02    0.02
   0 -15  -1    0.02    0.02
   0 -15  -1    0.00    0.02
   0 -15   1    0.01    0.02
   0  15  -1    0.01    0.02
   0  15   1    0.00    0.02
  -1 -15  -1    0.00    0.02
  -1 -15  -1   -0.01    0.01
   1 -15   1    0.04    0.02
   1  15   1    0.01    0.02
  -1  15  -1    0.02    0.02
  -2 -15  -1    0.01    0.02
  -2  15  -1    0.01    0.02
  11   0  -2   -0.02    0.01
  10   0  -2    1.41    0.07
   9   0  -2    0.00    0.01
   9   0  -2   -0.01    0.01
   8   0  -2    0.45    0.03
   8   0  -2    0.43    0.03
  -8   0   2    0.37    0.02
   8   0  -2    0.40    0.03
   7   0  -2    0.00    0.01
   7   0  -2   -0.01    0.01
  -7   0   2    0.01    0.01
   7   0  -2    0.00    0.01
   7   0  -2    0.00    0.01
   7   0  -2   -0.01    0.01
  -6   0   2    0.05    0.01
   6   0  -2    0.04    0.01
  -6   0   2    0.05    0.01
   6   0  -2    0.06    0.01
   6   0  -2    0.04    0.01
   6   0  -2    0.06    0.01
   6   0  -2    0.05    0.01
  -5   0   2    0.00    0.01
  -5   0   2    0.00    0.00
   5   0  -2    0.00    0.00
   5   0  -2    0.00    0.01
   5   0  -2    0.00    0.00
   5   0  -2    0.01    0.01
   5   0  -2    0.00    0.01
   4   0  -2    9.71    0.22
   4   0  -2    9.53    0.21
   4   0  -2    9.87    0.23
   4   0  -2    9.77    0.21
   4   0  -2   10.10    0.22
   4   0  -2    9.60    0.21
  -4   0   2    9.82    0.21
   3   0  -2    0.00    0.00
  -3   0   2    0.00    0.00
   3   0  -2    0.00    0.00
  -3   0   2    0.00    0.00
   3   0  -2    0.00    0.01
   3   0  -2    0.01    0.01
   3   0  -2    0.03    0.00
   2   0  -2  102.21    2.09
   2   0  -2  101.35    2.03
   2   0  -2  102.81    2.03
  -2   0   2   89.66    2.08
   2   0  -2   94.19    2.08
   2   0  -2   99.76    2.06
  -2   0   2   95.10    2.07
   1   0  -2   -0.01    0.00
   1   0  -2   -0.01    0.00
  -1   0   2   -0.01    0.00
  -1   0   2    0.00    0.00
   1   0  -2    0.00    0.00
   1   0  -2    0.00    0.00
   1   0  -2    0.00    0.00
  -1   0   2   -0.01    0.00
   1   0  -2   -0.01    0.00
  -1   0   2    0.00    0.00
  -1   0   2    0.00    0.00
   0   0  -2    5.93    0.13
   0   0   2    6.08    0.13
   0   0   2    5.98    0.13
   0   0   2    5.98    0.13
   0   0  -2    5.96    0.13
   0   0  -2    6.09    0.13
   0   0  -2    5.95    0.13
   0   0   2    5.94    0.14
   0   0   2    5.96    0.13
   0   0  -2    6.01    0.13
   0   0   2    5.97    0.13
   1   0   2    0.00    0.00
   1   0   2    0.00    0.00
   1   0   2    0.00    0.00
  -1   0  -2    0.00    0.00
   1   0   2    0.00    0.00
  -1   0  -2    0.00    0.00
   1   0   2    0.01    0.00
  -1   0  -2    0.00    0.00
  -2   0  -2    0.73    0.03
  -2   0  -2    0.79    0.03
   2   0   2    0.75    0.03
   2   0   2    0.71    0.03
  -2   0  -2    0.74    0.03
   2   0   2    0.80    0.03
   2   0   2    0.75    0.03
   2   0   2    0.79    0.03
   3   0   2    0.00    0.00
   3   0   2    0.00    0.00
  -3   0  -2    0.03    0.01
   3   0   2   -0.01    0.00
  -3   0  -2    0.00    0.01
   3   0   2   -0.01    0.01
   3   0   2    0.00    0.01
  -3   0  -2    0.00    0.01
   4   0   2   20.93    0.46
  -4   0  -2   21.12    0.45
   4   0   2   20.93    0.45
   4   0   2   20.91    0.45
   4   0   2   20.51    0.45
  -4   0  -2   21.19    0.45
  -4   0  -2   20.40    0.46
   4   0   2   20.78    0.45
  -4   0  -2   20.99    0.45
   4   0   2   21.68    0.46
  -4   0  -2   19.93    0.45
   5   0   2    0.00    0.01
  -5   0  -2   -0.01    0.01
   5   0   2    0.00    0.01
   5   0   2    0.00    0.01
   5   0   2    0.00    0.01
  -5   0  -2    0.01    0.01
  -5   0  -2   -0.01    0.00
  -6   0  -2    7.78    0.19
   6   0   2    7.73    0.19
   6   0   2    7.94    0.19
  -6   0  -2    7.39    0.18
   6   0   2    7.64    0.19
   6   0   2    7.52    0.19
  -6   0  -2    7.66    0.19
   7   0   2   -0.01    0.01
  -7   0  -2   -0.01    0.01
   7   0   2   -0.02    0.01
   7   0   2   -0.02    0.01
   7   0   2   -0.01    0.01
  -7   0  -2    0.00    0.01
   8   0   2    6.18    0.16
   8   0   2    5.83    0.16
  -8   0  -2    5.93    0.17
   9   0   2    0.00    0.01
   9   0   2    0.00    0.01
  -9   0  -2    0.01    0.02
  10   0   2    0.92    0.05
  10   0   2    0.94    0.06
  11  -1  -2    0.04    0.02
  11   1  -2    0.02    0.02
  10  -1  -2    0.04    0.02
  10  -1  -2    0.02    0.02
  10   1  -2    0.02    0.02
   9  -1  -2    0.03    0.02
   9  -1  -2    0.04    0.01
   9   1  -2    0.03    0.02
   9   1  -2    0.04    0.01
  -8  -1   2    0.01    0.01
   8  -1  -2    0.00    0.01
   8  -1  -2   -0.01    0.01
   8  -1  -2    0.03    0.01
   8   1  -2    0.01    0.01
   8   1  -2    0.01    0.01
  -8   1   2    0.01    0.01
   8   1  -2    0.01    0.01
   7  -1  -2    0.25    0.02
   7  -1  -2    0.32    0.02
  -7  -1   2    0.29    0.02
   7  -1  -2    0.32    0.02
   7  -1  -2    0.32    0.02
   7  -1  -2    0.35    0.03
   7   1  -2    0.30    0.02
   7   1  -2    0.34    0.03
  -7   1   2    0.32    0.02
   7   1  -2    0.31    0.02
   7   1  -2    0.29    0.03
   7   1  -2    0.30    0.02
   6  -1  -2    0.82    0.03
   6  -1  -2    0.74    0.03
   6  -1  -2    0.81    0.03
   6  -1  -2    0.85    0.04
  -6  -1   2    0.82    0.03
   6  -1  -2    0.75    0.03
  -6  -1   2    0.82    0.03
   6   1  -2    0.81    0.04
   6   1  -2    0.82    0.03
   6   1  -2    0.79    0.03
   6   1  -2    0.78    0.04
  -6   1   2    0.79    0.03
  -6   1   2    0.77    0.04
   6   1  -2    0.80    0.03
   5  -1  -2    0.04    0.01
  -5  -1   2    0.04    0.01
   5  -1  -2    0.03    0.01
   5  -1  -2    0.01    0.01
   5  -1  -2    0.02    0.01
   5  -1  -2    0.03    0.01
  -5  -1   2    0.04    0.01
  -5   1   2    0.03    0.01
   5   1  -2    0.03    0.01
   5   1  -2    0.04    0.01
   5   1  -2    0.02    0.01
   5   1  -2    0.04    0.01
  -5   1   2    0.02    0.01
   5   1  -2    0.04    0.01
   4  -1  -2    1.84    0.05
   4  -1  -2    1.92    0.05
  -4  -1   2    1.76    0.06
   4  -1  -2    1.84    0.05
   4  -1  -2    1.86    0.05
   4  -1  -2    1.88    0.05
  -4  -1   2    1.92    0.05
   4  -1  -2    1.91    0.06
   4   1  -2    1.89    0.06
  -4   1   2    1.86    0.04
   4   1  -2    1.85    0.06
  -4   1   2    1.82    0.05
  -4   1   2    1.89    0.05
   4   1  -2    1.90    0.05
   4   1  -2    1.89    0.05
   4   1  -2    1.92    0.05
  -3  -1   2    0.06    0.00
   3  -1  -2    0.04    0.01
  -3  -1   2    0.04    0.01
   3  -1  -2    0.05    0.01
   3  -1  -2    0.05    0.01
   3  -1  -2    0.04    0.01
   3  -1  -2    0.05    0.01
   3  -1  -2    0.08    0.01
   3  -1  -2    0.05    0.01
   3   1  -2    0.05    0.01
  -3   1   2    0.06    0.01
  -3   1   2    0.05    0.00
   3   1  -2    0.04    0.01
  -3   1   2    0.06    0.01
   3   1  -2    0.05    0.00
   3   1  -2    0.05    0.00
  -3   1   2    0.06    0.01
   3   1  -2    0.06    0.01
   2  -1  -2  134.81    2.76
   2  -1  -2  135.61    2.75
   2  -1  -2  132.53    2.75
  -2  -1   2  131.72    2.81
   2  -1  -2  133.95    2.77
   2  -1  -2  128.83    2.85
   2  -1  -2  131.41    2.78
  -2  -1   2  129.38    2.82
   2  -1  -2  133.03    2.90
   2  -1  -2  129.03    2.95
   2   1  -2  130.96    2.81
  -2   1   2  133.47    2.75
   2   1  -2  132.85    2.82
   2   1  -2  130.82    2.80
  -2   1   2  133.25    2.75
   2   1  -2  130.68    2.81
   2   1  -2  134.75    2.73
  -2   1   2  130.24    2.80
  -1  -1   2   15.49    0.33
   1  -1  -2   15.78    0.33
  -1  -1   2   16.06    0.34
   1  -1  -2   15.81    0.34
  -1  -1   2   14.71    0.34
   1  -1  -2   16.26    0.33
  -1  -1   2   15.94    0.33
  -1  -1   2   15.84    0.33
   1  -1  -2   16.09    0.33
   1  -1  -2   15.62    0.34
  -1  -1   2   16.57    0.34
  -1   1   2   15.75    0.33
  -1   1   2   15.92    0.34
   1   1  -2   15.08    0.34
   1   1  -2   16.47    0.34
   1   1  -2   16.31    0.34
  -1   1   2   16.25    0.34
   1   1  -2   15.94    0.33
  -1   1   2   15.97    0.33
   0  -1   2    2.61    0.06
   0  -1   2    2.63    0.06
   0  -1  -2    2.55    0.06
   0  -1  -2    2.63    0.06
   0  -1  -2    2.76    0.06
   0  -1  -2    2.66    0.06
   0  -1   2    2.60    0.06
   0  -1   2    2.56    0.06
   0  -1   2    2.54    0.06
   0  -1  -2    2.64    0.06
   0   1  -2    2.60    0.06
   0   1   2    2.67    0.06
   0   1  -2    2.47    0.06
   0   1   2    2.53    0.06
   0   1  -2    2.50    0.06
   0   1  -2    2.50    0.06
   0   1   2    2.58    0.06
   0   1   2    2.53    0.06
   1  -1   2    0.00    0.00
  -1  -1  -2    0.01    0.01
   1  -1   2    0.01    0.01
   1  -1   2    0.00    0.00
  -1  -1  -2    0.00    0.00
  -1  -1  -2    0.02    0.01
   1  -1   2    0.00    0.00
   1  -1   2    0.00    0.01
   1  -1   2    0.01    0.00
  -1  -1  -2    0.01    0.00
   1   1   2    0.00    0.00
   1   1   2    0.01    0.00
   1   1   2    0.01    0.00
  -1   1  -2    0.00    0.00
   1   1   2    0.00    0.00
   1   1   2    0.00    0.00
  -1   1  -2    0.01    0.00
   1   1   2    0.00    0.00
  -1   1  -2    0.00    0.00
  -1   1  -2    0.00    0.00
   2  -1   2    2.62    0.06
   2  -1   2    2.56    0.07
  -2  -1  -2    2.67    0.07
  -2  -1  -2    2.67    0.07
  -2  -1  -2    2.59    0.07
   2  -1   2    2.48    0.07
   2  -1   2    2.54    0.07
   2  -1   2    2.60    0.07
  -2  -1  -2    2.63    0.07
   2   1   2    2.52    0.07
   2   1   2    2.55    0.07
  -2   1  -2    2.63    0.07
   2   1   2    2.67    0.07
  -2   1  -2    2.62    0.07
  -2   1  -2    2.72    0.07
   2   1   2    2.77    0.07
   2   1   2    2.59    0.06
  -3  -1  -2   39.01    0.84
  -3  -1  -2   39.78    0.84
   3  -1   2   39.40    0.86
  -3  -1  -2   40.55    0.84
   3  -1   2   41.31    0.84
   3  -1   2   39.32    0.84
   3  -1   2   39.21    0.84
   3   1   2   39.43    0.84
   3   1   2   40.70    0.84
   3   1   2   40.63    0.84
  -3   1  -2   40.91    0.84
   3   1   2   39.35    0.84
  -3   1  -2   38.20    0.84
   3   1   2   40.71    0.84
  -3   1  -2   39.68    0.84
   3   1   2   38.59    0.84
  -4  -1  -2    1.97    0.06
   4  -1   2    1.98    0.06
   4  -1   2    2.03    0.06
  -4  -1  -2    2.04    0.06
  -4  -1  -2    1.97    0.07
   4  -1   2    1.93    0.06
   4  -1   2    2.17    0.07
  -4  -1  -2    2.00    0.06
   4  -1   2    2.09    0.06
  -4   1  -2    2.14    0.06
   4   1   2    1.98    0.06
  -4   1  -2    2.08    0.06
  -4   1  -2    2.07    0.07
  -4   1  -2    1.96    0.06
  -4   1  -2    2.01    0.07
   4   1   2    2.04    0.06
   4   1   2    2.08    0.07
   4   1   2    2.07    0.07
   4   1   2    2.03    0.06
   4   1   2    2.14    0.06
   5  -1   2    0.12    0.02
  -5  -1  -2    0.12    0.01
   5  -1   2    0.15    0.02
  -5  -1  -2    0.14    0.02
  -5  -1  -2    0.14    0.02
   5  -1   2    0.13    0.02
   5  -1   2    0.14    0.02
  -5  -1  -2    0.12    0.02
   5   1   2    0.13    0.02
   5   1   2    0.15    0.02
   5   1   2    0.14    0.02
  -5   1  -2    0.12    0.02
  -5   1  -2    0.12    0.02
  -5   1  -2    0.12    0.01
  -6  -1  -2    0.35    0.03
   6  -1   2    0.37    0.03
   6  -1   2    0.39    0.03
   6  -1   2    0.36    0.03
   6  -1   2    0.40    0.03
  -6  -1  -2    0.35    0.02
  -6  -1  -2    0.42    0.03
  -6   1  -2    0.42    0.03
  -6   1  -2    0.38    0.03
   6   1   2    0.40    0.04
   6   1   2    0.37    0.03
  -6   1  -2    0.41    0.03
   6   1   2    0.33    0.03
   6   1   2    0.40    0.03
   7  -1   2    3.89    0.11
  -7  -1  -2    3.77    0.11
   7  -1   2    3.95    0.11
  -7  -1  -2    3.96    0.12
   7  -1   2    3.98    0.12
   7  -1   2    3.80    0.11
   7   1   2    3.78    0.11
   7   1   2    3.77    0.11
   7   1   2    3.76    0.12
  -7   1  -2    3.69    0.12
  -7   1  -2    3.96    0.11
   7   1   2    3.79    0.11
   8  -1   2    6.65    0.17
  -8  -1  -2    6.40    0.18
   8  -1   2    6.37    0.17
   8   1   2    6.40    0.17
   8   1   2    6.71    0.18
  -8   1  -2    6.54    0.18
   9  -1   2    0.02    0.01
   9  -1   2    0.01    0.01
  -9  -1  -2    0.00    0.01
  -9   1  -2    0.01    0.01
   9   1   2   -0.02    0.01
   9   1   2    0.01    0.01
  10  -1   2    0.23    0.03
  10  -1   2    0.22    0.03
  10   1   2    0.21    0.03
  10   1   2    0.14    0.03
  11  -2  -2    0.32    0.04
  11   2  -2    0.35    0.04
  10  -2  -2   -0.01    0.01
  10  -2  -2    0.01    0.01
  10   2  -2    0.01    0.02
   9  -2  -2    0.24    0.03
   9  -2  -2    0.23    0.03
   9   2  -2    0.24    0.03
   9   2  -2    0.21    0.02
   8  -2  -2    1.82    0.06
   8  -2  -2    1.82    0.07
   8  -2  -2    1.80    0.06
   8   2  -2    1.75    0.06
   8   2  -2    1.75    0.07
   8   2  -2    1.84    0.06
  -8   2   2    1.71    0.06
   7  -2  -2    0.26    0.02
   7  -2  -2    0.28    0.03
  -7  -2   2    0.25    0.02
   7  -2  -2    0.28    0.02
   7  -2  -2    0.32    0.02
   7  -2  -2    0.30    0.02
   7   2  -2    0.29    0.02
  -7   2   2    0.28    0.02
   7   2  -2    0.27    0.02
   7   2  -2    0.32    0.03
   7   2  -2    0.31    0.02
   6  -2  -2    0.96    0.03
   6  -2  -2    0.99    0.04
  -6  -2   2    0.95    0.03
   6  -2  -2    0.92    0.04
   6  -2  -2    0.91    0.04
   6  -2  -2    0.89    0.03
  -6  -2   2    0.94    0.03
   6   2  -2    0.92    0.03
   6   2  -2    0.97    0.04
  -6   2   2    0.91    0.04
  -6   2   2    0.90    0.03
   6   2  -2    0.98    0.04
   6   2  -2    0.95    0.04
   6   2  -2    0.96    0.03
  -5  -2   2    0.91    0.05
   5  -2  -2    0.92    0.03
  -5  -2   2    1.00    0.03
   5  -2  -2    0.97    0.04
   5  -2  -2    0.94    0.03
   5  -2  -2    1.03    0.04
   5  -2  -2    1.00    0.03
   5   2  -2    0.96    0.03
  -5   2   2    1.03    0.03
   5   2  -2    0.96    0.04
   5   2  -2    0.98    0.04
   5   2  -2    1.02    0.03
   5   2  -2    1.01    0.03
  -5   2   2    1.00    0.03
   4  -2  -2    0.48    0.02
   4  -2  -2    0.49    0.02
  -4  -2   2    0.50    0.01
   4  -2  -2    0.47    0.02
   4  -2  -2    0.46    0.02
   4  -2  -2    0.49    0.02
  -4  -2   2    0.44    0.03
  -4  -2   2    0.50    0.02
   4  -2  -2    0.52    0.02
   4   2  -2    0.50    0.03
  -4   2   2    0.50    0.01
   4   2  -2    0.45    0.02
   4   2  -2    0.51    0.02
  -4   2   2    0.49    0.02
  -4   2   2    0.48    0.02
  -4   2   2    0.48    0.02
   4   2  -2    0.50    0.03
  -4   2   2    0.47    0.01
   4   2  -2    0.47    0.02
  -4   2   2    0.51    0.02
   3  -2  -2    2.01    0.05
   3  -2  -2    2.12    0.05
  -3  -2   2    2.07    0.05
  -3  -2   2    1.99    0.05
  -3  -2   2    2.07    0.05
  -3  -2   2    2.00    0.06
   3  -2  -2    2.04    0.05
   3  -2  -2    2.09    0.05
   3  -2  -2    2.00    0.05
   3  -2  -2    2.15    0.05
   3  -2  -2    2.05    0.05
   3  -2  -2    2.07    0.05
   3   2  -2    2.10    0.05
  -3   2   2    2.12    0.05
  -3   2   2    2.08    0.05
   3   2  -2    2.09    0.05
  -3   2   2    2.05    0.05
   3   2  -2    2.19    0.07
  -3   2   2    2.05    0.05
  -3   2   2    1.94    0.05
   3   2  -2    2.06    0.05
   3   2  -2    1.97    0.06
   3   2  -2    2.02    0.06
  -3   2   2    2.12    0.05
  -2  -2   2   14.44    0.30
   2  -2  -2   14.76    0.31
   2  -2  -2   14.77    0.31
  -2  -2   2   14.56    0.31
   2  -2  -2   14.42    0.31
   2  -2  -2   14.52    0.31
   2  -2  -2   14.77    0.31
  -2  -2   2   14.30    0.30
   2  -2  -2   13.83    0.31
   2  -2  -2   14.23    0.31
  -2  -2   2   14.78    0.32
   2  -2  -2   14.54    0.30
   2   2  -2   14.70    0.30
  -2   2   2   14.77    0.31
  -2   2   2   14.64    0.31
   2   2  -2   14.50    0.30
  -2   2   2   14.37    0.31
  -2   2   2   14.47    0.31
   2   2  -2   14.36    0.30
   2   2  -2   14.86    0.31
   2   2  -2   14.88    0.31
   2   2  -2   14.27    0.31
  -2   2   2   14.51    0.31
  -1  -2   2   12.16    0.26
   1  -2  -2   11.94    0.26
  -1  -2   2   12.37    0.26
  -1  -2   2   12.45    0.26
   1  -2  -2   12.45    0.26
   1  -2  -2   11.72    0.27
  -1  -2   2   12.17    0.26
   1  -2  -2   12.29    0.26
   1  -2  -2   12.20    0.26
  -1  -2   2   12.24    0.26
   1  -2  -2   12.30    0.26
   1   2  -2   12.25    0.26
   1   2  -2   12.51    0.26
  -1   2   2   12.35    0.26
  -1   2   2   12.29    0.26
   1   2  -2   12.19    0.26
   1   2  -2   12.15    0.26
  -1   2   2   12.34    0.26
   1   2  -2   12.17    0.26
  -1   2   2   12.24    0.26
   0  -2   2   19.44    0.41
   0  -2  -2   20.45    0.42
   0  -2  -2   19.84    0.41
   0  -2  -2   19.69    0.41
   0  -2   2   18.70    0.42
   0  -2   2   19.29    0.42
   0  -2  -2   19.20    0.42
   0  -2   2   19.71    0.41
   0  -2  -2   19.29    0.41
   0   2  -2   19.72    0.41
   0   2  -2   19.17    0.41
   0   2   2   19.62    0.41
   0   2  -2   18.33    0.42
   0   2   2   19.76    0.42
   0   2  -2   19.11    0.41
   0   2   2   19.94    0.41
   0   2   2   19.70    0.41
   0   2  -2   20.26    0.41
   1  -2   2   36.43    0.78
  -1  -2  -2   35.07    0.78
   1  -2   2   36.22    0.80
   1  -2   2   37.03    0.81
  -1  -2  -2   39.06    0.80
   1  -2   2   37.01    0.80
  -1  -2  -2   37.15    0.79
  -1  -2  -2   37.37    0.79
  -1  -2  -2   37.19    0.79
   1   2   2   37.71    0.81
   1   2   2   36.59    0.81
  -1   2  -2   37.95    0.82
   1   2   2   37.34    0.79
  -1   2  -2   37.75    0.79
  -1   2  -2   37.41    0.79
   1   2   2   37.37    0.80
   1   2   2   37.50    0.78
  -1   2  -2   37.30    0.80
   2  -2   2   14.93    0.32
   2  -2   2   15.57    0.32
  -2  -2  -2   14.84    0.32
   2  -2   2   15.49    0.33
   2  -2   2   14.47    0.32
   2  -2   2   15.04    0.32
  -2  -2  -2   15.05    0.33
  -2  -2  -2   15.25    0.32
  -2  -2  -2   14.83    0.32
  -2  -2  -2   15.00    0.32
   2   2   2   14.76    0.32
  -2   2  -2   14.99    0.33
  -2   2  -2   14.95    0.33
   2   2   2   15.05    0.32
   2   2   2   15.42    0.33
   2   2   2   14.83    0.32
  -2   2  -2   14.96    0.31
  -2   2  -2   14.51    0.32
   2   2   2   14.65    0.32
   2   2   2   14.49    0.32
  -3  -2  -2   19.60    0.42
   3  -2   2   20.00    0.43
   3  -2   2   19.85    0.41
   3  -2   2   20.25    0.44
  -3  -2  -2   19.87    0.42
  -3  -2  -2   18.99    0.42
   3  -2   2   18.79    0.42
  -3  -2  -2   19.92    0.43
   3  -2   2   19.09    0.42
   3  -2   2   19.67    0.43
  -3  -2  -2   19.05    0.43
  -3   2  -2   19.69    0.43
   3   2   2   19.78    0.43
  -3   2  -2   20.12    0.43
   3   2   2   20.37    0.42
   3   2   2   19.33    0.42
  -3   2  -2   20.10    0.42
  -3   2  -2   20.15    0.43
   3   2   2   19.42    0.42
   3   2   2   19.48    0.42
  -3   2  -2   19.58    0.43
   3   2   2   19.70    0.43
  -4  -2  -2    0.75    0.03
   4  -2   2    0.79    0.02
  -4  -2  -2    0.91    0.04
   4  -2   2    0.79    0.03
   4  -2   2    0.76    0.04
   4  -2   2    0.83    0.03
  -4  -2  -2    0.81    0.03
  -4  -2  -2    0.76    0.03
   4  -2   2    0.79    0.04
  -4  -2  -2    0.77    0.04
   4   2   2    0.87    0.04
   4   2   2    0.75    0.03
   4   2   2    0.74    0.03
   4   2   2    0.89    0.04
   4   2   2    0.88    0.04
  -4   2  -2    0.77    0.03
  -4   2  -2    0.79    0.03
   4   2   2    0.80    0.03
  -4   2  -2    0.79    0.03
  -4   2  -2    0.81    0.04
   5  -2   2    0.99    0.03
  -5  -2  -2    0.99    0.04
  -5  -2  -2    0.98    0.04
   5  -2   2    0.95    0.04
   5  -2   2    1.07    0.05
  -5  -2  -2    0.98    0.04
   5  -2   2    1.03    0.04
  -5  -2  -2    1.03    0.04
   5  -2   2    1.03    0.04
  -5   2  -2    0.95    0.04
   5   2   2    0.99    0.04
  -5   2  -2    1.02    0.04
   5   2   2    1.02    0.05
  -5   2  -2    1.01    0.04
   5   2   2    0.98    0.04
   5   2   2    1.01    0.04
   5   2   2    0.97    0.04
  -6  -2  -2    0.11    0.02
   6  -2   2    0.08    0.01
  -6  -2  -2    0.07    0.02
   6  -2   2    0.06    0.01
   6  -2   2    0.06    0.01
   6  -2   2    0.05    0.02
  -6  -2  -2    0.10    0.02
   6  -2   2    0.06    0.01
   6   2   2    0.08    0.02
   6   2   2    0.08    0.02
   6   2   2    0.07    0.01
  -6   2  -2    0.10    0.02
   6   2   2    0.06    0.02
  -6   2  -2    0.11    0.02
   7  -2   2    9.29    0.22
   7  -2   2    8.82    0.19
   7  -2   2    9.02    0.22
   7  -2   2    8.71    0.22
  -7  -2  -2    9.10    0.23
   7  -2   2    8.97    0.19
  -7  -2  -2    8.76    0.22
  -7   2  -2    9.09    0.23
   7   2   2    8.72    0.22
  -7   2  -2    9.01    0.22
   7   2   2    9.03    0.23
   7   2   2    9.00    0.22
   7   2   2    8.76    0.22
   8  -2   2    0.01    0.01
  -8  -2  -2    0.03    0.02
   8  -2   2    0.03    0.02
   8   2   2    0.00    0.01
  -8   2  -2    0.01    0.01
   8   2   2    0.02    0.01
  -9  -2  -2    0.01    0.02
   9  -2   2    0.01    0.01
   9  -2   2    0.01    0.01
   9   2   2    0.00    0.01
  -9   2  -2    0.02    0.01
   9   2   2    0.01    0.02
  10  -2   2    0.23    0.03
  10  -2   2    0.21    0.03
  10   2   2    0.29    0.04
  10   2   2    0.18    0.03
  11  -3  -2    0.00    0.01
  11  -3  -2   -0.02    0.01
  11   3  -2    0.02    0.02
  10  -3  -2    0.02    0.01
  10  -3  -2   -0.01    0.01
  10  -3  -2    0.00    0.01
  10   3  -2    0.00    0.01
   9  -3  -2    1.75    0.07
   9  -3  -2    1.66    0.06
   9  -3  -2    1.68    0.06
   9   3  -2    1.77    0.08
   9   3  -2    1.69    0.06
   8  -3  -2    0.07    0.02
   8  -3  -2    0.08    0.02
   8  -3  -2    0.08    0.02
   8  -3  -2    0.11    0.02
   8   3  -2    0.07    0.01
   8   3  -2    0.05    0.02
   8   3  -2    0.09    0.02
  -8   3   2    0.07    0.02
   7  -3  -2    0.00    0.01
   7  -3  -2    0.01    0.01
   7  -3  -2    0.01    0.01
  -7  -3   2    0.00    0.01
   7  -3  -2    0.02    0.01
   7  -3  -2    0.02    0.01
   7  -3  -2    0.00    0.01
   7   3  -2    0.01    0.01
   7   3  -2    0.01    0.01
   7   3  -2    0.01    0.01
   7   3  -2    0.01    0.01
  -7   3   2    0.01    0.01
  -6  -3   2    0.13    0.01
   6  -3  -2    0.14    0.01
   6  -3  -2    0.11    0.02
   6  -3  -2    0.11    0.01
  -6  -3   2    0.14    0.01
   6  -3  -2    0.12    0.02
   6  -3  -2    0.15    0.02
  -6  -3   2    0.15    0.03
   6  -3  -2    0.15    0.02
  -6   3   2    0.12    0.02
   6   3  -2    0.16    0.02
  -6   3   2    0.12    0.01
   6   3  -2    0.13    0.01
  -6   3   2    0.12    0.01
  -6   3   2    0.12    0.01
   6   3  -2    0.12    0.01
   6   3  -2    0.13    0.01
   5  -3  -2    2.44    0.07
  -5  -3   2    2.41    0.08
  -5  -3   2    2.33    0.06
   5  -3  -2    2.33    0.07
   5  -3  -2    2.30    0.07
   5  -3  -2    2.35    0.06
   5  -3  -2    2.39    0.07
   5  -3  -2    2.36    0.06
  -5   3   2    2.36    0.07
   5   3  -2    2.42    0.07
  -5   3   2    2.42    0.06
   5   3  -2    2.36    0.06
  -5   3   2    2.41    0.06
  -5   3   2    2.43    0.06
  -5   3   2    2.30    0.06
   5   3  -2    2.25    0.07
   5   3  -2    2.45    0.06
  -4  -3   2    0.15    0.01
   4  -3  -2    0.15    0.01
   4  -3  -2    0.13    0.01
   4  -3  -2    0.12    0.01
   4  -3  -2    0.11    0.01
  -4  -3   2    0.13    0.01
   4  -3  -2    0.11    0.01
  -4  -3   2    0.13    0.01
   4  -3  -2    0.17    0.02
   4   3  -2    0.12    0.01
  -4   3   2    0.14    0.01
  -4   3   2    0.13    0.01
  -4   3   2    0.13    0.01
  -4   3   2    0.12    0.01
   4   3  -2    0.13    0.01
   4   3  -2    0.12    0.02
   4   3  -2    0.15    0.01
  -4   3   2    0.15    0.01
  -4   3   2    0.12    0.01
   3  -3  -2    0.15    0.01
   3  -3  -2    0.13    0.01
   3  -3  -2    0.14    0.01
  -3  -3   2    0.12    0.01
   3  -3  -2    0.14    0.01
   3  -3  -2    0.14    0.01
  -3  -3   2    0.13    0.01
   3  -3  -2    0.13    0.01
   3  -3  -2    0.11    0.01
  -3  -3   2    0.15    0.01
  -3  -3   2    0.14    0.02
  -3   3   2    0.14    0.01
   3   3  -2    0.14    0.01
  -3   3   2    0.13    0.01
   3   3  -2    0.14    0.01
   3   3  -2    0.13    0.01
  -3   3   2    0.15    0.01
  -3   3   2    0.13    0.01
  -3   3   2    0.14    0.01
   3   3  -2    0.13    0.01
  -3   3   2    0.11    0.01
  -2  -3   2    4.15    0.09
  -2  -3   2    4.27    0.11
   2  -3  -2    4.14    0.10
   2  -3  -2    4.30    0.10
   2  -3  -2    4.23    0.10
   2  -3  -2    4.14    0.10
   2  -3  -2    4.28    0.10
  -2  -3   2    4.21    0.10
   2  -3  -2    4.16    0.10
   2  -3  -2    4.20    0.09
   2   3  -2    4.33    0.10
   2   3  -2    4.21    0.09
  -2   3   2    4.16    0.10
   2   3  -2    4.26    0.10
  -2   3   2    4.32    0.10
  -2   3   2    4.27    0.10
   2   3  -2    4.12    0.10
   2   3  -2    4.28    0.10
   2   3  -2    4.17    0.10
  -2   3   2    4.22    0.10
  -2   3   2    4.29    0.10
  -2   3   2    4.32    0.10
  -1  -3   2    2.56    0.06
  -1  -3   2    2.41    0.06
   1  -3  -2    2.57    0.06
   1  -3  -2    2.42    0.07
   1  -3  -2    2.41    0.06
  -1  -3   2    2.52    0.06
   1  -3  -2    2.51    0.06
  -1  -3   2    2.40    0.06
  -1  -3   2    2.56    0.06
   1  -3  -2    2.45    0.06
   1   3  -2    2.46    0.06
   1   3  -2    2.44    0.06
  -1   3   2    2.65    0.06
   1   3  -2    2.45    0.06
  -1   3   2    2.53    0.06
   1   3  -2    2.48    0.06
  -1   3   2    2.40    0.06
   1   3  -2    2.51    0.06
   0  -3   2    0.04    0.01
   0  -3   2    0.01    0.00
   0  -3   2    0.02    0.00
   0  -3  -2    0.01    0.00
   0  -3   2    0.02    0.00
   0  -3  -2    0.02    0.01
   0  -3  -2    0.02    0.00
   0  -3   2    0.04    0.01
   0  -3  -2    0.01    0.01
   0  -3  -2    0.02    0.01
   0   3  -2    0.02    0.01
   0   3   2    0.01    0.01
   0   3   2    0.00    0.00
   0   3  -2    0.01    0.00
   0   3  -2    0.02    0.00
   0   3  -2    0.01    0.00
   0   3   2    0.01    0.00
   0   3  -2    0.01    0.00
   0   3   2    0.02    0.01
   1  -3   2    1.30    0.05
   1  -3   2    1.32    0.04
   1  -3   2    1.25    0.04
  -1  -3  -2    1.32    0.04
  -1  -3  -2    1.31    0.04
   1  -3   2    1.32    0.04
  -1  -3  -2    1.28    0.04
  -1  -3  -2    1.31    0.04
  -1  -3  -2    1.30    0.03
   1   3   2    1.34    0.04
  -1   3  -2    1.32    0.04
  -1   3  -2    1.32    0.04
   1   3   2    1.30    0.04
   1   3   2    1.27    0.04
  -1   3  -2    1.43    0.04
  -1   3  -2    1.33    0.04
   1   3   2    1.27    0.04
   1   3   2    1.21    0.04
  -1   3  -2    1.32    0.04
  -2  -3  -2   15.36    0.33
  -2  -3  -2   15.25    0.33
   2  -3   2   15.55    0.33
  -2  -3  -2   15.49    0.33
  -2  -3  -2   14.35    0.34
  -2  -3  -2   15.20    0.33
   2  -3   2   15.33    0.33
   2  -3   2   15.20    0.33
   2  -3   2   15.84    0.34
   2   3   2   15.50    0.33
   2   3   2   15.35    0.33
   2   3   2   14.86    0.32
  -2   3  -2   15.09    0.33
   2   3   2   15.47    0.33
  -2   3  -2   15.01    0.33
  -2   3  -2   15.00    0.32
   2   3   2   15.32    0.34
  -2   3  -2   14.92    0.33
   2   3   2   14.85    0.33
  -3  -3  -2   35.26    0.76
   3  -3   2   37.21    0.76
   3  -3   2   36.13    0.77
   3  -3   2   34.36    0.76
  -3  -3  -2   34.52    0.76
   3  -3   2   35.11    0.76
  -3  -3  -2   35.66    0.76
  -3  -3  -2   37.12    0.76
  -3  -3  -2   35.49    0.77
  -3  -3  -2   34.67    0.77
   3   3   2   37.30    0.77
  -3   3  -2   37.07    0.76
   3   3   2   35.96    0.76
  -3   3  -2   36.71    0.76
   3   3   2   35.13    0.76
   3   3   2   35.12    0.76
  -3   3  -2   35.61    0.76
   3   3   2   37.43    0.77
  -3   3  -2   35.93    0.76
  -4  -3  -2   -0.01    0.01
   4  -3   2   -0.01    0.01
  -4  -3  -2    0.00    0.01
  -4  -3  -2    0.00    0.01
  -4  -3  -2    0.00    0.01
  -4  -3  -2    0.00    0.01
   4  -3   2    0.00    0.01
   4  -3   2   -0.01    0.01
   4  -3   2   -0.01    0.01
  -4   3  -2    0.01    0.01
  -4   3  -2    0.02    0.01
  -4   3  -2    0.00    0.01
   4   3   2    0.00    0.01
   4   3   2    0.00    0.01
  -4   3  -2    0.00    0.01
   4   3   2    0.00    0.01
   4   3   2    0.00    0.01
   4   3   2   -0.01    0.01
   4   3   2    0.02    0.01
   5  -3   2    2.09    0.07
   5  -3   2    1.92    0.07
  -5  -3  -2    2.05    0.07
   5  -3   2    2.01    0.06
  -5  -3  -2    1.98    0.07
  -5  -3  -2    1.90    0.07
   5  -3   2    2.17    0.07
  -5  -3  -2    2.03    0.06
   5   3   2    2.03    0.07
   5   3   2    1.94    0.06
   5   3   2    1.95    0.07
  -5   3  -2    2.05    0.07
   5   3   2    2.00    0.06
   5   3   2    1.96    0.06
  -5   3  -2    2.13    0.07
  -6  -3  -2   10.87    0.25
   6  -3   2   10.38    0.25
   6  -3   2   10.20    0.24
   6  -3   2   10.08    0.24
  -6  -3  -2   10.41    0.25
   6  -3   2   10.69    0.25
  -6  -3  -2    9.80    0.24
  -6   3  -2   10.49    0.24
   6   3   2   10.45    0.25
  -6   3  -2   10.03    0.25
   6   3   2   10.17    0.25
   6   3   2   10.21    0.25
   6   3   2   10.35    0.24
  -7  -3  -2    0.21    0.03
   7  -3   2    0.22    0.03
   7  -3   2    0.17    0.02
   7  -3   2    0.22    0.03
  -7  -3  -2    0.24    0.03
  -7   3  -2    0.21    0.02
  -7   3  -2    0.21    0.03
   7   3   2    0.24    0.03
   7   3   2    0.22    0.03
   7   3   2    0.23    0.03
  -8  -3  -2    0.02    0.02
   8  -3   2    0.01    0.01
   8  -3   2    0.00    0.01
  -8   3  -2   -0.01    0.01
   8   3   2   -0.01    0.01
   8   3   2   -0.01    0.01
   9  -3   2    0.19    0.03
   9  -3   2    0.21    0.03
   9   3   2    0.15    0.03
   9   3   2    0.22    0.03
  -9   3  -2    0.18    0.03
  10  -3   2    0.01    0.02
  10  -3   2   -0.02    0.01
  10   3   2    0.00    0.01
  10   3   2   -0.02    0.01
  10  -4  -2    0.38    0.03
  10  -4  -2    0.42    0.04
  10  -4  -2    0.41    0.04
  10   4  -2    0.41    0.04
   9  -4  -2    0.14    0.02
   9  -4  -2    0.13    0.02
   9  -4  -2    0.17    0.02
   9   4  -2    0.13    0.03
   9   4  -2    0.14    0.02
   8  -4  -2   -0.01    0.01
   8  -4  -2    0.00    0.01
   8  -4  -2    0.01    0.01
   8   4  -2   -0.01    0.01
   8   4  -2    0.00    0.01
  -8   4   2    0.00    0.01
   8   4  -2    0.01    0.01
   7  -4  -2    2.32    0.07
   7  -4  -2    2.23    0.08
  -7  -4   2    2.42    0.10
   7  -4  -2    2.41    0.07
  -7  -4   2    2.23    0.07
   7  -4  -2    2.37    0.07
   7  -4  -2    2.26    0.07
   7   4  -2    2.31    0.07
  -7   4   2    2.33    0.06
   7   4  -2    2.26    0.07
  -7   4   2    2.33    0.06
  -7   4   2    2.37    0.07
   7   4  -2    2.34    0.07
   7   4  -2    2.43    0.09
   6  -4  -2    0.56    0.03
   6  -4  -2    0.57    0.03
  -6  -4   2    0.52    0.04
  -6  -4   2    0.55    0.03
   6  -4  -2    0.55    0.03
  -6  -4   2    0.54    0.02
   6  -4  -2    0.58    0.03
   6  -4  -2    0.54    0.03
   6  -4  -2    0.61    0.03
  -6   4   2    0.53    0.03
   6   4  -2    0.49    0.03
  -6   4   2    0.54    0.03
   6   4  -2    0.55    0.03
   6   4  -2    0.53    0.03
  -6   4   2    0.60    0.02
  -6   4   2    0.58    0.03
  -6   4   2    0.59    0.02
   6   4  -2    0.57    0.03
   6   4  -2    0.57    0.03
  -5  -4   2    2.26    0.06
  -5  -4   2    2.16    0.08
   5  -4  -2    2.21    0.07
   5  -4  -2    2.25    0.07
   5  -4  -2    2.28    0.07
  -5  -4   2    2.16    0.06
   5  -4  -2    2.18    0.06
   5  -4  -2    2.21    0.06
   5  -4  -2    2.24    0.07
   5   4  -2    2.19    0.07
   5   4  -2    2.21    0.06
  -5   4   2    2.28    0.06
   5   4  -2    2.20    0.06
   5   4  -2    2.23    0.06
  -5   4   2    2.37    0.07
   5   4  -2    2.27    0.06
  -5   4   2    2.17    0.06
  -5   4   2    2.20    0.06
  -5   4   2    2.17    0.06
   4  -4  -2   13.04    0.29
  -4  -4   2   13.63    0.29
   4  -4  -2   13.53    0.28
  -4  -4   2   13.56    0.29
   4  -4  -2   13.15    0.30
  -4  -4   2   13.04    0.31
   4  -4  -2   13.35    0.29
  -4  -4   2   13.72    0.29
   4  -4  -2   13.42    0.29
   4  -4  -2   13.46    0.30
  -4   4   2   13.36    0.29
  -4   4   2   13.18    0.29
  -4   4   2   13.29    0.29
   4   4  -2   13.10    0.30
   4   4  -2   13.15    0.29
   4   4  -2   13.35    0.29
  -4   4   2   13.44    0.29
  -4   4   2   13.36    0.29
   4   4  -2   13.38    0.29
  -4   4   2   13.45    0.29
  -3  -4   2    4.19    0.10
   3  -4  -2    4.22    0.10
  -3  -4   2    4.25    0.10
   3  -4  -2    4.26    0.09
  -3  -4   2    4.05    0.10
   3  -4  -2    4.25    0.10
   3  -4  -2    4.11    0.10
  -3  -4   2    4.27    0.11
   3  -4  -2    4.20    0.10
   3  -4  -2    4.13    0.11
  -3   4   2    4.20    0.10
  -3   4   2    4.24    0.10
  -3   4   2    4.02    0.10
   3   4  -2    4.33    0.10
  -3   4   2    4.22    0.10
  -3   4   2    4.27    0.10
   3   4  -2    4.17    0.10
   3   4  -2    4.24    0.10
   3   4  -2    4.07    0.11
  -3   4   2    4.25    0.09
   2  -4  -2    0.62    0.02
   2  -4  -2    0.60    0.02
  -2  -4   2    0.63    0.02
  -2  -4   2    0.63    0.03
   2  -4  -2    0.62    0.03
   2  -4  -2    0.65    0.03
  -2  -4   2    0.64    0.03
   2  -4  -2    0.65    0.03
   2  -4  -2    0.63    0.03
  -2   4   2    0.69    0.03
   2   4  -2    0.63    0.02
  -2   4   2    0.61    0.02
  -2   4   2    0.63    0.02
  -2   4   2    0.67    0.03
   2   4  -2    0.63    0.02
   2   4  -2    0.64    0.02
  -2   4   2    0.65    0.03
   2   4  -2    0.62    0.02
  -2   4   2    0.62    0.02
   2   4  -2    0.59    0.02
  -1  -4   2    8.41    0.19
  -1  -4   2    8.49    0.18
   1  -4  -2    8.72    0.20
   1  -4  -2    8.47    0.19
   1  -4  -2    8.57    0.19
  -1  -4   2    8.36    0.19
  -1  -4   2    8.70    0.19
   1  -4  -2    8.92    0.19
  -1  -4   2    8.48    0.19
   1  -4  -2    8.74    0.19
   1   4  -2    8.56    0.19
  -1   4   2    8.24    0.19
   1   4  -2    8.36    0.18
  -1   4   2    8.40    0.18
   1   4  -2    8.45    0.19
   1   4  -2    8.47    0.19
  -1   4   2    8.44    0.19
   1   4  -2    8.53    0.19
  -1   4   2   10.05    0.21
   0  -4   2    2.82    0.07
   0  -4  -2    2.77    0.07
   0  -4   2    2.80    0.07
   0  -4  -2    2.81    0.07
   0  -4   2    2.82    0.07
   0  -4  -2    2.82    0.07
   0  -4  -2    2.88    0.08
   0  -4   2    2.85    0.07
   0  -4  -2    2.96    0.07
   0  -4  -2    2.80    0.07
   0   4  -2    2.75    0.07
   0   4   2    2.86    0.07
   0   4  -2    2.73    0.07
   0   4   2    2.88    0.07
   0   4  -2    2.86    0.07
   0   4   2    2.83    0.08
   0   4   2    2.82    0.07
   0   4  -2    2.96    0.07
  -1  -4  -2    0.09    0.01
   1  -4   2    0.09    0.01
  -1  -4  -2    0.08    0.01
   1  -4   2    0.07    0.01
   1  -4   2    0.07    0.01
   1  -4   2    0.08    0.01
  -1  -4  -2    0.09    0.01
   1  -4   2    0.08    0.01
  -1  -4  -2    0.07    0.01
  -1  -4  -2    0.08    0.01
   1  -4   2    0.09    0.01
  -1   4  -2    0.09    0.01
   1   4   2    0.07    0.01
  -1   4  -2    0.09    0.01
  -1   4  -2    0.07    0.01
   1   4   2    0.10    0.01
   1   4   2    0.09    0.01
  -1   4  -2    0.08    0.01
   1   4   2    0.07    0.01
   1   4   2    0.12    0.01
  -2  -4  -2   12.25    0.26
   2  -4   2   11.75    0.27
  -2  -4  -2   12.23    0.27
  -2  -4  -2   12.20    0.26
  -2  -4  -2   12.37    0.27
   2  -4   2   11.90    0.27
  -2  -4  -2   11.97    0.27
  -2  -4  -2   11.64    0.27
   2  -4   2   12.16    0.27
  -2   4  -2   11.93    0.26
  -2   4  -2   11.95    0.27
   2   4   2   12.60    0.27
   2   4   2   11.93    0.26
  -2   4  -2   11.70    0.27
   2   4   2   11.72    0.27
   2   4   2   12.06    0.27
   2   4   2   12.52    0.27
  -2   4  -2   11.77    0.27
  -3  -4  -2    1.34    0.05
  -3  -4  -2    1.27    0.04
   3  -4   2    1.26    0.05
   3  -4   2    1.34    0.04
  -3  -4  -2    1.16    0.05
   3  -4   2    1.34    0.05
   3  -4   2    1.31    0.05
  -3  -4  -2    1.32    0.05
   3  -4   2    1.28    0.05
  -3  -4  -2    1.37    0.05
  -3  -4  -2    1.32    0.05
  -3   4  -2    1.27    0.03
  -3   4  -2    1.34    0.05
   3   4   2    1.33    0.04
   3   4   2    1.32    0.05
  -3   4  -2    1.30    0.05
   3   4   2    1.23    0.04
  -3   4  -2    1.35    0.04
  -3   4  -2    1.43    0.05
   3   4   2    1.27    0.05
   3   4   2    1.34    0.05
  -4  -4  -2    8.82    0.21
  -4  -4  -2    8.97    0.20
   4  -4   2    9.16    0.20
  -4  -4  -2    8.92    0.21
   4  -4   2    8.68    0.21
  -4  -4  -2    8.84    0.20
   4  -4   2    8.88    0.21
  -4  -4  -2    8.47    0.21
   4  -4   2    8.88    0.21
  -4   4  -2    7.99    0.21
  -4   4  -2    9.00    0.20
   4   4   2    8.80    0.21
   4   4   2    8.90    0.20
   4   4   2    8.89    0.21
   4   4   2    8.79    0.21
   4   4   2    8.83    0.20
  -4   4  -2    8.68    0.21
   4   4   2    8.79    0.21
  -5  -4  -2    0.83    0.04
   5  -4   2    0.82    0.04
  -5  -4  -2    0.80    0.04
   5  -4   2    0.85    0.04
  -5  -4  -2    0.82    0.04
   5  -4   2    0.83    0.04
  -5  -4  -2    0.83    0.04
  -5  -4  -2    0.80    0.04
   5  -4   2    0.83    0.04
   5   4   2    0.86    0.04
   5   4   2    0.83    0.04
  -5   4  -2    0.86    0.04
  -5   4  -2    0.84    0.04
   5   4   2    0.83    0.04
   5   4   2    0.88    0.04
   5   4   2    0.84    0.04
  -6  -4  -2    2.64    0.09
  -6  -4  -2    2.84    0.09
   6  -4   2    2.71    0.09
   6  -4   2    2.78    0.09
   6  -4   2    2.74    0.08
   6   4   2    2.66    0.09
  -6   4  -2    2.64    0.08
   6   4   2    2.76    0.09
  -6   4  -2    2.59    0.09
   6   4   2    2.79    0.09
   6   4   2    2.69    0.09
  -7  -4  -2    1.30    0.06
   7  -4   2    1.34    0.06
   7  -4   2    1.35    0.05
  -7  -4  -2    1.39    0.06
   7   4   2    1.44    0.06
  -7   4  -2    1.37    0.06
  -7   4  -2    1.22    0.05
   7   4   2    1.21    0.06
  -8  -4  -2    2.09    0.08
   8  -4   2    2.10    0.08
   8  -4   2    2.16    0.08
   8   4   2    2.19    0.08
  -8   4  -2    2.10    0.08
   8   4   2    1.99    0.08
   9  -4   2    0.46    0.04
   9  -4   2    0.45    0.04
  -9   4  -2    0.47    0.04
   9   4   2    0.49    0.05
   9   4   2    0.45    0.04
  10  -4   2    0.31    0.03
  10  -4   2    0.37    0.04
  10   4   2    0.31    0.04
  10   4   2    0.36    0.04
  10  -5  -2    0.15    0.02
  10  -5  -2    0.13    0.02
  10  -5  -2    0.18    0.03
  10   5  -2    0.12    0.03
   9  -5  -2    1.94    0.07
   9  -5  -2    1.95    0.07
   9  -5  -2    1.87    0.07
   9  -5  -2    1.92    0.07
   9   5  -2    1.83    0.07
   9   5  -2    1.77    0.08
   8  -5  -2    0.00    0.01
   8  -5  -2   -0.01    0.01
  -8  -5   2   -0.02    0.01
   8  -5  -2    0.00    0.01
   8  -5  -2   -0.01    0.01
   8   5  -2    0.00    0.01
   8   5  -2    0.03    0.01
  -8   5   2    0.00    0.01
   7  -5  -2    1.95    0.06
   7  -5  -2    1.87    0.07
   7  -5  -2    1.93    0.07
   7  -5  -2    2.01    0.07
   7  -5  -2    1.88    0.07
  -7  -5   2    1.94    0.06
  -7  -5   2    1.94    0.09
   7   5  -2    2.10    0.08
   7   5  -2    1.82    0.06
   7   5  -2    1.86    0.06
  -7   5   2    1.87    0.06
  -7   5   2    2.01    0.07
   7   5  -2    2.09    0.06
  -7   5   2    2.02    0.06
   6  -5  -2    0.02    0.01
   6  -5  -2    0.00    0.01
   6  -5  -2    0.00    0.01
   6  -5  -2    0.03    0.01
  -6  -5   2    0.03    0.01
  -6  -5   2    0.02    0.01
   6  -5  -2    0.02    0.01
   6  -5  -2    0.01    0.01
  -6  -5   2    0.04    0.02
  -6   5   2    0.02    0.01
   6   5  -2    0.03    0.01
   6   5  -2    0.01    0.01
   6   5  -2    0.02    0.01
   6   5  -2    0.02    0.01
   6   5  -2    0.03    0.01
  -6   5   2    0.01    0.01
  -6   5   2    0.03    0.01
  -6   5   2    0.03    0.01
  -5  -5   2    0.55    0.04
   5  -5  -2    0.56    0.03
   5  -5  -2    0.50    0.03
   5  -5  -2    0.55    0.03
  -5  -5   2    0.52    0.03
   5  -5  -2    0.53    0.03
   5  -5  -2    0.53    0.02
   5  -5  -2    0.50    0.03
  -5   5   2    0.54    0.03
  -5   5   2    0.52    0.02
   5   5  -2    0.48    0.03
  -5   5   2    0.49    0.03
  -5   5   2    0.51    0.02
   5   5  -2    0.54    0.02
   5   5  -2    0.56    0.03
  -5   5   2    0.54    0.03
   5   5  -2    0.55    0.03
   5   5  -2    0.56    0.03
   4  -5  -2    0.89    0.04
   4  -5  -2    0.95    0.04
  -4  -5   2    0.86    0.04
  -4  -5   2    0.85    0.03
  -4  -5   2    0.91    0.04
   4  -5  -2    0.94    0.04
   4  -5  -2    0.86    0.03
  -4  -5   2    0.86    0.04
   4  -5  -2    0.90    0.04
   4  -5  -2    0.85    0.04
   4   5  -2    0.85    0.03
   4   5  -2    0.85    0.03
   4   5  -2    0.88    0.04
  -4   5   2    0.89    0.03
   4   5  -2    0.88    0.03
   4   5  -2    0.86    0.03
  -4   5   2    0.86    0.03
  -4   5   2    0.85    0.03
  -4   5   2    0.83    0.03
  -4   5   2    0.87    0.03
   3  -5  -2    0.26    0.02
   3  -5  -2    0.28    0.02
   3  -5  -2    0.23    0.02
  -3  -5   2    0.28    0.02
  -3  -5   2    0.26    0.02
   3  -5  -2    0.28    0.02
  -3  -5   2    0.25    0.02
  -3  -5   2    0.29    0.02
   3  -5  -2    0.25    0.02
  -3  -5   2    0.22    0.02
  -3   5   2    0.24    0.02
   3   5  -2    0.22    0.02
  -3   5   2    0.27    0.01
  -3   5   2    0.26    0.02
   3   5  -2    0.27    0.01
   3   5  -2    0.24    0.02
  -3   5   2    0.28    0.02
   3   5  -2    0.23    0.02
  -3   5   2    0.25    0.02
  -3   5   2    0.26    0.02
   3   5  -2    0.26    0.02
  -2  -5   2    0.41    0.02
  -2  -5   2    0.46    0.02
   2  -5  -2    0.50    0.02
   2  -5  -2    0.49    0.02
   2  -5  -2    0.47    0.03
  -2  -5   2    0.43    0.02
   2  -5  -2    0.43    0.02
  -2  -5   2    0.46    0.02
   2  -5  -2    0.47    0.02
  -2  -5   2    0.45    0.03
   2   5  -2    0.47    0.02
  -2   5   2    0.44    0.02
  -2   5   2    0.46    0.02
  -2   5   2    0.44    0.02
  -2   5   2    0.47    0.03
   2   5  -2    0.45    0.02
  -2   5   2    0.45    0.02
   2   5  -2    0.47    0.02
   2   5  -2    0.44    0.02
   2   5  -2    0.46    0.02
   1  -5  -2    5.72    0.14
   1  -5  -2    5.80    0.14
  -1  -5   2    5.92    0.13
  -1  -5   2    6.07    0.14
  -1  -5   2    5.94    0.14
  -1  -5   2    6.24    0.14
  -1  -5   2    6.03    0.14
  -1  -5   2    6.17    0.14
   1  -5  -2    6.07    0.15
   1  -5  -2    6.02    0.14
   1  -5  -2    6.07    0.14
   1   5  -2    6.09    0.14
   1   5  -2    6.16    0.14
   1   5  -2    6.02    0.14
   1   5  -2    6.09    0.14
  -1   5   2    5.90    0.14
  -1   5   2    6.03    0.13
  -1   5   2    6.16    0.14
  -1   5   2    6.26    0.14
   1   5  -2    6.11    0.14
   0  -5  -2    1.42    0.04
   0  -5   2    1.42    0.04
   0  -5   2    1.39    0.04
   0  -5  -2    1.37    0.05
   0  -5  -2    1.44    0.05
   0  -5  -2    1.43    0.04
   0  -5  -2    1.40    0.05
   0  -5   2    1.34    0.05
   0   5  -2    1.34    0.04
   0   5   2    1.43    0.05
   0   5   2    1.43    0.05
   0   5   2    1.34    0.04
   0   5   2    1.40    0.04
   0   5  -2    1.35    0.04
   0   5  -2    1.36    0.04
  -1  -5  -2   23.57    0.53
  -1  -5  -2   25.29    0.52
   1  -5   2   24.70    0.53
  -1  -5  -2   24.28    0.52
  -1  -5  -2   24.80    0.52
   1  -5   2   24.74    0.52
   1  -5   2   25.45    0.52
  -1  -5  -2   24.32    0.52
   1  -5   2   24.38    0.52
  -1  -5  -2   24.48    0.52
   1  -5   2   23.83    0.52
   1  -5   2   23.98    0.53
  -1  -5  -2   24.24    0.52
   1   5   2   23.53    0.52
   1   5   2   24.84    0.52
  -1   5  -2   23.80    0.52
   1   5   2   24.02    0.52
  -1   5  -2   24.42    0.52
   1   5   2   24.90    0.52
   1   5   2   24.63    0.53
   2  -5   2   11.08    0.25
  -2  -5  -2   10.92    0.26
   2  -5   2   11.27    0.25
   2  -5   2   10.96    0.25
  -2  -5  -2   11.18    0.25
  -2  -5  -2   11.12    0.24
  -2  -5  -2   11.12    0.25
  -2  -5  -2   10.86    0.24
  -2  -5  -2   11.13    0.25
   2  -5   2   10.72    0.25
   2  -5   2   10.72    0.25
   2  -5   2   11.06    0.25
   2   5   2   10.70    0.25
   2   5   2   10.77    0.25
   2   5   2   10.68    0.25
  -2   5  -2   11.16    0.25
  -2   5  -2   10.78    0.25
  -2   5  -2   11.21    0.24
  -2   5  -2   10.87    0.24
   2   5   2   10.60    0.24
   2   5   2   10.90    0.25
  -2   5  -2   11.41    0.25
   3  -5   2    3.36    0.09
  -3  -5  -2    3.27    0.09
  -3  -5  -2    3.18    0.10
   3  -5   2    3.31    0.10
  -3  -5  -2    3.12    0.09
   3  -5   2    3.26    0.09
  -3  -5  -2    3.30    0.09
  -3  -5  -2    3.20    0.08
  -3  -5  -2    3.28    0.09
   3  -5   2    3.48    0.09
   3   5   2    3.22    0.08
  -3   5  -2    3.34    0.09
   3   5   2    3.23    0.10
  -3   5  -2    3.38    0.09
   3   5   2    3.16    0.09
   3   5   2    3.27    0.09
  -3   5  -2    3.28    0.09
   3   5   2    3.16    0.09
   3   5   2    3.34    0.08
  -3   5  -2    3.19    0.08
  -4  -5  -2    0.11    0.02
   4  -5   2    0.12    0.02
  -4  -5  -2    0.15    0.02
   4  -5   2    0.13    0.02
   4  -5   2    0.14    0.02
   4  -5   2    0.14    0.02
  -4  -5  -2    0.12    0.02
  -4  -5  -2    0.12    0.02
  -4  -5  -2    0.16    0.02
  -4   5  -2    0.15    0.02
   4   5   2    0.14    0.02
  -4   5  -2    0.17    0.02
   4   5   2    0.18    0.02
   4   5   2    0.14    0.02
   4   5   2    0.14    0.01
   4   5   2    0.15    0.02
  -4   5  -2    0.16    0.02
  -5  -5  -2    2.11    0.08
  -5  -5  -2    2.29    0.08
   5  -5   2    2.39    0.08
  -5  -5  -2    2.32    0.07
   5  -5   2    2.21    0.07
  -5  -5  -2    2.07    0.07
   5  -5   2    2.38    0.07
  -5   5  -2    2.25    0.08
   5   5   2    2.10    0.07
   5   5   2    2.22    0.08
  -5   5  -2    2.21    0.07
   5   5   2    2.32    0.07
   5   5   2    2.22    0.07
   5   5   2    2.29    0.07
   6  -5   2    0.19    0.02
  -6  -5  -2    0.17    0.03
  -6  -5  -2    0.19    0.02
   6  -5   2    0.23    0.02
  -6  -5  -2    0.19    0.03
   6  -5   2    0.18    0.02
   6   5   2    0.19    0.03
   6   5   2    0.24    0.03
   6   5   2    0.17    0.02
  -6   5  -2    0.21    0.03
  -6   5  -2    0.22    0.02
   6   5   2    0.24    0.03
   7  -5   2   -0.01    0.01
   7  -5   2   -0.01    0.01
  -7  -5  -2   -0.02    0.01
   7   5   2   -0.03    0.01
   7   5   2    0.00    0.01
  -7   5  -2   -0.02    0.01
   8  -5   2    0.80    0.04
  -8  -5  -2    0.84    0.05
   8  -5   2    0.82    0.05
  -8   5  -2    0.75    0.05
   8   5   2    0.77    0.05
   8   5   2    0.84    0.05
   9  -5   2    0.02    0.02
   9  -5   2   -0.01    0.01
   9   5   2    0.00    0.01
  -9   5  -2    0.01    0.02
   9   5   2    0.01    0.02
  10  -5   2    0.36    0.04
  10  -5   2    0.41    0.04
  10   5   2    0.38    0.04
  10   5   2    0.33    0.04
  10  -6  -2    0.01    0.01
  10  -6  -2    0.03    0.02
  10  -6  -2    0.02    0.02
  10   6  -2    0.00    0.02
   9  -6  -2    0.05    0.02
   9  -6  -2    0.06    0.02
   9  -6  -2    0.05    0.02
  -9  -6   2    0.04    0.02
   9   6  -2    0.03    0.02
   9   6  -2    0.06    0.02
   8  -6  -2    0.63    0.03
   8  -6  -2    0.59    0.04
   8  -6  -2    0.61    0.04
  -8  -6   2    0.75    0.06
   8  -6  -2    0.67    0.04
   8   6  -2    0.66    0.04
   8   6  -2    0.53    0.05
  -8   6   2    0.64    0.03
   7  -6  -2    0.45    0.02
   7  -6  -2    0.41    0.04
  -7  -6   2    0.48    0.05
   7  -6  -2    0.46    0.03
   7  -6  -2    0.43    0.03
  -7  -6   2    0.43    0.03
   7   6  -2    0.44    0.03
  -7   6   2    0.45    0.03
  -7   6   2    0.42    0.02
   7   6  -2    0.48    0.03
   7   6  -2    0.37    0.04
   6  -6  -2    0.82    0.04
  -6  -6   2    0.83    0.05
   6  -6  -2    0.80    0.03
   6  -6  -2    0.86    0.04
   6  -6  -2    0.83    0.04
   6  -6  -2    0.83    0.04
   6  -6  -2    0.85    0.04
  -6  -6   2    0.84    0.04
  -6   6   2    0.76    0.04
   6   6  -2    0.80    0.05
  -6   6   2    0.86    0.04
  -6   6   2    0.77    0.03
   6   6  -2    0.78    0.04
   6   6  -2    0.77    0.04
   6   6  -2    0.83    0.03
   6   6  -2    0.84    0.04
  -6   6   2    0.89    0.04
  -6   6   2    0.85    0.03
  -5  -6   2    5.60    0.17
   5  -6  -2    5.94    0.15
   5  -6  -2    6.24    0.15
   5  -6  -2    5.72    0.15
   5  -6  -2    6.01    0.14
  -5  -6   2    5.83    0.15
   5  -6  -2    6.23    0.16
   5  -6  -2    6.23    0.15
  -5   6   2    5.93    0.14
  -5   6   2    6.13    0.15
  -5   6   2    5.99    0.15
   5   6  -2    6.02    0.15
  -5   6   2    6.08    0.15
   5   6  -2    5.88    0.14
   5   6  -2    6.00    0.13
  -5   6   2    5.98    0.14
  -5   6   2    6.13    0.15
   5   6  -2    5.69    0.15
   5   6  -2    5.97    0.16
  -4  -6   2    1.02    0.04
   4  -6  -2    1.05    0.04
  -4  -6   2    0.98    0.04
   4  -6  -2    1.03    0.04
   4  -6  -2    0.99    0.04
   4  -6  -2    0.97    0.04
  -4  -6   2    0.95    0.05
   4  -6  -2    0.99    0.04
   4   6  -2    0.98    0.04
  -4   6   2    0.98    0.04
   4   6  -2    1.00    0.04
   4   6  -2    0.97    0.04
  -4   6   2    1.06    0.04
   4   6  -2    0.98    0.05
  -4   6   2    1.05    0.04
  -4   6   2    1.03    0.04
  -4   6   2    0.98    0.03
  -4   6   2    1.00    0.03
  -3  -6   2    5.44    0.13
   3  -6  -2    5.55    0.14
   3  -6  -2    5.50    0.14
   3  -6  -2    5.50    0.14
  -3  -6   2    5.49    0.14
  -3  -6   2    5.43    0.14
   3  -6  -2    5.22    0.14
   3  -6  -2    5.49    0.13
   3   6  -2    5.53    0.13
  -3   6   2    5.52    0.13
   3   6  -2    5.54    0.14
  -3   6   2    5.40    0.12
  -3   6   2    5.50    0.13
  -3   6   2    5.55    0.13
   3   6  -2    5.45    0.13
   3   6  -2    5.64    0.14
  -3   6   2    5.46    0.14
   2  -6  -2    0.54    0.03
  -2  -6   2    0.47    0.02
   2  -6  -2    0.50    0.03
  -2  -6   2    0.47    0.02
  -2  -6   2    0.49    0.03
   2  -6  -2    0.50    0.03
  -2  -6   2    0.48    0.03
   2  -6  -2    0.51    0.03
  -2  -6   2    0.51    0.03
   2  -6  -2    0.51    0.03
  -2   6   2    0.49    0.03
  -2   6   2    0.56    0.03
  -2   6   2    0.53    0.03
   2   6  -2    0.52    0.03
  -2   6   2    0.48    0.03
   2   6  -2    0.52    0.03
   2   6  -2    0.46    0.02
  -2   6   2    0.52    0.01
   2   6  -2    0.48    0.02
   2   6  -2    0.49    0.02
  -2   6   2    0.50    0.03
  -1  -6   2   11.71    0.26
  -1  -6   2   11.63    0.26
   1  -6  -2   11.51    0.26
   1  -6  -2   11.68    0.26
  -1  -6   2   11.30    0.26
  -1  -6   2   11.40    0.24
  -1  -6   2   11.27    0.26
   1  -6  -2   11.64    0.26
   1  -6  -2   11.19    0.26
   1  -6  -2   11.50    0.27
  -1  -6   2   11.10    0.26
  -1   6   2   11.08    0.25
   1   6  -2   11.67    0.26
   1   6  -2   11.55    0.26
  -1   6   2   11.62    0.26
  -1   6   2   11.68    0.26
   1   6  -2   11.54    0.26
   1   6  -2   11.49    0.26
  -1   6   2   11.80    0.26
   1   6  -2   11.86    0.26
  -1   6   2   11.38    0.26
   0  -6  -2   34.55    0.74
   0  -6  -2   33.97    0.74
   0  -6   2   35.14    0.74
   0  -6   2   35.29    0.73
   0  -6   2   35.02    0.74
   0  -6  -2   35.93    0.74
   0  -6  -2   35.03    0.74
   0  -6  -2   33.44    0.75
   0  -6   2   35.41    0.75
   0   6   2   36.30    0.74
   0   6   2   36.19    0.75
   0   6  -2   35.54    0.74
   0   6  -2   35.55    0.74
   0   6   2   33.73    0.74
   0   6  -2   33.73    0.74
   0   6   2   34.74    0.73
   0   6  -2   35.46    0.74
  -1  -6  -2    2.56    0.07
   1  -6   2    2.52    0.07
  -1  -6  -2    2.41    0.07
  -1  -6  -2    2.55    0.08
  -1  -6  -2    2.47    0.07
   1  -6   2    2.50    0.08
   1  -6   2    2.55    0.08
   1  -6   2    2.40    0.07
  -1  -6  -2    2.44    0.06
  -1  -6  -2    2.48    0.07
   1  -6   2    2.35    0.07
  -1  -6  -2    2.57    0.07
  -1   6  -2    2.43    0.07
   1   6   2    2.47    0.07
  -1   6  -2    2.46    0.07
   1   6   2    2.51    0.07
   1   6   2    2.54    0.08
   1   6   2    2.30    0.07
   2  -6   2    1.44    0.05
  -2  -6  -2    1.37    0.05
  -2  -6  -2    1.47    0.05
   2  -6   2    1.39    0.05
  -2  -6  -2    1.35    0.05
  -2  -6  -2    1.46    0.05
  -2  -6  -2    1.44    0.05
  -2  -6  -2    1.41    0.06
   2  -6   2    1.46    0.05
  -2  -6  -2    1.42    0.04
   2  -6   2    1.41    0.05
   2  -6   2    1.47    0.05
   2  -6   2    1.51    0.06
  -2   6  -2    1.39    0.05
   2   6   2    1.56    0.06
  -2   6  -2    1.46    0.05
   2   6   2    1.37    0.05
  -2   6  -2    1.32    0.04
   2   6   2    1.39    0.05
   2   6   2    1.45    0.05
   2   6   2    1.42    0.04
  -2   6  -2    1.51    0.05
  -3  -6  -2    0.18    0.01
   3  -6   2    0.17    0.02
   3  -6   2    0.22    0.02
  -3  -6  -2    0.18    0.02
   3  -6   2    0.20    0.02
  -3  -6  -2    0.17    0.02
   3  -6   2    0.24    0.03
  -3  -6  -2    0.20    0.02
   3  -6   2    0.22    0.02
   3   6   2    0.23    0.02
  -3   6  -2    0.19    0.02
   3   6   2    0.24    0.03
   3   6   2    0.22    0.01
  -3   6  -2    0.21    0.01
  -3   6  -2    0.21    0.02
   3   6   2    0.19    0.02
  -3   6  -2    0.18    0.02
   3   6   2    0.20    0.02
   4  -6   2    0.20    0.02
  -4  -6  -2    0.13    0.02
  -4  -6  -2    0.17    0.02
   4  -6   2    0.15    0.02
   4  -6   2    0.17    0.02
  -4  -6  -2    0.17    0.02
  -4  -6  -2    0.19    0.02
   4   6   2    0.16    0.02
   4   6   2    0.16    0.01
   4   6   2    0.16    0.02
  -4   6  -2    0.18    0.02
  -4   6  -2    0.18    0.02
   4   6   2    0.15    0.02
   4   6   2    0.19    0.02
  -4   6  -2    0.17    0.01
   5  -6   2    0.28    0.03
  -5  -6  -2    0.28    0.03
  -5  -6  -2    0.31    0.03
   5  -6   2    0.37    0.03
   5  -6   2    0.30    0.02
  -5  -6  -2    0.29    0.03
  -5  -6  -2    0.32    0.02
   5   6   2    0.28    0.03
   5   6   2    0.31    0.03
   5   6   2    0.34    0.03
  -5   6  -2    0.33    0.03
   5   6   2    0.26    0.03
  -5   6  -2    0.26    0.03
   5   6   2    0.28    0.02
  -6  -6  -2    0.12    0.02
   6  -6   2    0.13    0.03
   6  -6   2    0.13    0.02
   6  -6   2    0.12    0.02
  -6  -6  -2    0.12    0.02
  -6  -6  -2    0.11    0.02
   6   6   2    0.12    0.02
  -6   6  -2    0.09    0.02
   6   6   2    0.16    0.02
   6   6   2    0.13    0.02
  -6   6  -2    0.11    0.02
   7  -6   2    1.63    0.06
  -7  -6  -2    1.53    0.07
   7  -6   2    1.61    0.07
  -7  -6  -2    1.62    0.07
   7   6   2    1.60    0.07
   7   6   2    1.52    0.07
  -7   6  -2    1.57    0.07
   8  -6   2    0.08    0.02
  -8  -6  -2    0.10    0.02
   8  -6   2    0.12    0.02
  -8   6  -2    0.08    0.02
   8   6   2    0.08    0.02
   8   6   2    0.07    0.02
   9  -6   2    0.16    0.03
   9  -6   2    0.17    0.02
   9   6   2    0.11    0.02
  -9   6  -2    0.12    0.03
   9   6   2    0.14    0.03
  10  -6   2    0.02    0.02
  10  -6   2    0.00    0.02
  10   6   2    0.00    0.02
  10   6   2    0.05    0.02
  10  -7  -2   -0.01    0.01
  10  -7  -2   -0.01    0.02
  10  -7  -2    0.01    0.01
  10   7  -2    0.01    0.02
   9  -7  -2    0.01    0.02
   9  -7  -2    0.01    0.01
   9  -7  -2    0.01    0.01
  -9  -7   2   -0.02    0.02
   9   7  -2    0.00    0.02
   8  -7  -2    0.48    0.04
   8  -7  -2    0.53    0.04
  -8  -7   2    0.52    0.06
   8  -7  -2    0.52    0.04
   8   7  -2    0.44    0.03
   8   7  -2    0.54    0.05
  -8   7   2    0.46    0.03
  -7  -7   2    0.45    0.05
   7  -7  -2    0.44    0.02
   7  -7  -2    0.39    0.03
   7  -7  -2    0.41    0.04
   7  -7  -2    0.42    0.03
   7   7  -2    0.40    0.03
  -7   7   2    0.38    0.03
  -7   7   2    0.38    0.03
   7   7  -2    0.37    0.04
   6  -7  -2    9.19    0.22
   6  -7  -2    8.93    0.22
   6  -7  -2    9.16    0.23
   6  -7  -2    9.12    0.20
  -6  -7   2    9.36    0.25
  -6  -7   2    8.98    0.22
   6   7  -2    9.52    0.24
   6   7  -2    9.09    0.22
  -6   7   2    9.20    0.20
  -6   7   2    9.06    0.21
   6   7  -2    9.28    0.22
  -6   7   2    9.43    0.22
  -6   7   2    9.07    0.22
   5  -7  -2    4.67    0.12
   5  -7  -2    4.52    0.13
   5  -7  -2    4.63    0.12
  -5  -7   2    4.41    0.12
   5  -7  -2    4.81    0.13
   5  -7  -2    4.55    0.12
  -5  -7   2    4.55    0.13
  -5  -7   2    4.39    0.14
  -5   7   2    4.78    0.12
  -5   7   2    4.63    0.12
   5   7  -2    4.52    0.13
  -5   7   2    4.48    0.11
   5   7  -2    4.59    0.12
  -5   7   2    4.57    0.12
  -5   7   2    4.63    0.12
  -5   7   2    4.60    0.11
   5   7  -2    4.54    0.12
   5   7  -2    4.58    0.12
   4  -7  -2    3.29    0.09
   4  -7  -2    3.26    0.09
   4  -7  -2    3.37    0.10
   4  -7  -2    3.44    0.10
  -4  -7   2    3.21    0.09
  -4  -7   2    3.34    0.10
   4  -7  -2    3.43    0.10
  -4  -7   2    3.15    0.10
  -4   7   2    3.27    0.09
   4   7  -2    3.38    0.10
   4   7  -2    3.34    0.09
  -4   7   2    3.31    0.08
   4   7  -2    3.26    0.09
  -4   7   2    3.26    0.09
   4   7  -2    3.31    0.09
  -4   7   2    3.40    0.09
  -4   7   2    3.24    0.09
  -4   7   2    3.22    0.09
   3  -7  -2    0.38    0.03
   3  -7  -2    0.36    0.03
  -3  -7   2    0.41    0.02
  -3  -7   2    0.40    0.03
  -3  -7   2    0.35    0.03
   3  -7  -2    0.41    0.03
   3  -7  -2    0.37    0.02
   3   7  -2    0.39    0.03
   3   7  -2    0.38    0.03
  -3   7   2    0.39    0.01
  -3   7   2    0.44    0.03
  -3   7   2    0.40    0.03
   3   7  -2    0.39    0.02
  -3   7   2    0.40    0.02
  -3   7   2    0.43    0.03
   3   7  -2    0.37    0.02
   2  -7  -2    2.79    0.08
   2  -7  -2    2.96    0.08
  -2  -7   2    2.86    0.08
  -2  -7   2    2.86    0.08
   2  -7  -2    2.80    0.09
  -2  -7   2    2.88    0.09
   2  -7  -2    2.88    0.08
  -2   7   2    2.79    0.07
   2   7  -2    2.89    0.08
  -2   7   2    2.60    0.08
   2   7  -2    2.89    0.08
  -2   7   2    2.80    0.08
   2   7  -2    2.83    0.08
   2   7  -2    2.82    0.08
   2   7  -2    2.90    0.08
  -2   7   2    2.92    0.06
  -2   7   2    2.82    0.08
  -1  -7   2    0.40    0.02
  -1  -7   2    0.38    0.01
   1  -7  -2    0.37    0.02
  -1  -7   2    0.36    0.02
   1  -7  -2    0.44    0.03
   1  -7  -2    0.34    0.02
  -1  -7   2    0.38    0.03
   1  -7  -2    0.43    0.03
  -1  -7   2    0.39    0.03
   1  -7  -2    0.38    0.02
   1   7  -2    0.37    0.02
   1   7  -2    0.36    0.02
   1   7  -2    0.38    0.02
   1   7  -2    0.38    0.02
  -1   7   2    0.40    0.03
   1   7  -2    0.38    0.03
  -1   7   2    0.38    0.02
  -1   7   2    0.40    0.02
   0  -7   2    0.73    0.04
   0  -7   2    0.66    0.03
   0  -7  -2    0.69    0.03
   0  -7   2    0.71    0.04
   0  -7  -2    0.65    0.03
   0  -7  -2    0.69    0.03
   0  -7   2    0.67    0.02
   0  -7  -2    0.66    0.04
   0   7  -2    0.64    0.03
   0   7  -2    0.69    0.03
   0   7  -2    0.69    0.03
   0   7   2    0.72    0.03
   0   7   2    0.72    0.03
   0   7   2    0.69    0.03
   0   7  -2    0.68    0.03
   1  -7   2    3.03    0.09
  -1  -7  -2    3.20    0.10
  -1  -7  -2    3.15    0.08
   1  -7   2    3.05    0.09
  -1  -7  -2    2.96    0.08
  -1  -7  -2    3.01    0.08
  -1  -7  -2    3.08    0.09
   1  -7   2    3.11    0.09
  -1   7  -2    3.07    0.09
   1   7   2    3.07    0.09
   1   7   2    3.02    0.09
  -1   7  -2    3.05    0.09
   1   7   2    3.04    0.08
  -2  -7  -2    0.32    0.02
   2  -7   2    0.34    0.03
   2  -7   2    0.33    0.02
   2  -7   2    0.32    0.02
  -2  -7  -2    0.29    0.02
   2  -7   2    0.35    0.02
  -2  -7  -2    0.27    0.03
  -2  -7  -2    0.32    0.02
   2   7   2    0.31    0.02
  -2   7  -2    0.28    0.02
  -2   7  -2    0.30    0.02
  -2   7  -2    0.33    0.02
   2   7   2    0.31    0.02
   2   7   2    0.28    0.02
   2   7   2    0.31    0.02
  -3  -7  -2    0.03    0.01
   3  -7   2    0.02    0.01
  -3  -7  -2    0.02    0.01
  -3  -7  -2    0.01    0.01
   3  -7   2    0.01    0.01
  -3  -7  -2    0.03    0.01
   3  -7   2    0.01    0.01
   3  -7   2    0.04    0.01
  -3   7  -2    0.03    0.01
  -3   7  -2    0.01    0.01
   3   7   2    0.02    0.01
   3   7   2    0.03    0.01
  -3   7  -2    0.02    0.01
  -3   7  -2    0.02    0.01
   3   7   2    0.02    0.01
   3   7   2    0.02    0.01
   4  -7   2    4.11    0.12
  -4  -7  -2    3.95    0.11
  -4  -7  -2    4.16    0.12
   4  -7   2    3.94    0.11
  -4  -7  -2    4.04    0.10
   4  -7   2    4.04    0.12
  -4  -7  -2    4.01    0.12
   4  -7   2    3.93    0.11
   4   7   2    3.83    0.11
   4   7   2    4.01    0.10
  -4   7  -2    3.85    0.12
  -4   7  -2    4.06    0.09
  -4   7  -2    3.95    0.11
   4   7   2    4.01    0.11
   4   7   2    3.92    0.11
   5  -7   2    0.22    0.03
  -5  -7  -2    0.21    0.02
   5  -7   2    0.22    0.03
  -5  -7  -2    0.28    0.03
  -5  -7  -2    0.19    0.03
   5  -7   2    0.21    0.03
   5  -7   2    0.20    0.03
  -5  -7  -2    0.20    0.03
   5   7   2    0.19    0.02
  -5   7  -2    0.18    0.02
   5   7   2    0.19    0.03
   5   7   2    0.19    0.02
   5   7   2    0.20    0.03
  -5   7  -2    0.20    0.03
   6  -7   2    2.44    0.09
   6  -7   2    2.57    0.08
   6  -7   2    2.39    0.09
  -6  -7  -2    2.45    0.09
  -6  -7  -2    2.34    0.09
   6   7   2    2.35    0.09
   6   7   2    2.46    0.09
  -6   7  -2    2.27    0.08
  -6   7  -2    2.40    0.09
  -7  -7  -2    0.19    0.03
  -7  -7  -2    0.20    0.03
   7  -7   2    0.19    0.03
   7  -7   2    0.21    0.02
   7  -7   2    0.19    0.03
   7   7   2    0.20    0.03
   7   7   2    0.19    0.03
  -7   7  -2    0.25    0.03
   8  -7   2    0.00    0.01
   8  -7   2    0.01    0.01
   8  -7   2    0.00    0.02
  -8  -7  -2    0.00    0.01
  -8   7  -2    0.01    0.02
   8   7   2   -0.02    0.01
   8   7   2    0.00    0.01
   9  -7   2    0.31    0.04
   9  -7   2    0.31    0.03
   9  -7   2    0.36    0.04
   9   7   2    0.28    0.04
   9   7   2    0.37    0.04
   9  -8  -2    0.17    0.03
   9  -8  -2    0.20    0.03
   9  -8  -2    0.15    0.03
  -9  -8   2    0.19    0.04
   9   8  -2    0.16    0.03
   8  -8  -2    0.42    0.04
  -8  -8   2    0.53    0.06
   8  -8  -2    0.50    0.04
   8  -8  -2    0.42    0.04
  -8   8   2    0.45    0.03
   8   8  -2    0.46    0.05
   8   8  -2    0.48    0.04
   7  -8  -2    0.14    0.02
   7  -8  -2    0.18    0.03
   7  -8  -2    0.15    0.03
  -7  -8   2    0.19    0.04
   7   8  -2    0.12    0.03
  -7   8   2    0.15    0.02
  -7   8   2    0.14    0.02
   7   8  -2    0.15    0.02
   6  -8  -2    1.57    0.06
  -6  -8   2    1.52    0.08
  -6  -8   2    1.48    0.06
   6  -8  -2    1.49    0.06
   6  -8  -2    1.57    0.07
   6   8  -2    1.50    0.06
   6   8  -2    1.48    0.07
  -6   8   2    1.64    0.06
  -6   8   2    1.48    0.05
  -6   8   2    1.58    0.06
  -5  -8   2    0.06    0.02
   5  -8  -2    0.05    0.01
  -5  -8   2    0.03    0.01
   5  -8  -2    0.06    0.02
   5  -8  -2    0.05    0.02
   5  -8  -2    0.03    0.01
  -5  -8   2    0.06    0.02
  -5   8   2    0.05    0.01
   5   8  -2    0.03    0.01
   5   8  -2    0.03    0.01
  -5   8   2    0.03    0.01
   5   8  -2    0.02    0.01
  -5   8   2    0.03    0.01
  -5   8   2    0.05    0.01
  -5   8   2    0.05    0.02
   5   8  -2    0.04    0.01
  -4  -8   2    0.09    0.02
   4  -8  -2    0.08    0.02
  -4  -8   2    0.11    0.02
   4  -8  -2    0.10    0.02
   4  -8  -2    0.10    0.02
  -4  -8   2    0.09    0.02
   4   8  -2    0.13    0.02
   4   8  -2    0.10    0.02
  -4   8   2    0.10    0.02
   4   8  -2    0.08    0.02
  -4   8   2    0.09    0.01
   4   8  -2    0.10    0.02
  -4   8   2    0.10    0.02
  -4   8   2    0.10    0.02
  -3  -8   2    2.25    0.07
  -3  -8   2    2.26    0.08
  -3  -8   2    2.19    0.08
   3  -8  -2    2.27    0.07
   3  -8  -2    2.12    0.08
   3  -8  -2    2.28    0.07
  -3   8   2    2.28    0.05
   3   8  -2    2.35    0.08
  -3   8   2    2.25    0.07
  -3   8   2    2.34    0.07
   3   8  -2    2.34    0.08
   3   8  -2    2.31    0.07
  -3   8   2    2.31    0.07
   3   8  -2    2.28    0.07
   2  -8  -2    0.71    0.04
   2  -8  -2    0.74    0.04
  -2  -8   2    0.75    0.03
  -2  -8   2    0.82    0.04
  -2  -8   2    0.65    0.04
   2  -8  -2    0.77    0.04
   2   8  -2    0.75    0.04
   2   8  -2    0.69    0.03
  -2   8   2    0.72    0.02
  -2   8   2    0.76    0.04
   2   8  -2    0.71    0.04
   2   8  -2    0.71    0.03
  -2   8   2    0.76    0.02
   2   8  -2    0.70    0.03
  -2   8   2    0.70    0.04
  -2   8   2    0.71    0.03
   1  -8  -2    0.07    0.01
  -1  -8   2    0.08    0.01
   1  -8  -2    0.07    0.02
  -1  -8   2    0.06    0.01
  -1  -8   2    0.08    0.02
  -1  -8   2    0.05    0.01
   1  -8  -2    0.06    0.01
   1  -8  -2    0.06    0.01
   1   8  -2    0.07    0.01
  -1   8   2    0.07    0.02
   1   8  -2    0.05    0.01
   1   8  -2    0.06    0.01
   1   8  -2    0.05    0.01
  -1   8   2    0.07    0.01
   1   8  -2    0.07    0.01
   0  -8  -2    3.45    0.09
   0  -8   2    3.45    0.08
   0  -8  -2    3.49    0.10
   0  -8  -2    3.60    0.11
   0  -8   2    3.31    0.10
   0  -8   2    3.44    0.10
   0  -8  -2    3.32    0.10
   0   8  -2    3.26    0.10
   0   8   2    3.55    0.10
   0   8  -2    3.57    0.10
   0   8  -2    3.46    0.10
   0   8   2    3.48    0.09
   0   8  -2    3.50    0.10
   0   8  -2    3.65    0.10
  -1  -8  -2    0.03    0.01
  -1  -8  -2    0.04    0.01
  -1  -8  -2    0.06    0.01
  -1  -8  -2    0.05    0.01
   1  -8   2    0.05    0.02
   1  -8   2    0.05    0.01
  -1   8  -2    0.05    0.01
   1   8   2    0.03    0.01
   1   8   2    0.04    0.01
  -1   8  -2    0.05    0.01
   1   8   2    0.04    0.01
  -2  -8  -2    5.47    0.14
  -2  -8  -2    5.40    0.14
   2  -8   2    5.34    0.14
  -2  -8  -2    5.55    0.15
   2  -8   2    5.39    0.13
  -2  -8  -2    5.15    0.14
   2  -8   2    5.26    0.14
  -2  -8  -2    5.27    0.12
   2  -8   2    5.58    0.15
  -2   8  -2    5.26    0.14
   2   8   2    5.35    0.14
   2   8   2    5.23    0.14
  -2   8  -2    5.22    0.14
   2   8   2    5.42    0.14
   3  -8   2    1.25    0.05
   3  -8   2    1.30    0.06
  -3  -8  -2    1.30    0.06
  -3  -8  -2    1.30    0.04
   3  -8   2    1.29    0.05
  -3  -8  -2    1.29    0.05
  -3  -8  -2    1.27    0.05
   3  -8   2    1.28    0.05
   3   8   2    1.27    0.05
  -3   8  -2    1.38    0.06
   3   8   2    1.29    0.05
   3   8   2    1.31    0.05
   3   8   2    1.30    0.04
  -3   8  -2    1.31    0.05
   4  -8   2    4.51    0.13
  -4  -8  -2    4.58    0.11
  -4  -8  -2    4.48    0.14
   4  -8   2    4.60    0.13
  -4  -8  -2    4.37    0.13
   4  -8   2    4.52    0.13
  -4  -8  -2    4.59    0.13
   4  -8   2    4.34    0.13
   4   8   2    4.42    0.11
  -4   8  -2    4.75    0.13
   4   8   2    4.46    0.13
   4   8   2    4.38    0.12
  -4   8  -2    4.40    0.12
  -4   8  -2    4.37    0.11
   4   8   2    4.56    0.13
   5  -8   2    6.34    0.18
  -5  -8  -2    6.34    0.17
  -5  -8  -2    6.25    0.17
  -5  -8  -2    6.51    0.18
   5  -8   2    6.46    0.17
  -5  -8  -2    6.37    0.15
   5  -8   2    6.14    0.17
  -5   8  -2    6.08    0.17
   5   8   2    6.17    0.17
   5   8   2    6.41    0.17
  -5   8  -2    6.44    0.17
   6  -8   2   -0.01    0.01
  -6  -8  -2   -0.02    0.01
   6  -8   2    0.00    0.01
   6  -8   2    0.01    0.02
  -6  -8  -2    0.01    0.01
  -6   8  -2    0.01    0.01
   6   8   2    0.01    0.01
   6   8   2    0.01    0.01
  -7  -8  -2   -0.01    0.01
  -7  -8  -2    0.00    0.01
   7  -8   2    0.01    0.01
   7  -8   2   -0.02    0.01
   7  -8   2    0.02    0.01
   7   8   2    0.00    0.01
  -7   8  -2    0.00    0.01
   7   8   2    0.00    0.01
  -8  -8  -2    0.06    0.02
   8  -8   2    0.06    0.02
   8  -8   2    0.06    0.02
   8  -8   2    0.01    0.02
   8   8   2    0.06    0.02
   8   8   2    0.03    0.02
  -8   8  -2    0.02    0.01
   9  -8   2    0.33    0.04
   9  -8   2    0.42    0.04
   9  -8   2    0.35    0.03
   9  -8   2    0.41    0.05
   9   8   2    0.43    0.05
  -9   8  -2    0.46    0.04
   9   8   2    0.36    0.04
   9  -9  -2    0.25    0.03
   9  -9  -2    0.20    0.03
   9  -9  -2    0.23    0.04
  -9  -9   2    0.24    0.04
   9   9  -2    0.16    0.03
  -8  -9   2    0.08    0.03
   8  -9  -2    0.07    0.02
   8  -9  -2    0.09    0.02
   8  -9  -2    0.08    0.02
   8   9  -2    0.08    0.02
   8   9  -2    0.12    0.03
   7  -9  -2    1.81    0.07
   7  -9  -2    1.73    0.07
   7  -9  -2    1.75    0.08
  -7  -9   2    1.67    0.09
  -7   9   2    1.78    0.07
  -7   9   2    1.78    0.06
   7   9  -2    1.65    0.08
   7   9  -2    1.75    0.07
   6  -9  -2    0.57    0.04
   6  -9  -2    0.52    0.04
  -6  -9   2    0.57    0.05
   6  -9  -2    0.66    0.04
   6   9  -2    0.59    0.04
  -6   9   2    0.54    0.04
   6   9  -2    0.55    0.04
  -6   9   2    0.57    0.04
  -5  -9   2    0.17    0.03
   5  -9  -2    0.13    0.02
  -5  -9   2    0.15    0.03
   5  -9  -2    0.12    0.02
   5  -9  -2    0.14    0.03
  -5   9   2    0.14    0.02
   5   9  -2    0.12    0.02
  -5   9   2    0.15    0.02
  -5   9   2    0.14    0.02
   5   9  -2    0.13    0.03
  -4  -9   2    0.01    0.01
  -4  -9   2    0.03    0.02
  -4  -9   2    0.02    0.01
   4  -9  -2    0.03    0.01
   4  -9  -2    0.03    0.02
  -4   9   2    0.05    0.01
  -4   9   2    0.04    0.02
  -4   9   2    0.03    0.01
   4   9  -2    0.02    0.01
  -4   9   2    0.02    0.01
   4   9  -2    0.00    0.01
   4   9  -2    0.02    0.01
   4   9  -2    0.01    0.01
   3  -9  -2    1.16    0.06
  -3  -9   2    1.30    0.06
   3  -9  -2    1.23    0.05
  -3  -9   2    1.17    0.05
   3  -9  -2    1.28    0.05
  -3  -9   2    1.24    0.06
  -3   9   2    1.25    0.05
   3   9  -2    1.20    0.05
  -3   9   2    1.26    0.05
   3   9  -2    1.24    0.05
  -3   9   2    1.23    0.05
   3   9  -2    1.25    0.05
  -3   9   2    1.23    0.03
   3   9  -2    1.27    0.05
  -2  -9   2    0.15    0.02
   2  -9  -2    0.11    0.02
  -2  -9   2    0.17    0.02
   2  -9  -2    0.17    0.03
   2  -9  -2    0.13    0.02
  -2  -9   2    0.10    0.02
  -2   9   2    0.13    0.02
   2   9  -2    0.14    0.02
   2   9  -2    0.11    0.02
  -2   9   2    0.15    0.02
  -2   9   2    0.12    0.01
  -2   9   2    0.12    0.02
   2   9  -2    0.11    0.02
  -2   9   2    0.14    0.01
   2   9  -2    0.12    0.02
   2   9  -2    0.14    0.02
   1  -9  -2    1.04    0.05
   1  -9  -2    1.12    0.05
  -1  -9   2    1.12    0.05
  -1  -9   2    1.06    0.03
  -1  -9   2    0.96    0.05
  -1  -9   2    1.07    0.03
  -1  -9   2    1.10    0.05
   1  -9  -2    1.14    0.05
   1  -9  -2    1.08    0.04
   1   9  -2    1.06    0.04
  -1   9   2    1.05    0.04
   1   9  -2    1.06    0.05
   1   9  -2    1.02    0.05
   1   9  -2    1.06    0.05
  -1   9   2    1.02    0.05
   0  -9  -2    0.02    0.02
   0  -9   2    0.04    0.01
   0  -9   2    0.02    0.01
   0  -9   2    0.03    0.01
   0  -9  -2    0.02    0.01
   0  -9  -2    0.02    0.01
   0  -9  -2    0.02    0.01
   0   9  -2    0.03    0.01
   0   9   2    0.03    0.01
   0   9  -2    0.01    0.01
   0   9  -2    0.02    0.01
   0   9  -2    0.02    0.01
   0   9   2    0.04    0.01
   0   9   2    0.02    0.01
  -1  -9  -2    2.26    0.06
   1  -9   2    2.26    0.07
  -1  -9  -2    2.49    0.08
  -1  -9  -2    2.27    0.07
  -1  -9  -2    2.38    0.09
   1  -9   2    2.32    0.07
   1  -9   2    2.20    0.08
  -1  -9  -2    2.32    0.08
  -1   9  -2    2.41    0.08
   1   9   2    2.24    0.08
   1   9   2    2.32    0.08
  -1   9  -2    2.28    0.07
   1   9   2    2.33    0.07
  -1   9  -2    2.23    0.08
  -2  -9  -2   11.06    0.24
  -2  -9  -2   10.87    0.26
  -2  -9  -2   11.19    0.28
   2  -9   2   11.15    0.27
  -2  -9  -2   11.06    0.26
   2  -9   2   11.19    0.26
   2  -9   2   11.07    0.26
   2   9   2   10.98    0.27
  -2   9  -2   11.02    0.26
   2   9   2   11.08    0.26
   2   9   2   11.05    0.26
  -2   9  -2   11.24    0.26
  -2   9  -2   10.95    0.26
  -3  -9  -2    1.98    0.08
   3  -9   2    1.87    0.08
   3  -9   2    1.78    0.07
   3  -9   2    1.97    0.07
  -3  -9  -2    1.93    0.07
  -3  -9  -2    1.88    0.05
  -3  -9  -2    1.84    0.07
   3  -9   2    1.86    0.07
   3   9   2    1.95    0.07
   3   9   2    1.94    0.07
  -3   9  -2    1.86    0.07
  -3   9  -2    1.95    0.07
   3   9   2    1.83    0.07
  -4  -9  -2    0.24    0.03
  -4  -9  -2    0.22    0.03
   4  -9   2    0.20    0.03
  -4  -9  -2    0.23    0.02
   4  -9   2    0.22    0.03
   4  -9   2    0.20    0.03
  -4  -9  -2    0.22    0.03
   4  -9   2    0.24    0.03
   4   9   2    0.22    0.03
  -4   9  -2    0.20    0.03
  -4   9  -2    0.25    0.03
   4   9   2    0.24    0.03
  -5  -9  -2    0.44    0.04
   5  -9   2    0.45    0.04
  -5  -9  -2    0.52    0.04
   5  -9   2    0.52    0.04
   5  -9   2    0.37    0.04
  -5  -9  -2    0.47    0.02
   5   9   2    0.58    0.04
  -5   9  -2    0.48    0.04
  -5   9  -2    0.44    0.04
   5   9   2    0.51    0.04
  -6  -9  -2    0.60    0.05
   6  -9   2    0.61    0.05
   6  -9   2    0.68    0.04
   6  -9   2    0.65    0.04
  -6  -9  -2    0.63    0.05
  -6   9  -2    0.62    0.04
   6   9   2    0.62    0.04
   6   9   2    0.62    0.04
   7  -9   2    0.01    0.01
   7  -9   2    0.03    0.02
  -7  -9  -2    0.01    0.02
  -7  -9  -2    0.00    0.02
   7  -9   2   -0.01    0.01
  -7   9  -2   -0.01    0.01
  -7   9  -2    0.02    0.02
   7   9   2    0.02    0.02
   7   9   2    0.02    0.01
   8  -9   2    0.25    0.04
  -8  -9  -2    0.25    0.04
   8  -9   2    0.20    0.03
   8  -9   2    0.29    0.04
   8   9   2    0.26    0.04
  -8   9  -2    0.23    0.03
  -8   9  -2    0.22    0.03
   8   9   2    0.27    0.04
   8 -10  -2   -0.01    0.02
  -8 -10   2    0.01    0.02
   8 -10  -2    0.01    0.02
   8 -10  -2   -0.01    0.01
   8  10  -2    0.02    0.02
   8  10  -2   -0.01    0.01
   7 -10  -2    0.01    0.02
  -7 -10   2    0.00    0.02
   7 -10  -2    0.00    0.01
   7 -10  -2    0.00    0.02
  -7  10   2    0.01    0.01
   7  10  -2    0.01    0.01
   7  10  -2    0.01    0.02
   6 -10  -2    0.02    0.02
  -6 -10   2    0.03    0.02
   6 -10  -2    0.04    0.02
   6 -10  -2    0.04    0.02
  -6  10   2    0.03    0.02
   6  10  -2    0.03    0.01
   6  10  -2    0.03    0.02
  -6  10   2    0.02    0.01
  -5 -10   2    0.56    0.05
   5 -10  -2    0.71    0.04
  -5 -10   2    0.71    0.05
   5 -10  -2    0.64    0.05
   5  10  -2    0.67    0.05
  -5  10   2    0.69    0.04
  -5  10   2    0.62    0.03
   5  10  -2    0.70    0.04
  -5  10   2    0.64    0.04
  -4 -10   2    2.13    0.09
   4 -10  -2    1.92    0.08
   4 -10  -2    2.07    0.08
  -4 -10   2    1.96    0.08
  -4  10   2    1.95    0.08
   4  10  -2    2.10    0.08
   4  10  -2    2.18    0.08
  -4  10   2    2.12    0.08
   3 -10  -2    6.44    0.17
  -3 -10   2    6.60    0.18
  -3 -10   2    6.36    0.18
  -3 -10   2    6.32    0.18
   3 -10  -2    6.65    0.18
  -3  10   2    6.38    0.14
  -3  10   2    6.62    0.17
  -3  10   2    6.29    0.17
   3  10  -2    6.43    0.17
  -3  10   2    6.22    0.17
   3  10  -2    6.44    0.17
  -2 -10   2    0.00    0.01
  -2 -10   2   -0.01    0.01
   2 -10  -2    0.01    0.01
   2 -10  -2    0.01    0.01
  -2 -10   2    0.00    0.01
   2 -10  -2   -0.02    0.01
   2  10  -2   -0.01    0.01
  -2  10   2   -0.01    0.01
  -2  10   2    0.00    0.01
  -2  10   2   -0.01    0.01
  -2  10   2    0.01    0.01
  -2  10   2    0.00    0.00
   2  10  -2   -0.01    0.01
   2  10  -2    0.01    0.01
  -1 -10   2    0.62    0.04
   1 -10  -2    0.71    0.04
  -1 -10   2    0.70    0.04
   1 -10  -2    0.63    0.04
   1 -10  -2    0.77    0.04
   1 -10  -2    0.76    0.05
  -1 -10   2    0.63    0.04
   1  10  -2    0.68    0.04
  -1  10   2    0.73    0.04
  -1  10   2    0.69    0.03
   1  10  -2    0.75    0.04
   1  10  -2    0.75    0.04
   1  10  -2    0.80    0.04
   0 -10  -2    1.38    0.06
   0 -10  -2    1.47    0.07
   0 -10   2    1.48    0.06
   0 -10  -2    1.56    0.05
   0 -10  -2    1.56    0.06
   0 -10   2    1.54    0.07
   0  10   2    1.47    0.05
   0  10   2    1.63    0.09
   0  10  -2    1.41    0.06
   0  10  -2    1.47    0.06
   0  10  -2    1.50    0.06
   0  10   2    1.49    0.06
   0  10  -2    1.46    0.06
   1 -10   2    0.15    0.02
   1 -10   2    0.12    0.03
  -1 -10  -2    0.14    0.03
  -1 -10  -2    0.14    0.02
  -1 -10  -2    0.08    0.02
  -1 -10  -2    0.14    0.02
   1  10   2    0.07    0.02
  -1  10  -2    0.13    0.02
   1  10   2    0.12    0.02
   1  10   2    0.14    0.02
  -1  10  -2    0.14    0.02
  -1  10  -2    0.15    0.02
  -2 -10  -2    8.04    0.20
  -2 -10  -2    7.81    0.18
   2 -10   2    8.34    0.20
  -2 -10  -2    7.94    0.22
   2 -10   2    8.31    0.22
  -2 -10  -2    7.69    0.20
   2  10   2    8.23    0.20
   2  10   2    7.81    0.20
  -2  10  -2    7.94    0.20
  -2  10  -2    8.07    0.20
   2  10   2    8.03    0.21
  -2  10  -2    8.06    0.21
   3 -10   2    1.28    0.06
  -3 -10  -2    1.23    0.06
  -3 -10  -2    1.21    0.04
   3 -10   2    1.20    0.06
  -3 -10  -2    1.18    0.06
  -3 -10  -2    1.17    0.05
  -3  10  -2    1.16    0.05
   3  10   2    1.20    0.05
  -3  10  -2    1.16    0.06
  -3  10  -2    1.22    0.06
   3  10   2    1.19    0.06
   4 -10   2    0.65    0.05
   4 -10   2    0.54    0.04
  -4 -10  -2    0.66    0.04
  -4 -10  -2    0.58    0.05
  -4 -10  -2    0.58    0.04
   4 -10   2    0.58    0.04
  -4  10  -2    0.61    0.04
  -4  10  -2    0.60    0.04
   4  10   2    0.53    0.04
  -4  10  -2    0.58    0.04
   4  10   2    0.55    0.04
   5 -10   2    0.55    0.05
   5 -10   2    0.54    0.04
  -5 -10  -2    0.59    0.06
  -5 -10  -2    0.57    0.04
   5 -10   2    0.56    0.04
  -5  10  -2    0.60    0.04
   5  10   2    0.60    0.04
   5  10   2    0.67    0.04
  -5  10  -2    0.55    0.04
   6 -10   2    0.00    0.01
   6 -10   2    0.00    0.02
   6 -10   2    0.01    0.02
  -6 -10  -2    0.01    0.02
  -6 -10  -2    0.02    0.02
   6  10   2    0.02    0.02
  -6  10  -2    0.01    0.01
  -6  10  -2   -0.01    0.01
   6  10   2   -0.01    0.01
   7 -10   2    0.00    0.02
   7 -10   2    0.02    0.02
   7 -10   2    0.02    0.02
  -7 -10  -2    0.03    0.02
   7  10   2    0.03    0.02
  -7  10  -2    0.02    0.02
  -7  10  -2    0.04    0.02
   7  10   2    0.03    0.02
  -8 -10  -2    0.20    0.04
   8 -10   2    0.26    0.04
   8 -10   2    0.21    0.04
   8 -10   2    0.20    0.03
  -8  10  -2    0.27    0.04
  -8  10  -2    0.23    0.03
   8  10   2    0.25    0.04
   8  10   2    0.19    0.03
   7 -11  -2    0.07    0.02
   7 -11  -2    0.08    0.02
  -7 -11   2    0.07    0.03
   7  11  -2    0.11    0.03
  -7  11   2    0.07    0.02
   7  11  -2    0.06    0.02
   6 -11  -2    0.01    0.02
  -6 -11   2    0.03    0.02
   6 -11  -2   -0.01    0.01
  -6  11   2    0.01    0.01
   6  11  -2    0.03    0.02
   6  11  -2    0.03    0.02
  -6  11   2    0.00    0.01
   5 -11  -2    0.02    0.02
   5 -11  -2    0.04    0.02
  -5 -11   2    0.02    0.02
  -5  11   2    0.02    0.02
   5  11  -2    0.03    0.02
   5  11  -2    0.01    0.01
  -5  11   2    0.07    0.02
   4 -11  -2    1.65    0.07
   4 -11  -2    1.58    0.08
  -4 -11   2    1.55    0.07
  -4 -11   2    1.65    0.07
  -4  11   2    1.48    0.07
   4  11  -2    1.62    0.07
  -4  11   2    1.62    0.07
   4  11  -2    1.55    0.07
   3 -11  -2    0.49    0.04
   3 -11  -2    0.50    0.05
  -3 -11   2    0.41    0.04
  -3 -11   2    0.56    0.04
  -3  11   2    0.54    0.04
  -3  11   2    0.55    0.04
   3  11  -2    0.52    0.04
   3  11  -2    0.53    0.04
   2 -11  -2   12.47    0.30
   2 -11  -2   12.79    0.30
   2 -11  -2   12.67    0.31
  -2 -11   2   12.64    0.31
  -2 -11   2   12.29    0.30
  -2  11   2   12.49    0.30
   2  11  -2   12.71    0.30
  -2  11   2   12.26    0.27
   2  11  -2   12.35    0.30
   2  11  -2   12.11    0.30
   1 -11  -2    0.50    0.04
   1 -11  -2    0.49    0.03
  -1 -11   2    0.43    0.03
  -1 -11   2    0.43    0.04
   1 -11  -2    0.49    0.05
  -1 -11   2    0.42    0.04
   1  11  -2    0.42    0.03
   1  11  -2    0.44    0.04
  -1  11   2    0.49    0.03
  -1  11   2    0.40    0.04
   1  11  -2    0.42    0.03
   0 -11  -2    0.70    0.04
   0 -11   2    0.79    0.04
   0 -11  -2    0.75    0.05
   0 -11  -2    0.83    0.04
   0 -11   2    0.71    0.05
   0  11  -2    0.79    0.04
   0  11   2    0.78    0.05
   0  11  -2    0.78    0.04
   0  11  -2    0.76    0.04
   0  11   2    0.75    0.04
  -1 -11  -2    0.13    0.02
   1 -11   2    0.14    0.02
  -1 -11  -2    0.17    0.02
  -1 -11  -2    0.18    0.02
   1 -11   2    0.13    0.03
  -1 -11  -2    0.17    0.03
   1  11   2    0.15    0.03
  -1  11  -2    0.23    0.03
   1  11   2    0.17    0.02
  -1  11  -2    0.15    0.03
  -1  11  -2    0.13    0.02
  -2 -11  -2    0.63    0.04
   2 -11   2    0.53    0.04
  -2 -11  -2    0.55    0.05
  -2 -11  -2    0.60    0.04
   2 -11   2    0.55    0.04
  -2 -11  -2    0.54    0.03
   2  11   2    0.54    0.04
  -2  11  -2    0.51    0.04
  -2  11  -2    0.65    0.04
  -2  11  -2    0.62    0.04
   2  11   2    0.50    0.04
   3 -11   2   -0.01    0.01
  -3 -11  -2    0.00    0.02
   3 -11   2    0.00    0.02
  -3 -11  -2    0.00    0.01
  -3  11  -2   -0.01    0.01
  -3  11  -2    0.00    0.01
   3  11   2    0.01    0.01
  -3  11  -2    0.01    0.01
   3  11   2    0.02    0.01
  -4 -11  -2    0.10    0.03
   4 -11   2    0.05    0.02
  -4 -11  -2    0.06    0.02
   4 -11   2    0.05    0.02
   4 -11   2    0.06    0.02
  -4  11  -2    0.04    0.02
  -4  11  -2    0.06    0.02
  -4  11  -2    0.06    0.02
   4  11   2    0.06    0.02
   4  11   2    0.05    0.02
   5 -11   2    0.18    0.03
   5 -11   2    0.17    0.03
   5 -11   2    0.17    0.03
  -5 -11  -2    0.14    0.03
  -5 -11  -2    0.23    0.04
  -5  11  -2    0.12    0.02
   5  11   2    0.14    0.03
   5  11   2    0.14    0.03
  -5  11  -2    0.17    0.03
   6 -11   2    0.12    0.02
   6 -11   2    0.17    0.03
   6 -11   2    0.16    0.03
  -6 -11  -2    0.17    0.03
  -6 -11  -2    0.17    0.03
   6  11   2    0.21    0.03
  -6  11  -2    0.15    0.03
   6  11   2    0.18    0.03
  -6  11  -2    0.19    0.03
   7 -11   2    0.70    0.05
   7 -11   2    0.71    0.05
   7 -11   2    0.75    0.06
  -7 -11  -2    0.77    0.06
  -7  11  -2    0.73    0.05
   7  11   2    0.67    0.05
   7  11   2    0.76    0.05
  -7  11  -2    0.68    0.05
   7  12  -2    0.48    0.05
   6 -12  -2    0.34    0.05
  -6 -12   2    0.44    0.05
   6 -12  -2    0.44    0.04
  -6  12   2    0.44    0.04
  -6  12   2    0.42    0.04
   6  12  -2    0.39    0.04
   6  12  -2    0.36    0.04
   5 -12  -2    0.12    0.03
  -5 -12   2    0.19    0.04
   5 -12  -2    0.18    0.03
  -5  12   2    0.15    0.03
  -5  12   2    0.14    0.03
   5  12  -2    0.13    0.03
   5  12  -2    0.17    0.03
   4 -12  -2    0.25    0.03
   4 -12  -2    0.23    0.04
  -4 -12   2    0.26    0.04
  -4 -12   2    0.27    0.04
   4  12  -2    0.26    0.03
  -4  12   2    0.26    0.03
  -4  12   2    0.25    0.03
   4  12  -2    0.20    0.03
  -3 -12   2    0.01    0.02
   3 -12  -2   -0.01    0.01
   3 -12  -2   -0.02    0.02
  -3 -12   2    0.03    0.02
   3  12  -2    0.01    0.01
   3  12  -2    0.02    0.02
  -3  12   2    0.02    0.02
  -3  12   2    0.01    0.01
  -2 -12   2    0.03    0.02
  -2 -12   2    0.03    0.02
   2 -12  -2    0.03    0.01
   2 -12  -2    0.01    0.01
   2 -12  -2    0.02    0.02
  -2  12   2    0.03    0.02
   2  12  -2    0.03    0.02
   2  12  -2    0.02    0.01
   1 -12  -2    0.06    0.02
  -1 -12   2    0.04    0.02
  -1 -12   2    0.06    0.02
   1 -12  -2    0.03    0.01
   1 -12  -2    0.09    0.02
   1  12  -2    0.05    0.02
  -1  12   2    0.04    0.01
   1  12  -2    0.04    0.02
   1  12  -2    0.03    0.02
  -1  12   2    0.01    0.02
   0 -12  -2    0.25    0.02
   0 -12   2    0.35    0.04
   0 -12  -2    0.22    0.03
   0 -12  -2    0.25    0.04
   0  12  -2    0.28    0.03
   0  12  -2    0.23    0.03
   0  12   2    0.25    0.02
   0  12  -2    0.28    0.03
   0  12   2    0.21    0.03
  -1 -12  -2    0.04    0.02
   1 -12   2    0.05    0.02
  -1 -12  -2    0.02    0.01
  -1 -12  -2    0.04    0.01
  -1 -12  -2    0.02    0.02
  -1  12  -2    0.04    0.02
  -1  12  -2    0.05    0.02
   1  12   2    0.05    0.01
  -1  12  -2    0.02    0.01
   1  12   2    0.03    0.02
  -2 -12  -2    1.46    0.08
   2 -12   2    1.53    0.08
  -2 -12  -2    1.51    0.06
   2  12   2    1.42    0.07
   2  12   2    1.53    0.06
  -2  12  -2    1.38    0.07
  -2  12  -2    1.59    0.07
  -2  12  -2    1.49    0.07
  -3 -12  -2    0.15    0.03
   3 -12   2    0.19    0.03
   3 -12   2    0.15    0.03
  -3 -12  -2    0.18    0.03
   3  12   2    0.15    0.02
  -3  12  -2    0.16    0.03
  -3  12  -2    0.11    0.02
  -3  12  -2    0.09    0.02
   3  12   2    0.13    0.03
  -4 -12  -2    0.10    0.02
   4 -12   2    0.13    0.03
   4 -12   2    0.10    0.02
  -4 -12  -2    0.17    0.03
   4  12   2    0.09    0.02
  -4  12  -2    0.12    0.02
  -4  12  -2    0.16    0.03
   4  12   2    0.09    0.02
  -5 -12  -2    0.16    0.03
  -5 -12  -2    0.14    0.03
   5 -12   2    0.18    0.03
   5  12   2    0.11    0.03
  -5  12  -2    0.14    0.03
  -5  12  -2    0.13    0.03
   5  12   2    0.12    0.02
   6 -12   2    0.02    0.02
   6 -12   2    0.01    0.02
  -6 -12  -2    0.03    0.02
   6  12   2    0.03    0.02
  -6  12  -2    0.00    0.02
   6  12   2    0.01    0.02
  -6  12  -2    0.01    0.02
  -5 -13   2    0.03    0.02
   5 -13  -2    0.04    0.02
   5 -13  -2    0.01    0.02
   5  13  -2    0.01    0.02
  -5  13   2    0.05    0.02
   5  13  -2    0.03    0.02
  -5  13   2    0.02    0.02
  -4 -13   2    0.20    0.03
   4 -13  -2    0.11    0.02
   4 -13  -2    0.15    0.03
   4  13  -2    0.17    0.03
   4  13  -2    0.15    0.03
  -4  13   2    0.15    0.03
  -4  13   2    0.10    0.03
  -3 -13   2    0.10    0.03
   3 -13  -2    0.15    0.03
  -3 -13   2    0.15    0.03
   3 -13  -2    0.18    0.03
   3 -13  -2    0.10    0.02
   3  13  -2    0.14    0.03
  -3  13   2    0.12    0.02
   3  13  -2    0.11    0.02
   2 -13  -2    0.03    0.02
   2 -13  -2    0.03    0.01
   2 -13  -2    0.09    0.03
  -2 -13   2    0.04    0.02
  -2 -13   2    0.01    0.02
  -2  13   2    0.05    0.02
   2  13  -2    0.06    0.02
   2  13  -2    0.06    0.02
   1 -13  -2    0.03    0.01
  -1 -13   2    0.07    0.02
  -1 -13   2    0.02    0.02
   1 -13  -2    0.02    0.02
   1 -13  -2    0.05    0.02
   1  13  -2    0.04    0.02
   1  13  -2    0.02    0.01
  -1  13   2    0.03    0.02
   1  13  -2    0.03    0.02
   0 -13   2    0.15    0.03
   0 -13   2    0.23    0.04
   0 -13  -2    0.21    0.04
   0 -13  -2    0.18    0.03
   0  13  -2    0.20    0.03
   0  13   2    0.18    0.03
   0  13  -2    0.24    0.03
   0  13  -2    0.19    0.03
   1 -13   2    0.19    0.04
  -1 -13  -2    0.17    0.03
  -1 -13  -2    0.19    0.03
  -1  13  -2    0.19    0.03
  -1  13  -2    0.20    0.03
   1  13   2    0.21    0.02
   1  13   2    0.17    0.03
  -1  13  -2    0.20    0.03
   2 -13   2    0.13    0.03
  -2 -13  -2    0.20    0.03
  -2 -13  -2    0.21    0.03
  -2  13  -2    0.18    0.03
  -2  13  -2    0.18    0.03
   2  13   2    0.15    0.03
   2  13   2    0.15    0.02
  -2  13  -2    0.16    0.03
  -3 -13  -2    0.47    0.04
  -3 -13  -2    0.51    0.06
   3 -13   2    0.40    0.05
   3  13   2    0.43    0.05
   3  13   2    0.47    0.04
  -3  13  -2    0.45    0.05
  -3  13  -2    0.49    0.04
  -4 -13  -2    0.03    0.02
   4 -13   2   -0.01    0.02
  -4 -13  -2    0.00    0.02
  -4  13  -2    0.02    0.02
   4  13   2    0.02    0.02
  -4  13  -2    0.03    0.02
   4  13   2    0.01    0.02
  -5 -13  -2    0.15    0.03
  -5 -13  -2    0.10    0.03
   5 -13   2    0.09    0.03
   5  13   2    0.13    0.03
  -5  13  -2    0.09    0.02
   5  13   2    0.10    0.02
  -5  13  -2    0.13    0.03
   4 -14  -2    0.05    0.02
   4 -14  -2    0.03    0.02
   4 -14  -2    0.04    0.02
  -4 -14   2    0.10    0.03
  -4  14   2    0.01    0.02
   4  14  -2    0.00    0.02
   4  14  -2    0.02    0.02
  -3 -14   2    0.02    0.02
   3 -14  -2    0.03    0.02
   3 -14  -2    0.01    0.02
   3  14  -2   -0.01    0.01
   3  14  -2    0.01    0.02
  -3  14   2    0.01    0.02
  -2 -14   2   -0.01    0.02
   2 -14  -2   -0.01    0.02
  -2 -14   2    0.01    0.02
   2  14  -2    0.02    0.02
   2  14  -2   -0.01    0.01
  -2  14   2   -0.01    0.01
  -1 -14   2    0.19    0.04
   1 -14  -2    0.18    0.03
  -1 -14   2    0.22    0.04
   1  14  -2    0.16    0.03
   1  14  -2    0.15    0.03
  -1  14   2    0.28    0.04
   1  14  -2    0.23    0.03
   0 -14   2    0.00    0.02
   0 -14  -2   -0.01    0.02
   0 -14   2    0.02    0.02
   0 -14  -2    0.00    0.02
   0  14   2   -0.01    0.01
   0  14  -2    0.01    0.02
   0  14  -2    0.02    0.02
   0  14  -2    0.03    0.02
  -1 -14  -2    0.13    0.03
  -1 -14  -2    0.12    0.02
   1 -14   2    0.10    0.03
  -1  14  -2    0.12    0.03
   1  14   2    0.10    0.03
  -1  14  -2    0.15    0.03
  -1  14  -2    0.11    0.03
   2 -14   2    0.28    0.04
  -2 -14  -2    0.38    0.05
  -2 -14  -2    0.30    0.04
   2  14   2    0.40    0.05
  -2  14  -2    0.37    0.04
  -2  14  -2    0.33    0.04
   3 -14   2    0.04    0.02
  -3 -14  -2    0.01    0.02
  -3 -14  -2    0.05    0.02
   3  14   2    0.02    0.02
   3  14   2    0.04    0.02
  -3  14  -2    0.04    0.02
  -3  14  -2    0.06    0.02
  -4 -14  -2    0.01    0.02
   4 -14   2    0.00    0.02
  -4 -14  -2    0.03    0.02
   4  14   2    0.00    0.01
   4  14   2   -0.01    0.02
  -4  14  -2    0.03    0.02
  -4  14  -2    0.01    0.02
   1 -15  -2    0.00    0.02
  -1 -15   2    0.04    0.02
  -1 -15   2    0.03    0.03
  -1  15   2    0.03    0.02
   1  15  -2    0.02    0.02
   1  15  -2    0.00    0.02
   0 -15   2   -0.01    0.02
   0 -15  -2   -0.03    0.02
   0 -15  -2    0.01    0.02
   0 -15   2    0.00    0.02
   0  15  -2    0.00    0.01
   0  15   2    0.00    0.02
   0  15  -2   -0.01    0.02
   0  15  -2   -0.02    0.01
   1 -15   2    0.06    0.03
  -1 -15  -2    0.14    0.03
  -1 -15  -2    0.12    0.03
   1 -15   2    0.11    0.03
  -1  15  -2    0.10    0.03
   1  15   2    0.09    0.03
  -1  15  -2    0.05    0.02
  11   0  -3    0.05    0.02
  10   0  -3   -0.01    0.01
   9   0  -3    0.08    0.02
   9   0  -3    0.05    0.02
   9   0  -3    0.04    0.01
   8   0  -3    0.00    0.01
   8   0  -3    0.00    0.01
   8   0  -3    0.01    0.01
   7   0  -3    0.89    0.03
   7   0  -3    0.91    0.03
   7   0  -3    0.97    0.04
   7   0  -3    0.95    0.04
  -7   0   3    0.90    0.03
   6   0  -3    0.00    0.01
  -6   0   3    0.00    0.00
   6   0  -3    0.00    0.00
   6   0  -3    0.00    0.01
   6   0  -3    0.00    0.01
   6   0  -3   -0.01    0.00
   5   0  -3    0.37    0.02
   5   0  -3    0.33    0.02
   5   0  -3    0.36    0.02
  -5   0   3    0.35    0.01
   5   0  -3    0.33    0.01
   5   0  -3    0.37    0.02
  -4   0   3    0.00    0.01
   4   0  -3    0.00    0.01
   4   0  -3    0.00    0.00
   4   0  -3    0.00    0.01
   4   0  -3    0.00    0.00
   4   0  -3    0.00    0.00
   4   0  -3    0.00    0.01
   3   0  -3   24.47    0.50
  -3   0   3   24.36    0.52
   3   0  -3   23.99    0.50
   3   0  -3   24.32    0.52
   3   0  -3   24.04    0.52
   3   0  -3   24.64    0.52
   2   0  -3    0.02    0.01
   2   0  -3    0.00    0.01
  -2   0   3    0.02    0.00
  -2   0   3    0.02    0.01
   2   0  -3    0.01    0.01
   2   0  -3    0.02    0.00
   2   0  -3    0.02    0.00
  -2   0   3    0.01    0.01
  -1   0   3  984.24   20.49
   1   0  -3 1000.00   20.55
  -1   0   3  964.99   20.69
   1   0  -3  950.84   20.72
  -1   0   3  898.68   20.86
  -1   0   3  982.55   21.16
   0   0  -3    0.00    0.01
   0   0   3    0.00    0.00
   0   0  -3    0.00    0.00
   0   0  -3    0.00    0.01
   0   0  -3    0.00    0.00
   0   0   3    0.00    0.00
   0   0   3    0.00    0.00
   0   0   3    0.00    0.01
   0   0  -3    0.00    0.01
  -1   0  -3   36.38    0.78
   1   0   3   37.09    0.78
   1   0   3   37.83    0.80
  -1   0  -3   34.67    0.78
  -1   0  -3   36.08    0.80
   1   0   3   34.96    0.78
  -1   0  -3   40.90    0.79
  -1   0  -3   37.15    0.79
   1   0   3   37.81    0.81
   2   0   3   -0.01    0.00
   2   0   3   -0.01    0.00
   2   0   3   -0.01    0.00
  -2   0  -3    0.00    0.00
   2   0   3   -0.01    0.00
  -2   0  -3    0.00    0.01
  -2   0  -3   -0.01    0.01
   2   0   3   -0.01    0.00
  -2   0  -3   -0.01    0.00
   3   0   3    0.14    0.02
  -3   0  -3    0.11    0.02
   3   0   3    0.13    0.01
   3   0   3    0.15    0.02
  -3   0  -3    0.12    0.01
  -3   0  -3    0.13    0.02
   3   0   3    0.17    0.01
   3   0   3    0.11    0.01
  -3   0  -3    0.11    0.01
   4   0   3    0.01    0.01
  -4   0  -3    0.00    0.01
  -4   0  -3    0.00    0.01
   4   0   3    0.00    0.01
  -4   0  -3   -0.01    0.01
   4   0   3    0.00    0.01
   4   0   3    0.00    0.01
   4   0   3    0.00    0.01
  -4   0  -3   -0.01    0.01
   5   0   3    5.87    0.15
   5   0   3    5.88    0.15
  -5   0  -3    5.96    0.16
  -5   0  -3    5.54    0.15
   5   0   3    5.79    0.15
  -5   0  -3    5.89    0.15
   5   0   3    5.61    0.15
   6   0   3   -0.01    0.01
  -6   0  -3   -0.01    0.01
   6   0   3    0.00    0.01
   6   0   3   -0.01    0.01
  -6   0  -3   -0.02    0.01
   7   0   3    0.65    0.04
   7   0   3    0.75    0.05
  -7   0  -3    0.73    0.04
   7   0   3    0.64    0.04
  -7   0  -3    0.76    0.05
   8   0   3    0.00    0.01
  -8   0  -3   -0.01    0.01
   8   0   3    0.02    0.02
   9   0   3    0.05    0.02
   9   0   3    0.08    0.02
  -9   0  -3    0.07    0.02
  10   0   3   -0.01    0.01
  10   0   3    0.01    0.02
  11  -1  -3    0.06    0.02
  11  -1  -3    0.10    0.02
  11   1  -3    0.12    0.03
  10  -1  -3    0.05    0.02
  10   1  -3    0.04    0.02
   9  -1  -3    0.00    0.01
   9  -1  -3    0.01    0.01
   9  -1  -3    0.00    0.01
   9   1  -3    0.01    0.01
   9   1  -3    0.01    0.01
   9   1  -3    0.02    0.01
   8  -1  -3    0.09    0.01
   8  -1  -3    0.09    0.02
   8  -1  -3    0.11    0.02
   8   1  -3    0.08    0.02
   8   1  -3    0.09    0.01
   8   1  -3    0.09    0.01
   7  -1  -3    2.39    0.07
   7  -1  -3    2.32    0.07
   7  -1  -3    2.27    0.06
   7  -1  -3    2.29    0.07
  -7  -1   3    2.22    0.06
   7   1  -3    2.45    0.08
  -7   1   3    2.35    0.06
   7   1  -3    2.33    0.06
   7   1  -3    2.24    0.06
   7   1  -3    2.26    0.06
   6  -1  -3    3.08    0.08
   6  -1  -3    3.14    0.09
   6  -1  -3    2.96    0.08
   6  -1  -3    3.07    0.09
  -6  -1   3    3.09    0.07
   6  -1  -3    3.12    0.08
   6  -1  -3    3.08    0.08
   6   1  -3    3.13    0.08
   6   1  -3    3.05    0.08
  -6   1   3    3.16    0.07
   6   1  -3    3.08    0.09
   6   1  -3    3.11    0.08
  -6   1   3    3.09    0.07
   6   1  -3    3.16    0.09
   5  -1  -3    2.17    0.06
   5  -1  -3    2.10    0.06
   5  -1  -3    2.14    0.05
   5  -1  -3    2.19    0.06
  -5  -1   3    2.09    0.05
   5  -1  -3    2.14    0.05
   5  -1  -3    2.14    0.06
   5   1  -3    2.08    0.05
  -5   1   3    2.11    0.05
   5   1  -3    2.11    0.05
   5   1  -3    2.16    0.07
   5   1  -3    2.02    0.07
   5   1  -3    2.15    0.05
   4  -1  -3    0.56    0.02
   4  -1  -3    0.60    0.03
   4  -1  -3    0.55    0.02
   4  -1  -3    0.58    0.02
   4  -1  -3    0.58    0.02
   4  -1  -3    0.56    0.03
  -4  -1   3    0.59    0.03
   4  -1  -3    0.55    0.02
   4  -1  -3    0.58    0.02
  -4   1   3    0.58    0.03
   4   1  -3    0.56    0.02
   4   1  -3    0.56    0.03
   4   1  -3    0.56    0.03
  -4   1   3    0.55    0.02
   4   1  -3    0.55    0.02
   3  -1  -3    4.21    0.09
   3  -1  -3    4.17    0.09
   3  -1  -3    4.11    0.10
   3  -1  -3    4.17    0.09
  -3  -1   3    4.15    0.11
   3  -1  -3    4.22    0.10
   3  -1  -3    4.18    0.11
   3  -1  -3    4.17    0.09
   3  -1  -3    4.18    0.09
   3  -1  -3    4.14    0.09
  -3  -1   3    4.01    0.11
   3   1  -3    3.82    0.11
  -3   1   3    3.95    0.10
   3   1  -3    4.22    0.11
   2  -1  -3    3.93    0.10
   2  -1  -3    3.93    0.09
   2  -1  -3    3.99    0.10
   2  -1  -3    3.87    0.10
   2  -1  -3    3.92    0.08
  -2  -1   3    3.79    0.10
  -2  -1   3    3.83    0.10
  -2  -1   3    3.84    0.08
   2  -1  -3    3.86    0.09
   2  -1  -3    3.87    0.08
  -2  -1   3    3.81    0.08
   2  -1  -3    3.91    0.09
   2   1  -3    3.81    0.09
   2   1  -3    3.71    0.10
   2   1  -3    4.08    0.10
  -2   1   3    3.90    0.09
   2   1  -3    3.87    0.08
   2   1  -3    3.87    0.08
  -2   1   3    3.85    0.10
   1  -1  -3  134.69    2.95
   1  -1  -3  139.26    2.92
  -1  -1   3  131.54    2.90
   1  -1  -3  140.97    2.92
   1  -1  -3  141.23    2.90
  -1  -1   3  139.54    3.32
  -1  -1   3  140.18    2.97
  -1  -1   3  139.43    2.93
   1  -1  -3  139.68    2.91
  -1   1   3  136.03    2.91
  -1   1   3  138.04    2.94
   1   1  -3  140.71    2.90
   1   1  -3  137.58    2.93
   1   1  -3  141.68    2.89
   1   1  -3  140.03    2.92
  -1   1   3  136.67    2.89
   1   1  -3  140.35    2.91
   0  -1   3   25.64    0.70
   0  -1  -3   26.82    0.55
   0  -1  -3   27.18    0.58
   0  -1   3   26.41    0.56
   0  -1  -3   25.94    0.56
   0  -1   3   25.03    0.57
   0  -1  -3   26.92    0.56
   0  -1   3   24.49    0.56
   0  -1  -3   26.73    0.56
   0  -1  -3   26.93    0.56
   0  -1   3   26.64    0.56
   0   1   3   26.32    0.55
   0   1  -3   27.91    0.57
   0   1  -3   27.22    0.55
   0   1  -3   25.86    0.56
   0   1  -3   26.29    0.56
   0   1   3   26.38    0.57
   0   1   3   26.87    0.56
   0   1  -3   26.61    0.56
   0   1  -3   26.30    0.56
   0   1   3   26.53    0.56
  -1  -1  -3    9.77    0.22
   1  -1   3    8.91    0.21
   1  -1   3    9.38    0.21
   1  -1   3    9.61    0.21
  -1  -1  -3    9.72    0.22
  -1  -1  -3    9.92    0.22
  -1  -1  -3    9.94    0.21
   1  -1   3    9.93    0.21
  -1   1  -3    9.88    0.21
  -1   1  -3    9.86    0.21
  -1   1  -3    9.41    0.22
   1   1   3    9.38    0.21
   1   1   3    9.81    0.21
   1   1   3    9.87    0.21
   1   1   3    9.90    0.21
  -1   1  -3    9.55    0.21
   2  -1   3    0.74    0.03
   2  -1   3    0.74    0.03
   2  -1   3    0.70    0.03
  -2  -1  -3    0.78    0.03
  -2  -1  -3    0.68    0.03
   2  -1   3    0.75    0.03
   2  -1   3    0.71    0.03
  -2  -1  -3    0.76    0.03
   2   1   3    0.80    0.03
   2   1   3    0.76    0.03
   2   1   3    0.72    0.02
   2   1   3    0.75    0.03
   2   1   3    0.78    0.03
  -2   1  -3    0.75    0.03
  -3  -1  -3    0.24    0.02
   3  -1   3    0.28    0.02
   3  -1   3    0.27    0.02
  -3  -1  -3    0.27    0.02
   3  -1   3    0.27    0.01
  -3  -1  -3    0.28    0.02
   3  -1   3    0.30    0.02
   3  -1   3    0.28    0.02
  -3  -1  -3    0.29    0.02
  -3  -1  -3    0.29    0.02
   3   1   3    0.27    0.02
  -3   1  -3    0.27    0.02
  -3   1  -3    0.28    0.02
  -3   1  -3    0.25    0.02
  -3   1  -3    0.27    0.02
   3   1   3    0.32    0.02
   3   1   3    0.28    0.02
   3   1   3    0.28    0.02
   3   1   3    0.25    0.02
   3   1   3    0.26    0.02
  -4  -1  -3    0.06    0.01
   4  -1   3    0.05    0.01
   4  -1   3    0.05    0.01
   4  -1   3    0.06    0.01
  -4  -1  -3    0.07    0.01
   4  -1   3    0.05    0.01
  -4  -1  -3    0.05    0.01
   4  -1   3    0.06    0.01
  -4  -1  -3    0.09    0.01
  -4   1  -3    0.06    0.01
   4   1   3    0.03    0.01
  -4   1  -3    0.07    0.01
  -4   1  -3    0.05    0.01
   4   1   3    0.05    0.01
   4   1   3    0.06    0.01
  -4   1  -3    0.04    0.01
  -4   1  -3    0.07    0.01
   4   1   3    0.03    0.01
   4   1   3    0.07    0.01
   5  -1   3    5.41    0.14
  -5  -1  -3    5.53    0.14
  -5  -1  -3    5.50    0.15
   5  -1   3    5.46    0.13
   5  -1   3    5.58    0.14
  -5  -1  -3    5.38    0.14
   5  -1   3    5.48    0.14
   5  -1   3    5.76    0.15
   5   1   3    5.41    0.14
  -5   1  -3    5.22    0.15
   5   1   3    5.28    0.14
   5   1   3    5.49    0.14
  -5   1  -3    5.46    0.14
  -5   1  -3    5.57    0.15
   5   1   3    5.77    0.15
  -6  -1  -3    0.63    0.04
  -6  -1  -3    0.67    0.04
   6  -1   3    0.64    0.04
   6  -1   3    0.62    0.04
   6  -1   3    0.67    0.04
  -6  -1  -3    0.74    0.04
   6   1   3    0.65    0.04
   6   1   3    0.61    0.04
  -6   1  -3    0.71    0.04
   6   1   3    0.70    0.04
  -6   1  -3    0.71    0.04
  -7  -1  -3    1.26    0.06
   7  -1   3    1.29    0.06
   7  -1   3    1.32    0.06
  -7  -1  -3    1.31    0.06
   7  -1   3    1.26    0.06
  -7   1  -3    1.30    0.06
   7   1   3    1.22    0.07
  -7   1  -3    1.33    0.06
   7   1   3    1.20    0.06
   7   1   3    1.18    0.06
  -8  -1  -3    0.83    0.05
   8  -1   3    0.81    0.05
   8  -1   3    0.84    0.05
  -8   1  -3    0.77    0.05
   8   1   3    0.75    0.05
   8   1   3    0.91    0.05
   9  -1   3    0.00    0.01
   9  -1   3    0.01    0.01
  -9  -1  -3    0.01    0.02
   9   1   3    0.01    0.02
   9   1   3    0.03    0.02
  -9   1  -3    0.03    0.02
  10  -1   3    0.09    0.02
  10  -1   3    0.09    0.02
  10   1   3    0.07    0.02
  10   1   3    0.05    0.02
  11  -2  -3    0.04    0.02
  11  -2  -3    0.01    0.01
  11   2  -3    0.02    0.02
  10  -2  -3    0.43    0.04
  10  -2  -3    0.38    0.03
  10   2  -3    0.43    0.04
   9  -2  -3    1.27    0.06
   9  -2  -3    1.30    0.05
   9  -2  -3    1.18    0.05
   9   2  -3    1.23    0.05
   9   2  -3    1.26    0.06
   8  -2  -3    0.01    0.01
   8  -2  -3    0.00    0.01
   8  -2  -3    0.00    0.01
   8  -2  -3    0.01    0.01
   8   2  -3    0.01    0.01
   8   2  -3    0.00    0.01
   8   2  -3    0.01    0.01
   7  -2  -3    0.26    0.02
   7  -2  -3    0.25    0.02
   7  -2  -3    0.30    0.02
   7  -2  -3    0.26    0.02
  -7  -2   3    0.26    0.02
   7  -2  -3    0.27    0.02
  -7   2   3    0.27    0.02
   7   2  -3    0.30    0.03
   7   2  -3    0.30    0.02
   7   2  -3    0.22    0.02
   7   2  -3    0.25    0.02
   6  -2  -3    8.28    0.19
   6  -2  -3    8.21    0.19
  -6  -2   3    8.25    0.18
   6  -2  -3    8.11    0.19
   6  -2  -3    8.20    0.19
   6  -2  -3    8.19    0.19
   6  -2  -3    8.18    0.19
  -6   2   3    8.13    0.18
   6   2  -3    8.06    0.20
  -6   2   3    8.31    0.18
  -6   2   3    8.42    0.19
   6   2  -3    8.23    0.18
   6   2  -3    8.11    0.18
   6   2  -3    8.17    0.18
   5  -2  -3    0.29    0.02
   5  -2  -3    0.30    0.02
   5  -2  -3    0.29    0.02
   5  -2  -3    0.30    0.02
  -5  -2   3    0.31    0.03
   5  -2  -3    0.30    0.02
   5  -2  -3    0.30    0.02
  -5  -2   3    0.29    0.01
   5   2  -3    0.31    0.02
   5   2  -3    0.29    0.01
  -5   2   3    0.30    0.01
   5   2  -3    0.28    0.01
  -5   2   3    0.30    0.02
  -5   2   3    0.27    0.02
   5   2  -3    0.30    0.01
   5   2  -3    0.32    0.02
   4  -2  -3    0.26    0.01
   4  -2  -3    0.27    0.02
   4  -2  -3    0.24    0.01
   4  -2  -3    0.25    0.01
  -4  -2   3    0.22    0.01
   4  -2  -3    0.25    0.01
   4  -2  -3    0.26    0.02
   4  -2  -3    0.23    0.01
   4  -2  -3    0.26    0.01
  -4  -2   3    0.24    0.01
  -4  -2   3    0.25    0.02
   4   2  -3    0.24    0.01
   4   2  -3    0.24    0.01
   4   2  -3    0.25    0.02
   4   2  -3    0.25    0.02
   4   2  -3    0.21    0.02
  -4   2   3    0.24    0.01
  -4   2   3    0.25    0.02
   3  -2  -3    2.54    0.06
   3  -2  -3    2.66    0.06
  -3  -2   3    2.67    0.06
  -3  -2   3    2.62    0.06
   3  -2  -3    2.71    0.06
   3  -2  -3    2.73    0.06
   3  -2  -3    2.74    0.07
   3  -2  -3    2.75    0.06
  -3  -2   3    2.80    0.08
   3  -2  -3    2.76    0.07
   3  -2  -3    2.71    0.06
   3   2  -3    2.77    0.08
  -3   2   3    2.64    0.07
   3   2  -3    2.63    0.07
   3   2  -3    2.62    0.06
   3   2  -3    2.66    0.08
   3   2  -3    2.69    0.06
   3   2  -3    2.67    0.06
  -2  -2   3    1.06    0.04
  -2  -2   3    1.05    0.03
   2  -2  -3    1.04    0.03
  -2  -2   3    1.08    0.03
  -2  -2   3    1.03    0.04
  -2  -2   3    1.08    0.03
   2  -2  -3    1.08    0.03
   2  -2  -3    1.09    0.03
   2  -2  -3    1.05    0.03
   2  -2  -3    1.03    0.03
   2  -2  -3    1.07    0.03
   2   2  -3    1.06    0.03
   2   2  -3    1.09    0.03
   2   2  -3    1.07    0.03
  -2   2   3    1.00    0.04
  -2   2   3    1.05    0.03
   2   2  -3    1.06    0.04
   2   2  -3    1.11    0.04
   2   2  -3    1.10    0.03
  -2   2   3    1.06    0.03
  -1  -2   3   10.86    0.23
  -1  -2   3   10.76    0.24
   1  -2  -3   10.77    0.23
  -1  -2   3   10.68    0.24
   1  -2  -3   10.44    0.23
  -1  -2   3   10.93    0.23
  -1  -2   3   10.87    0.23
   1  -2  -3   10.23    0.24
   1  -2  -3   10.56    0.24
   1  -2  -3   11.11    0.23
   1   2  -3   10.74    0.23
   1   2  -3   11.25    0.23
   1   2  -3   10.91    0.23
   1   2  -3   10.80    0.23
  -1   2   3   10.65    0.23
  -1   2   3   10.94    0.24
  -1   2   3   11.10    0.23
   1   2  -3   10.91    0.23
   0  -2   3   17.81    0.40
   0  -2   3   18.48    0.40
   0  -2  -3   17.82    0.40
   0  -2   3   18.67    0.39
   0  -2  -3   18.20    0.40
   0  -2  -3   18.95    0.39
   0  -2  -3   18.44    0.40
   0  -2  -3   18.64    0.40
   0  -2   3   19.51    0.40
   0   2   3   17.97    0.39
   0   2   3   18.56    0.40
   0   2  -3   18.28    0.40
   0   2   3   19.28    0.40
   0   2  -3   18.74    0.40
   0   2  -3   18.73    0.40
   0   2  -3   19.12    0.40
   0   2  -3   19.13    0.40
   0   2   3   20.10    0.40
   1  -2   3    0.79    0.03
   1  -2   3    0.83    0.03
   1  -2   3    0.90    0.03
  -1  -2  -3    0.88    0.03
  -1  -2  -3    0.85    0.03
  -1  -2  -3    0.90    0.03
  -1  -2  -3    0.85    0.02
  -1  -2  -3    0.93    0.04
   1   2   3    0.91    0.03
  -1   2  -3    0.78    0.03
  -1   2  -3    0.83    0.03
   1   2   3    0.86    0.03
   1   2   3    0.83    0.04
  -1   2  -3    0.86    0.03
   1   2   3    0.88    0.03
  -1   2  -3    0.73    0.03
  -1   2  -3    0.85    0.03
   2  -2   3    0.00    0.00
  -2  -2  -3    0.00    0.01
   2  -2   3    0.00    0.01
   2  -2   3    0.00    0.01
   2  -2   3    0.00    0.00
  -2  -2  -3    0.00    0.00
  -2  -2  -3    0.00    0.01
  -2  -2  -3    0.01    0.01
   2  -2   3    0.00    0.01
   2  -2   3    0.00    0.01
   2   2   3    0.00    0.01
   2   2   3   -0.01    0.00
   2   2   3    0.00    0.00
  -2   2  -3   -0.01    0.00
   2   2   3    0.00    0.00
   2   2   3    0.00    0.01
   2   2   3    0.00    0.00
  -2   2  -3    0.00    0.01
  -2   2  -3    0.01    0.01
  -2   2  -3    0.00    0.00
  -3  -2  -3    1.69    0.05
   3  -2   3    1.65    0.05
   3  -2   3    1.64    0.05
   3  -2   3    1.64    0.05
  -3  -2  -3    1.67    0.05
   3  -2   3    1.60    0.05
   3  -2   3    1.58    0.06
  -3  -2  -3    1.66    0.06
   3  -2   3    1.63    0.05
  -3  -2  -3    1.56    0.05
  -3   2  -3    1.56    0.05
   3   2   3    1.67    0.05
  -3   2  -3    1.64    0.06
   3   2   3    1.75    0.05
   3   2   3    1.61    0.06
   3   2   3    1.62    0.05
  -3   2  -3    1.60    0.05
  -3   2  -3    1.58    0.05
   3   2   3    1.56    0.05
  -3   2  -3    1.60    0.05
   3   2   3    1.62    0.05
  -4  -2  -3   32.25    0.69
   4  -2   3   32.39    0.68
   4  -2   3   31.56    0.68
  -4  -2  -3   30.27    0.68
  -4  -2  -3   31.90    0.68
  -4  -2  -3   32.67    0.68
   4  -2   3   31.06    0.68
   4  -2   3   32.86    0.69
   4  -2   3   31.84    0.66
   4   2   3   32.07    0.68
   4   2   3   31.36    0.69
  -4   2  -3   31.09    0.68
  -4   2  -3   32.85    0.68
  -4   2  -3   28.27    0.68
   4   2   3   32.64    0.68
  -4   2  -3   31.98    0.68
   4   2   3   31.27    0.68
  -5  -2  -3    0.76    0.04
  -5  -2  -3    0.87    0.04
   5  -2   3    0.82    0.04
   5  -2   3    0.82    0.04
   5  -2   3    0.81    0.03
  -5  -2  -3    0.78    0.04
   5  -2   3    0.77    0.04
   5  -2   3    0.83    0.04
  -5   2  -3    0.83    0.04
   5   2   3    0.88    0.04
   5   2   3    0.81    0.04
   5   2   3    0.83    0.04
  -5   2  -3    0.80    0.04
   5   2   3    0.84    0.04
  -6  -2  -3    1.58    0.06
  -6  -2  -3    1.63    0.06
   6  -2   3    1.63    0.06
   6  -2   3    1.53    0.06
   6  -2   3    1.66    0.06
  -6  -2  -3    1.56    0.07
   6  -2   3    1.59    0.04
  -6   2  -3    1.64    0.07
   6   2   3    1.52    0.06
   6   2   3    1.59    0.06
  -6   2  -3    1.47    0.06
   6   2   3    1.60    0.06
  -7  -2  -3   10.38    0.26
  -7  -2  -3   10.33    0.26
   7  -2   3   10.40    0.23
   7  -2   3   10.77    0.25
   7  -2   3   10.92    0.26
   7   2   3   10.87    0.26
   7   2   3   10.61    0.26
  -7   2  -3   10.59    0.26
  -7   2  -3   10.69    0.27
   8  -2   3    0.01    0.02
  -8  -2  -3    0.04    0.02
   8  -2   3    0.01    0.01
  -8   2  -3    0.02    0.02
   8   2   3    0.04    0.02
   8   2   3    0.04    0.02
  -9  -2  -3    0.00    0.02
   9  -2   3    0.00    0.01
   9  -2   3    0.00    0.02
  -9   2  -3    0.00    0.01
   9   2   3    0.01    0.01
   9   2   3    0.02    0.02
  10  -2   3    0.03    0.02
  10  -2   3    0.05    0.02
  10   2   3    0.05    0.02
  10   2   3    0.02    0.02
  11   3  -3    0.03    0.02
  10  -3  -3    0.45    0.04
  10  -3  -3    0.51    0.04
  10   3  -3    0.45    0.05
   9  -3  -3    4.22    0.12
   9  -3  -3    3.93    0.11
   9  -3  -3    4.15    0.12
   9   3  -3    4.12    0.12
   9   3  -3    4.30    0.13
   8  -3  -3    2.94    0.09
   8  -3  -3    2.82    0.09
   8  -3  -3    2.91    0.09
   8  -3  -3    2.80    0.09
   8   3  -3    2.85    0.08
   8   3  -3    2.85    0.08
   8   3  -3    3.00    0.10
   7  -3  -3    0.02    0.01
   7  -3  -3    0.00    0.01
   7  -3  -3    0.03    0.01
   7  -3  -3    0.00    0.01
  -7  -3   3    0.01    0.01
  -7  -3   3    0.02    0.02
   7  -3  -3    0.01    0.01
   7   3  -3    0.01    0.01
  -7   3   3    0.00    0.01
   7   3  -3    0.01    0.01
   7   3  -3    0.01    0.01
   7   3  -3    0.01    0.01
   6  -3  -3    1.28    0.05
  -6  -3   3    1.24    0.04
   6  -3  -3    1.29    0.04
   6  -3  -3    1.31    0.04
  -6  -3   3    1.23    0.04
   6  -3  -3    1.29    0.04
  -6  -3   3    1.27    0.06
   6  -3  -3    1.31    0.05
   6  -3  -3    1.31    0.04
   6  -3  -3    1.31    0.04
   6   3  -3    1.28    0.04
  -6   3   3    1.31    0.04
   6   3  -3    1.29    0.04
  -6   3   3    1.26    0.04
  -6   3   3    1.25    0.04
   6   3  -3    1.26    0.04
   6   3  -3    1.34    0.06
  -6   3   3    1.31    0.05
   5  -3  -3    1.21    0.04
  -5  -3   3    1.26    0.03
   5  -3  -3    1.27    0.04
  -5  -3   3    1.22    0.06
   5  -3  -3    1.24    0.04
   5  -3  -3    1.25    0.04
   5  -3  -3    1.16    0.04
  -5  -3   3    1.26    0.04
   5  -3  -3    1.26    0.04
   5  -3  -3    1.23    0.04
   5   3  -3    1.22    0.04
   5   3  -3    1.20    0.04
   5   3  -3    1.27    0.04
  -5   3   3    1.25    0.04
   5   3  -3    1.25    0.05
  -5   3   3    1.22    0.04
   4  -3  -3    0.00    0.00
   4  -3  -3    0.00    0.00
   4  -3  -3    0.00    0.00
   4  -3  -3    0.01    0.01
  -4  -3   3    0.01    0.00
   4  -3  -3    0.00    0.00
  -4  -3   3    0.01    0.01
   4  -3  -3   -0.01    0.00
   4  -3  -3    0.00    0.01
   4  -3  -3    0.00    0.00
  -4   3   3    0.00    0.00
  -4   3   3    0.00    0.00
   4   3  -3    0.00    0.00
   4   3  -3    0.00    0.01
   4   3  -3   -0.01    0.01
  -4   3   3    0.00    0.00
   4   3  -3    0.00    0.01
  -4   3   3    0.00    0.00
  -4   3   3   -0.01    0.00
   4   3  -3    0.00    0.00
   4   3  -3    0.00    0.00
   3  -3  -3    3.04    0.08
  -3  -3   3    2.97    0.07
   3  -3  -3    2.96    0.07
   3  -3  -3    3.12    0.08
   3  -3  -3    3.12    0.08
  -3  -3   3    3.04    0.07
   3  -3  -3    3.05    0.07
   3  -3  -3    3.04    0.07
  -3  -3   3    2.92    0.09
   3  -3  -3    3.12    0.08
  -3   3   3    3.10    0.07
   3   3  -3    3.10    0.08
   3   3  -3    3.13    0.07
   3   3  -3    3.03    0.07
  -3   3   3    3.02    0.07
  -3   3   3    3.05    0.08
  -3   3   3    3.07    0.08
   3   3  -3    2.89    0.09
   3   3  -3    3.00    0.07
   3   3  -3    3.00    0.08
  -3   3   3    3.08    0.07
   2  -3  -3   15.14    0.31
   2  -3  -3   14.98    0.32
  -2  -3   3   14.27    0.33
  -2  -3   3   14.80    0.32
  -2  -3   3   15.30    0.32
   2  -3  -3   15.21    0.31
   2  -3  -3   15.52    0.32
  -2  -3   3   14.61    0.32
   2  -3  -3   14.62    0.32
   2  -3  -3   14.77    0.32
   2  -3  -3   15.13    0.32
  -2   3   3   14.55    0.33
   2   3  -3   15.18    0.32
   2   3  -3   15.36    0.32
  -2   3   3   15.01    0.32
   2   3  -3   15.10    0.32
   2   3  -3   14.72    0.32
   2   3  -3   15.06    0.32
  -2   3   3   14.64    0.32
  -2   3   3   15.16    0.32
   1  -3  -3    1.59    0.05
  -1  -3   3    1.61    0.04
   1  -3  -3    1.61    0.05
  -1  -3   3    1.50    0.04
   1  -3  -3    1.66    0.05
  -1  -3   3    1.54    0.04
   1  -3  -3    1.64    0.05
  -1  -3   3    1.61    0.05
   1  -3  -3    1.66    0.04
   1   3  -3    1.63    0.04
  -1   3   3    1.61    0.04
   1   3  -3    1.65    0.04
   1   3  -3    1.58    0.04
   1   3  -3    1.62    0.04
  -1   3   3    1.55    0.04
   0  -3  -3    2.28    0.07
   0  -3   3    2.41    0.06
   0  -3  -3    2.44    0.06
   0  -3  -3    2.39    0.06
   0  -3  -3    2.41    0.06
   0  -3  -3    2.36    0.06
   0  -3   3    2.41    0.07
   0  -3   3    2.28    0.06
   0  -3   3    2.33    0.06
   0   3  -3    2.41    0.06
   0   3   3    2.34    0.06
   0   3  -3    2.35    0.06
   0   3  -3    2.31    0.06
   0   3  -3    2.27    0.06
   0   3   3    2.38    0.06
   0   3   3    2.28    0.06
   0   3   3    2.50    0.06
  -1  -3  -3   15.53    0.33
  -1  -3  -3   15.72    0.34
  -1  -3  -3   15.24    0.34
   1  -3   3   15.69    0.34
   1  -3   3   15.46    0.34
  -1  -3  -3   15.69    0.33
  -1  -3  -3   15.14    0.34
   1   3   3   15.80    0.34
  -1   3  -3   15.34    0.34
  -1   3  -3   15.65    0.34
   1   3   3   15.67    0.34
   1   3   3   15.46    0.34
   1   3   3   15.59    0.34
  -1   3  -3   15.29    0.34
  -1   3  -3   15.83    0.34
  -1   3  -3   15.56    0.34
   1   3   3   15.54    0.33
  -2  -3  -3    4.24    0.11
  -2  -3  -3    4.41    0.10
   2  -3   3    4.44    0.11
   2  -3   3    4.43    0.10
  -2  -3  -3    4.22    0.12
  -2  -3  -3    4.22    0.11
   2  -3   3    4.30    0.11
   2  -3   3    4.39    0.11
   2  -3   3    4.53    0.11
  -2   3  -3    4.05    0.11
   2   3   3    4.37    0.11
  -2   3  -3    4.41    0.11
   2   3   3    4.38    0.11
  -2   3  -3    4.30    0.10
   2   3   3    4.59    0.11
   2   3   3    4.42    0.10
  -2   3  -3    4.46    0.11
   2   3   3    4.17    0.11
  -2   3  -3    4.28    0.11
   2   3   3    4.46    0.11
   3  -3   3    9.24    0.21
  -3  -3  -3    8.75    0.21
   3  -3   3    9.45    0.20
   3  -3   3    9.29    0.21
   3  -3   3    9.02    0.21
  -3  -3  -3    9.34    0.21
  -3  -3  -3    9.06    0.21
  -3  -3  -3    9.43    0.22
  -3  -3  -3    9.23    0.21
   3  -3   3    8.97    0.22
   3  -3   3    9.13    0.21
   3   3   3    9.31    0.20
  -3   3  -3    9.34    0.22
  -3   3  -3    9.20    0.22
  -3   3  -3    9.07    0.21
   3   3   3    9.55    0.21
   3   3   3    8.98    0.21
   3   3   3    9.41    0.21
   3   3   3    9.25    0.22
   3   3   3    8.24    0.21
  -3   3  -3    9.52    0.21
  -3   3  -3    9.26    0.21
   4  -3   3    3.67    0.10
  -4  -3  -3    3.79    0.11
   4  -3   3    3.76    0.11
   4  -3   3    3.69    0.09
  -4  -3  -3    3.72    0.10
   4  -3   3    3.76    0.10
  -4  -3  -3    3.73    0.10
   4   3   3    3.75    0.10
   4   3   3    3.77    0.11
   4   3   3    3.73    0.10
  -4   3  -3    3.67    0.10
   4   3   3    3.76    0.10
  -4   3  -3    3.59    0.11
   4   3   3    3.76    0.10
  -5  -3  -3    1.22    0.05
  -5  -3  -3    1.19    0.05
   5  -3   3    1.24    0.03
  -5  -3  -3    1.22    0.06
   5  -3   3    1.22    0.05
   5  -3   3    1.19    0.05
   5  -3   3    1.23    0.05
   5   3   3    1.27    0.05
   5   3   3    1.23    0.06
   5   3   3    1.22    0.05
   5   3   3    1.27    0.05
   5   3   3    1.27    0.05
  -5   3  -3    1.18    0.05
  -5   3  -3    1.15    0.05
  -6  -3  -3    7.02    0.19
  -6  -3  -3    7.30    0.18
  -6  -3  -3    6.87    0.18
   6  -3   3    6.89    0.18
   6  -3   3    7.24    0.18
   6  -3   3    7.32    0.18
  -6   3  -3    7.07    0.18
  -6   3  -3    6.87    0.18
   6   3   3    6.91    0.18
   6   3   3    6.87    0.18
   6   3   3    6.67    0.18
  -7  -3  -3    0.69    0.05
   7  -3   3    0.67    0.04
  -7  -3  -3    0.64    0.04
   7  -3   3    0.72    0.04
  -7   3  -3    0.64    0.04
  -7   3  -3    0.73    0.04
   7   3   3    0.73    0.04
   7   3   3    0.71    0.04
  -8  -3  -3    1.56    0.07
   8  -3   3    1.46    0.07
   8  -3   3    1.55    0.06
   8   3   3    1.50    0.07
  -8   3  -3    1.53    0.07
   8   3   3    1.54    0.07
   9  -3   3    0.01    0.02
   9  -3   3   -0.03    0.01
  -9  -3  -3    0.02    0.02
  -9   3  -3    0.00    0.01
   9   3   3    0.00    0.01
   9   3   3    0.01    0.01
  10  -3   3   -0.01    0.01
  10  -3   3   -0.02    0.01
  10   3   3    0.01    0.02
  10   3   3   -0.02    0.01
  10  -4  -3    0.04    0.02
  10  -4  -3    0.04    0.02
  10   4  -3   -0.02    0.02
   9  -4  -3    0.01    0.01
   9  -4  -3    0.01    0.01
   9  -4  -3    0.02    0.01
   9  -4  -3    0.02    0.01
   9   4  -3   -0.01    0.01
   8  -4  -3    1.58    0.06
   8  -4  -3    1.51    0.06
   8  -4  -3    1.52    0.05
   8  -4  -3    1.51    0.06
   8   4  -3    1.50    0.05
   8   4  -3    1.42    0.07
   8   4  -3    1.55    0.05
   7  -4  -3    0.16    0.02
   7  -4  -3    0.13    0.02
   7  -4  -3    0.14    0.02
   7  -4  -3    0.14    0.02
  -7  -4   3    0.17    0.02
   7  -4  -3    0.17    0.03
   7  -4  -3    0.14    0.02
  -7  -4   3    0.12    0.03
   7   4  -3    0.16    0.02
  -7   4   3    0.18    0.02
   7   4  -3    0.17    0.03
   7   4  -3    0.16    0.02
   7   4  -3    0.17    0.02
   6  -4  -3    0.01    0.01
  -6  -4   3    0.01    0.01
   6  -4  -3    0.02    0.01
   6  -4  -3    0.01    0.01
  -6  -4   3    0.01    0.01
   6  -4  -3    0.00    0.01
   6  -4  -3    0.01    0.01
   6  -4  -3    0.00    0.01
   6   4  -3    0.01    0.01
   6   4  -3    0.01    0.01
   6   4  -3    0.00    0.01
  -6   4   3    0.00    0.01
   6   4  -3    0.00    0.01
  -6   4   3    0.00    0.01
  -5  -4   3    6.71    0.18
  -5  -4   3    6.62    0.15
   5  -4  -3    6.69    0.16
  -5  -4   3    6.66    0.14
   5  -4  -3    6.70    0.16
   5  -4  -3    6.61    0.16
   5  -4  -3    6.63    0.16
   5  -4  -3    6.53    0.16
   5  -4  -3    6.67    0.15
   5   4  -3    6.61    0.17
  -5   4   3    6.54    0.16
  -5   4   3    6.69    0.15
  -5   4   3    6.57    0.15
  -5   4   3    6.72    0.15
   5   4  -3    6.46    0.15
  -5   4   3    6.77    0.15
   5   4  -3    6.43    0.15
   5   4  -3    6.62    0.15
  -5   4   3    6.38    0.14
  -4  -4   3    6.20    0.14
   4  -4  -3    6.04    0.13
   4  -4  -3    5.98    0.14
   4  -4  -3    6.04    0.14
   4  -4  -3    6.10    0.15
   4  -4  -3    6.02    0.14
   4  -4  -3    6.22    0.14
   4  -4  -3    6.02    0.14
  -4  -4   3    6.43    0.16
  -4  -4   3    6.29    0.14
   4   4  -3    6.12    0.14
   4   4  -3    6.02    0.14
   4   4  -3    5.99    0.14
   4   4  -3    6.06    0.14
  -4   4   3    6.11    0.14
  -4   4   3    6.06    0.14
  -4   4   3    6.03    0.14
  -4   4   3    6.01    0.14
  -4   4   3    6.14    0.15
   4   4  -3    6.25    0.15
  -3  -4   3    0.36    0.02
  -3  -4   3    0.42    0.02
   3  -4  -3    0.37    0.02
   3  -4  -3    0.38    0.02
   3  -4  -3    0.38    0.02
  -3  -4   3    0.35    0.02
  -3  -4   3    0.39    0.02
  -3  -4   3    0.38    0.02
   3  -4  -3    0.37    0.02
   3  -4  -3    0.33    0.02
   3  -4  -3    0.38    0.02
   3   4  -3    0.36    0.02
  -3   4   3    0.36    0.02
   3   4  -3    0.34    0.02
  -3   4   3    0.36    0.02
  -3   4   3    0.35    0.02
  -3   4   3    0.34    0.02
   3   4  -3    0.36    0.03
   3   4  -3    0.36    0.02
  -3   4   3    0.36    0.02
   3   4  -3    0.37    0.02
   3   4  -3    0.38    0.02
   2  -4  -3    0.09    0.01
  -2  -4   3    0.09    0.01
   2  -4  -3    0.11    0.01
  -2  -4   3    0.09    0.01
   2  -4  -3    0.10    0.01
  -2  -4   3    0.07    0.01
   2  -4  -3    0.09    0.01
  -2  -4   3    0.09    0.01
   2  -4  -3    0.08    0.01
   2   4  -3    0.10    0.01
  -2   4   3    0.07    0.01
   2   4  -3    0.09    0.01
  -2   4   3    0.08    0.01
   2   4  -3    0.09    0.01
   2   4  -3    0.08    0.01
  -2   4   3    0.10    0.01
   2   4  -3    0.09    0.01
   2   4  -3    0.10    0.01
   2   4  -3    0.10    0.01
  -2   4   3    0.10    0.01
  -2   4   3    0.08    0.01
  -1  -4   3    1.54    0.05
   1  -4  -3    1.58    0.05
  -1  -4   3    1.54    0.04
  -1  -4   3    1.58    0.04
  -1  -4   3    1.55    0.05
   1  -4  -3    1.58    0.05
   1  -4  -3    1.52    0.04
  -1  -4   3    1.48    0.05
   1  -4  -3    1.57    0.05
   1  -4  -3    1.48    0.05
  -1  -4   3    1.53    0.04
   1  -4  -3    1.53    0.05
   1  -4  -3    1.55    0.05
   1   4  -3    1.54    0.04
  -1   4   3    1.50    0.05
   1   4  -3    1.54    0.04
  -1   4   3    1.54    0.06
   1   4  -3    1.59    0.04
  -1   4   3    1.53    0.05
   1   4  -3    1.39    0.05
   1   4  -3    1.55    0.05
  -1   4   3    1.58    0.03
   0  -4   3    2.70    0.07
   0  -4   3    2.69    0.07
   0  -4  -3    2.49    0.07
   0  -4  -3    2.64    0.06
   0  -4   3    2.57    0.06
   0  -4   3    2.60    0.07
   0  -4   3    2.55    0.07
   0  -4  -3    2.58    0.07
   0  -4   3    2.47    0.07
   0  -4  -3    2.53    0.07
   0   4   3    2.60    0.07
   0   4  -3    2.53    0.07
   0   4  -3    2.57    0.07
   0   4   3    2.58    0.06
   0   4   3    2.72    0.07
   0   4  -3    2.56    0.07
   0   4  -3    2.69    0.07
   0   4   3    2.68    0.07
  -1  -4  -3    1.10    0.04
   1  -4   3    1.07    0.04
  -1  -4  -3    1.10    0.04
  -1  -4  -3    1.13    0.04
   1  -4   3    1.17    0.04
  -1  -4  -3    1.12    0.03
  -1  -4  -3    1.10    0.04
   1   4   3    1.12    0.04
  -1   4  -3    1.08    0.04
   1   4   3    1.07    0.03
  -1   4  -3    1.09    0.04
   1   4   3    1.09    0.04
   1   4   3    1.14    0.04
  -1   4  -3    0.97    0.04
  -1   4  -3    1.04    0.04
  -1   4  -3    1.13    0.04
   1   4   3    1.10    0.04
  -1   4  -3    1.13    0.04
  -2  -4  -3   23.19    0.50
  -2  -4  -3   23.19    0.51
  -2  -4  -3   23.10    0.52
  -2  -4  -3   23.64    0.50
  -2  -4  -3   24.03    0.51
  -2  -4  -3   24.09    0.51
   2  -4   3   23.28    0.51
   2  -4   3   24.43    0.51
   2  -4   3   23.19    0.51
  -2   4  -3   21.02    0.51
  -2   4  -3   23.89    0.50
   2   4   3   24.32    0.51
  -2   4  -3   23.33    0.51
   2   4   3   24.25    0.51
  -2   4  -3   23.01    0.50
   2   4   3   24.46    0.50
   2   4   3   23.75    0.50
   2   4   3   23.47    0.51
  -2   4  -3   23.95    0.51
  -3  -4  -3    4.19    0.11
   3  -4   3    4.20    0.11
  -3  -4  -3    4.08    0.11
   3  -4   3    4.25    0.11
  -3  -4  -3    4.23    0.11
  -3  -4  -3    4.26    0.11
  -3  -4  -3    3.89    0.12
   3  -4   3    4.32    0.11
   3  -4   3    4.23    0.11
  -3  -4  -3    4.34    0.11
  -3   4  -3    4.29    0.11
   3   4   3    4.18    0.11
   3   4   3    3.98    0.11
  -3   4  -3    4.05    0.11
   3   4   3    4.35    0.12
   3   4   3    4.25    0.10
  -3   4  -3    4.11    0.11
  -3   4  -3    4.28    0.10
  -3   4  -3    4.10    0.11
   3   4   3    4.13    0.11
  -4  -4  -3    0.01    0.01
   4  -4   3    0.01    0.01
   4  -4   3   -0.01    0.01
   4  -4   3    0.00    0.01
  -4  -4  -3    0.00    0.01
  -4  -4  -3    0.01    0.01
  -4  -4  -3   -0.01    0.01
   4   4   3   -0.01    0.01
  -4   4  -3    0.01    0.01
  -4   4  -3    0.00    0.01
   4   4   3   -0.01    0.01
   4   4   3    0.05    0.01
   4   4   3    0.00    0.01
   4   4   3    0.00    0.01
   4   4   3    0.01    0.01
   5  -4   3    0.18    0.02
  -5  -4  -3    0.23    0.03
  -5  -4  -3    0.20    0.02
  -5  -4  -3    0.20    0.02
   5  -4   3    0.17    0.02
   5  -4   3    0.19    0.02
  -5  -4  -3    0.23    0.03
  -5   4  -3    0.20    0.02
  -5   4  -3    0.16    0.02
   5   4   3    0.22    0.02
   5   4   3    0.20    0.02
   5   4   3    0.23    0.02
   5   4   3    0.17    0.02
  -6  -4  -3    0.36    0.04
  -6  -4  -3    0.40    0.03
   6  -4   3    0.41    0.03
  -6  -4  -3    0.41    0.04
   6  -4   3    0.39    0.03
   6  -4   3    0.36    0.03
   6   4   3    0.40    0.03
   6   4   3    0.36    0.03
  -6   4  -3    0.43    0.03
  -6   4  -3    0.39    0.03
   6   4   3    0.40    0.03
  -7  -4  -3    3.80    0.12
   7  -4   3    3.76    0.11
   7  -4   3    3.66    0.11
   7   4   3    3.83    0.12
  -7   4  -3    3.56    0.12
   7   4   3    3.66    0.11
  -7   4  -3    3.64    0.11
   8  -4   3    2.71    0.09
  -8  -4  -3    2.51    0.10
   8  -4   3    2.51    0.09
  -8   4  -3    2.36    0.09
   8   4   3    2.50    0.09
   8   4   3    2.52    0.09
   9  -4   3    0.54    0.04
   9  -4   3    0.58    0.04
  -9   4  -3    0.60    0.05
   9   4   3    0.55    0.05
   9   4   3    0.66    0.05
  10  -4   3    0.34    0.04
  10  -4   3    0.27    0.03
  10   4   3    0.36    0.04
  10   4   3    0.27    0.04
  10  -5  -3    0.05    0.02
  10  -5  -3    0.03    0.02
  10   5  -3   -0.01    0.02
   9  -5  -3    0.08    0.02
   9  -5  -3    0.09    0.02
   9  -5  -3    0.12    0.02
   9  -5  -3    0.11    0.02
   9   5  -3    0.05    0.02
   8  -5  -3    0.05    0.02
   8  -5  -3    0.02    0.01
  -8  -5   3    0.02    0.02
   8  -5  -3    0.04    0.02
   8  -5  -3    0.04    0.01
   8   5  -3    0.05    0.01
   8   5  -3    0.05    0.01
   8   5  -3    0.04    0.02
   7  -5  -3    0.17    0.02
   7  -5  -3    0.15    0.02
   7  -5  -3    0.15    0.02
  -7  -5   3    0.11    0.03
   7  -5  -3    0.15    0.02
   7  -5  -3    0.15    0.02
  -7   5   3    0.16    0.02
  -7   5   3    0.16    0.01
   7   5  -3    0.14    0.02
   7   5  -3    0.11    0.02
   7   5  -3    0.17    0.02
   6  -5  -3    0.67    0.04
   6  -5  -3    0.69    0.04
   6  -5  -3    0.68    0.03
   6  -5  -3    0.68    0.03
  -6  -5   3    0.67    0.05
  -6  -5   3    0.67    0.03
   6  -5  -3    0.62    0.03
   6  -5  -3    0.64    0.03
   6   5  -3    0.72    0.03
   6   5  -3    0.68    0.03
  -6   5   3    0.66    0.02
   6   5  -3    0.69    0.03
  -6   5   3    0.70    0.03
  -6   5   3    0.67    0.03
  -6   5   3    0.70    0.02
   6   5  -3    0.66    0.04
   6   5  -3    0.71    0.03
   5  -5  -3    0.44    0.03
   5  -5  -3    0.42    0.02
   5  -5  -3    0.41    0.02
   5  -5  -3    0.44    0.03
   5  -5  -3    0.43    0.02
  -5  -5   3    0.40    0.02
   5  -5  -3    0.41    0.03
  -5  -5   3    0.43    0.04
  -5  -5   3    0.44    0.02
  -5   5   3    0.39    0.02
   5   5  -3    0.43    0.02
  -5   5   3    0.43    0.02
  -5   5   3    0.43    0.02
  -5   5   3    0.38    0.02
   5   5  -3    0.38    0.02
  -5   5   3    0.42    0.02
   5   5  -3    0.42    0.03
   5   5  -3    0.39    0.02
  -5   5   3    0.42    0.02
   4  -5  -3   14.74    0.32
  -4  -5   3   14.94    0.34
  -4  -5   3   15.08    0.35
   4  -5  -3   15.30    0.34
  -4  -5   3   15.48    0.33
   4  -5  -3   15.27    0.34
   4  -5  -3   15.68    0.34
   4  -5  -3   15.42    0.34
   4  -5  -3   14.89    0.34
  -4   5   3   15.85    0.33
   4   5  -3   15.78    0.33
   4   5  -3   15.17    0.33
  -4   5   3   15.29    0.34
   4   5  -3   15.88    0.35
   4   5  -3   15.38    0.34
  -4   5   3   15.07    0.33
   4   5  -3   15.24    0.33
  -4   5   3   15.51    0.33
  -4   5   3   15.58    0.34
  -3  -5   3    0.27    0.02
  -3  -5   3    0.30    0.02
   3  -5  -3    0.29    0.02
   3  -5  -3    0.32    0.02
   3  -5  -3    0.34    0.02
  -3  -5   3    0.29    0.02
   3  -5  -3    0.28    0.02
   3  -5  -3    0.25    0.02
  -3  -5   3    0.28    0.02
   3   5  -3    0.33    0.02
  -3   5   3    0.31    0.02
   3   5  -3    0.30    0.01
   3   5  -3    0.30    0.02
  -3   5   3    0.28    0.02
  -3   5   3    0.29    0.02
   3   5  -3    0.27    0.02
   2  -5  -3    4.50    0.11
  -2  -5   3    4.20    0.11
   2  -5  -3    3.96    0.11
  -2  -5   3    4.15    0.10
  -2  -5   3    4.43    0.10
  -2  -5   3    4.36    0.11
  -2  -5   3    4.44    0.11
   2  -5  -3    4.32    0.11
   2  -5  -3    4.42    0.11
   2  -5  -3    4.41    0.11
   2   5  -3    4.33    0.12
  -2   5   3    4.41    0.11
   2   5  -3    4.39    0.11
  -2   5   3    4.55    0.11
   2   5  -3    4.42    0.11
   2   5  -3    4.37    0.11
  -2   5   3    4.40    0.11
   2   5  -3    4.25    0.10
   2   5  -3    4.25    0.10
  -1  -5   3    0.55    0.03
   1  -5  -3    0.60    0.03
   1  -5  -3    0.57    0.03
  -1  -5   3    0.58    0.03
   1  -5  -3    0.57    0.03
  -1  -5   3    0.57    0.02
   1  -5  -3    0.55    0.03
   1  -5  -3    0.56    0.03
   1  -5  -3    0.59    0.03
  -1  -5   3    0.57    0.02
  -1  -5   3    0.59    0.02
  -1  -5   3    0.55    0.03
   1   5  -3    0.55    0.02
  -1   5   3    0.53    0.03
   1   5  -3    0.59    0.03
   1   5  -3    0.59    0.02
   1   5  -3    0.61    0.03
  -1   5   3    0.54    0.02
  -1   5   3    0.58    0.02
   1   5  -3    0.55    0.03
  -1   5   3    0.59    0.03
   0  -5   3    0.76    0.03
   0  -5  -3    0.82    0.03
   0  -5  -3    0.77    0.03
   0  -5   3    0.77    0.03
   0  -5  -3    0.80    0.03
   0  -5   3    0.77    0.03
   0  -5   3    0.84    0.03
   0  -5  -3    0.74    0.03
   0  -5   3    0.81    0.03
   0  -5  -3    0.85    0.03
   0  -5  -3    0.84    0.03
   0  -5  -3    0.83    0.04
   0   5   3    0.86    0.04
   0   5  -3    0.81    0.03
   0   5  -3    0.78    0.03
   0   5   3    0.76    0.03
   0   5   3    0.85    0.03
   0   5  -3    0.77    0.03
   0   5  -3    0.76    0.03
   0   5   3    0.79    0.03
   0   5  -3    0.77    0.03
  -1  -5  -3    3.51    0.09
   1  -5   3    3.34    0.09
  -1  -5  -3    3.55    0.08
   1  -5   3    3.58    0.09
  -1  -5  -3    3.49    0.10
   1  -5   3    3.46    0.09
   1  -5   3    3.43    0.10
  -1  -5  -3    3.59    0.09
  -1  -5  -3    3.48    0.09
  -1   5  -3    3.57    0.09
  -1   5  -3    3.59    0.09
   1   5   3    3.65    0.10
  -1   5  -3    3.59    0.10
   1   5   3    3.54    0.09
   1   5   3    3.59    0.09
   1   5   3    3.60    0.09
  -1   5  -3    3.37    0.09
   1   5   3    3.58    0.10
  -1   5  -3    3.51    0.09
   2  -5   3    0.16    0.02
  -2  -5  -3    0.14    0.02
  -2  -5  -3    0.15    0.01
  -2  -5  -3    0.17    0.02
   2  -5   3    0.20    0.02
  -2  -5  -3    0.19    0.02
  -2  -5  -3    0.18    0.02
   2  -5   3    0.17    0.02
  -2  -5  -3    0.17    0.01
   2  -5   3    0.16    0.02
   2   5   3    0.17    0.02
  -2   5  -3    0.20    0.02
   2   5   3    0.17    0.02
   2   5   3    0.17    0.02
  -2   5  -3    0.17    0.01
  -2   5  -3    0.17    0.02
  -2   5  -3    0.19    0.02
  -2   5  -3    0.16    0.02
   2   5   3    0.17    0.02
   2   5   3    0.16    0.01
  -3  -5  -3    4.39    0.11
  -3  -5  -3    4.54    0.13
   3  -5   3    4.30    0.12
   3  -5   3    4.58    0.12
  -3  -5  -3    4.28    0.12
  -3  -5  -3    4.25    0.11
  -3  -5  -3    4.45    0.12
  -3   5  -3    4.25    0.12
   3   5   3    4.42    0.11
   3   5   3    4.38    0.12
  -3   5  -3    4.73    0.13
   3   5   3    4.33    0.12
  -3   5  -3    4.40    0.12
   3   5   3    4.38    0.12
   3   5   3    4.41    0.11
  -3   5  -3    4.30    0.10
  -4  -5  -3    0.84    0.04
   4  -5   3    0.76    0.03
  -4  -5  -3    0.83    0.04
  -4  -5  -3    0.83    0.04
   4  -5   3    0.78    0.04
   4  -5   3    0.72    0.04
  -4  -5  -3    0.80    0.04
   4   5   3    0.81    0.04
   4   5   3    0.83    0.04
  -4   5  -3    0.78    0.04
  -4   5  -3    0.75    0.04
   4   5   3    0.80    0.04
   4   5   3    0.79    0.04
   5  -5   3    0.37    0.03
   5  -5   3    0.33    0.03
  -5  -5  -3    0.39    0.03
  -5  -5  -3    0.39    0.03
  -5  -5  -3    0.44    0.04
  -5  -5  -3    0.35    0.03
   5  -5   3    0.41    0.03
  -5   5  -3    0.41    0.03
   5   5   3    0.36    0.03
   5   5   3    0.35    0.03
   5   5   3    0.40    0.03
  -5   5  -3    0.43    0.03
  -6  -5  -3    0.30    0.03
  -6  -5  -3    0.33    0.03
   6  -5   3    0.38    0.04
  -6  -5  -3    0.30    0.03
   6  -5   3    0.38    0.03
   6  -5   3    0.38    0.03
  -6   5  -3    0.33    0.03
   6   5   3    0.27    0.03
   6   5   3    0.38    0.03
   6   5   3    0.35    0.03
  -6   5  -3    0.41    0.04
   7  -5   3    0.03    0.01
   7  -5   3    0.06    0.02
  -7  -5  -3    0.03    0.02
   7   5   3    0.04    0.02
  -7   5  -3    0.06    0.02
   7   5   3    0.04    0.02
   8  -5   3    0.01    0.01
  -8  -5  -3    0.01    0.02
   8  -5   3    0.01    0.02
  -8   5  -3   -0.01    0.01
   8   5   3    0.04    0.02
   8   5   3    0.03    0.02
   9  -5   3   -0.02    0.01
   9  -5   3    0.00    0.01
   9   5   3    0.00    0.01
   9   5   3    0.00    0.02
  -9   5  -3    0.01    0.02
  10  -5   3    0.17    0.03
  10  -5   3    0.12    0.03
  10   5   3    0.09    0.03
  10   5   3    0.14    0.03
  10  -6  -3    0.03    0.02
  10  -6  -3    0.02    0.02
  10   6  -3    0.06    0.02
  -9  -6   3    0.07    0.03
   9  -6  -3    0.04    0.02
   9  -6  -3    0.07    0.02
   9  -6  -3    0.06    0.02
   9   6  -3    0.03    0.02
   8  -6  -3    1.39    0.06
   8  -6  -3    1.35    0.06
  -8  -6   3    1.29    0.08
   8  -6  -3    1.32    0.06
   8   6  -3    1.26    0.05
   8   6  -3    1.30    0.07
   7  -6  -3    0.01    0.01
   7  -6  -3    0.00    0.01
   7  -6  -3   -0.01    0.01
   7  -6  -3    0.00    0.01
  -7  -6   3   -0.02    0.02
  -7   6   3    0.00    0.01
   7   6  -3    0.00    0.01
  -7   6   3   -0.01    0.01
   7   6  -3    0.00    0.01
  -7   6   3    0.01    0.01
   7   6  -3    0.01    0.02
   6  -6  -3    0.81    0.04
  -6  -6   3    0.81    0.04
  -6  -6   3    0.92    0.06
   6  -6  -3    0.85    0.04
   6  -6  -3    0.84    0.04
   6  -6  -3    0.87    0.04
   6  -6  -3    0.83    0.03
   6  -6  -3    0.89    0.04
   6   6  -3    0.81    0.03
   6   6  -3    0.85    0.04
  -6   6   3    0.83    0.04
  -6   6   3    0.88    0.04
  -6   6   3    0.87    0.04
  -6   6   3    0.79    0.03
   6   6  -3    0.97    0.05
   6   6  -3    0.80    0.03
  -6   6   3    1.00    0.03
   6   6  -3    0.83    0.04
  -5  -6   3    2.75    0.08
   5  -6  -3    2.91    0.08
   5  -6  -3    2.87    0.07
   5  -6  -3    2.99    0.09
   5  -6  -3    2.92    0.09
  -5  -6   3    2.89    0.10
   5  -6  -3    2.83    0.08
  -5  -6   3    3.02    0.08
   5  -6  -3    2.90    0.09
  -5   6   3    3.04    0.08
   5   6  -3    2.93    0.08
  -5   6   3    3.08    0.08
  -5   6   3    2.89    0.07
  -5   6   3    2.98    0.08
   5   6  -3    2.85    0.07
  -5   6   3    2.99    0.08
   5   6  -3    2.85    0.07
   5   6  -3    2.92    0.08
   5   6  -3    2.82    0.08
   5   6  -3    3.11    0.10
   4  -6  -3    2.17    0.07
  -4  -6   3    2.13    0.08
   4  -6  -3    2.07    0.07
   4  -6  -3    2.06    0.07
   4  -6  -3    2.16    0.07
   4  -6  -3    2.07    0.07
  -4  -6   3    1.97    0.06
   4   6  -3    2.10    0.06
   4   6  -3    2.10    0.05
  -4   6   3    2.18    0.06
   4   6  -3    2.18    0.06
   4   6  -3    2.12    0.05
   4   6  -3    2.09    0.07
   4   6  -3    2.13    0.06
  -4   6   3    2.14    0.06
  -4   6   3    2.07    0.06
  -4   6   3    2.04    0.06
  -3  -6   3    0.20    0.02
   3  -6  -3    0.17    0.02
  -3  -6   3    0.18    0.02
  -3  -6   3    0.17    0.02
   3  -6  -3    0.15    0.02
   3  -6  -3    0.17    0.02
   3  -6  -3    0.19    0.02
  -3   6   3    0.15    0.02
   3   6  -3    0.15    0.01
  -3   6   3    0.17    0.02
  -3   6   3    0.21    0.02
   3   6  -3    0.19    0.02
   3   6  -3    0.21    0.02
  -3   6   3    0.22    0.02
   3   6  -3    0.24    0.02
  -2  -6   3    5.99    0.15
   2  -6  -3    6.02    0.15
   2  -6  -3    5.90    0.15
  -2  -6   3    6.09    0.14
   2  -6  -3    5.71    0.15
  -2  -6   3    5.98    0.15
   2  -6  -3    5.87    0.14
   2   6  -3    6.02    0.15
   2   6  -3    5.91    0.14
   2   6  -3    6.13    0.14
  -2   6   3    6.03    0.14
  -2   6   3    6.21    0.15
  -2   6   3    6.15    0.15
   2   6  -3    6.01    0.14
   2   6  -3    5.99    0.13
  -1  -6   3   -0.01    0.01
   1  -6  -3    0.00    0.01
  -1  -6   3   -0.01    0.01
  -1  -6   3   -0.01    0.01
   1  -6  -3    0.00    0.01
  -1  -6   3    0.00    0.01
  -1  -6   3    0.00    0.00
   1  -6  -3    0.00    0.01
   1  -6  -3   -0.01    0.01
   1  -6  -3    0.00    0.01
  -1   6   3    0.00    0.01
  -1   6   3   -0.01    0.00
   1   6  -3   -0.01    0.01
   1   6  -3    0.01    0.00
   1   6  -3    0.02    0.01
   1   6  -3    0.00    0.01
  -1   6   3    0.00    0.00
  -1   6   3   -0.01    0.00
   1   6  -3    0.00    0.01
   0  -6   3   10.53    0.24
   0  -6   3   10.44    0.24
   0  -6  -3   10.69    0.24
   0  -6   3   10.69    0.23
   0  -6  -3   10.64    0.24
   0  -6   3   10.42    0.24
   0  -6  -3   10.65    0.24
   0  -6  -3   10.46    0.24
   0  -6  -3   10.46    0.25
   0   6   3   10.93    0.24
   0   6  -3   10.62    0.24
   0   6   3   10.58    0.24
   0   6  -3   10.31    0.24
   0   6  -3    9.54    0.24
   0   6   3   10.38    0.23
   0   6  -3   10.16    0.24
  -1  -6  -3    0.12    0.01
   1  -6   3    0.11    0.02
   1  -6   3    0.10    0.01
  -1  -6  -3    0.09    0.01
   1  -6   3    0.12    0.02
  -1  -6  -3    0.08    0.02
   1  -6   3    0.08    0.01
  -1  -6  -3    0.10    0.01
  -1  -6  -3    0.14    0.02
  -1  -6  -3    0.09    0.01
  -1   6  -3    0.08    0.02
   1   6   3    0.09    0.01
  -1   6  -3    0.11    0.02
   1   6   3    0.08    0.01
   1   6   3    0.10    0.01
  -1   6  -3    0.11    0.02
   1   6   3    0.08    0.01
   2  -6   3    8.50    0.20
  -2  -6  -3    8.45    0.21
  -2  -6  -3    8.73    0.20
   2  -6   3    8.22    0.20
   2  -6   3    8.94    0.21
  -2  -6  -3    8.47    0.21
   2  -6   3    8.92    0.21
  -2  -6  -3    8.74    0.20
   2  -6   3    8.60    0.20
  -2  -6  -3    8.69    0.20
  -2   6  -3    8.60    0.21
   2   6   3    8.53    0.20
   2   6   3    8.78    0.20
  -2   6  -3    8.74    0.21
   2   6   3    8.56    0.20
   2   6   3    8.79    0.21
  -3  -6  -3    8.09    0.20
  -3  -6  -3    8.42    0.21
  -3  -6  -3    8.22    0.19
   3  -6   3    8.34    0.20
  -3  -6  -3    8.55    0.20
  -3   6  -3    8.24    0.20
   3   6   3    8.43    0.19
   3   6   3    7.90    0.20
   3   6   3    8.51    0.20
   3   6   3    8.20    0.20
  -3   6  -3    8.27    0.20
  -3   6  -3    8.36    0.19
   4  -6   3    0.87    0.04
  -4  -6  -3    0.94    0.04
  -4  -6  -3    0.86    0.04
  -4  -6  -3    0.93    0.05
  -4  -6  -3    0.89    0.04
   4  -6   3    0.91    0.05
   4   6   3    0.87    0.04
  -4   6  -3    0.86    0.04
  -4   6  -3    0.90    0.04
   4   6   3    0.90    0.03
  -4   6  -3    0.88    0.03
   4   6   3    0.92    0.04
   4   6   3    0.89    0.04
   4   6   3    0.90    0.04
   5  -6   3    0.70    0.04
  -5  -6  -3    0.67    0.04
  -5  -6  -3    0.59    0.03
  -5  -6  -3    0.71    0.04
  -5  -6  -3    0.61    0.04
   5  -6   3    0.67    0.04
   5  -6   3    0.65    0.04
  -5   6  -3    0.70    0.04
  -5   6  -3    0.68    0.04
   5   6   3    0.67    0.04
   5   6   3    0.60    0.04
   5   6   3    0.68    0.04
  -6  -6  -3    0.38    0.04
   6  -6   3    0.40    0.03
   6  -6   3    0.36    0.03
  -6  -6  -3    0.42    0.03
  -6  -6  -3    0.46    0.04
  -6  -6  -3    0.39    0.03
  -6   6  -3    0.43    0.04
  -6   6  -3    0.43    0.04
   6   6   3    0.37    0.04
   6   6   3    0.38    0.03
   7  -6   3    0.05    0.02
   7  -6   3    0.05    0.02
  -7  -6  -3    0.05    0.02
   7   6   3    0.08    0.02
   7   6   3    0.08    0.02
  -7   6  -3    0.09    0.02
   8  -6   3    0.00    0.01
  -8  -6  -3    0.02    0.02
   8  -6   3    0.00    0.01
  -8   6  -3    0.00    0.01
   8   6   3   -0.01    0.01
   8   6   3    0.02    0.02
   9  -6   3    0.13    0.03
   9  -6   3    0.11    0.02
   9   6   3    0.11    0.03
  -9   6  -3    0.07    0.02
   9   6   3    0.12    0.03
   9  -7  -3    0.00    0.01
  -9  -7   3    0.01    0.02
   9  -7  -3    0.00    0.01
   9  -7  -3    0.01    0.02
   9   7  -3   -0.01    0.02
   8  -7  -3    0.13    0.03
  -8  -7   3    0.11    0.03
   8  -7  -3    0.12    0.02
   8  -7  -3    0.12    0.02
   8   7  -3    0.14    0.02
   8   7  -3    0.14    0.03
  -7  -7   3    1.62    0.08
   7  -7  -3    1.43    0.06
   7  -7  -3    1.43    0.06
   7  -7  -3    1.56    0.07
   7   7  -3    1.52    0.07
  -7   7   3    1.40    0.05
  -7   7   3    1.45    0.06
   7   7  -3    1.45    0.06
  -6  -7   3    0.02    0.02
   6  -7  -3    0.00    0.01
   6  -7  -3    0.01    0.01
  -6  -7   3    0.01    0.01
   6  -7  -3    0.00    0.01
  -6   7   3    0.01    0.01
  -6   7   3    0.00    0.01
   6   7  -3    0.02    0.01
   6   7  -3   -0.01    0.01
   6   7  -3    0.01    0.02
   6   7  -3   -0.01    0.01
  -6   7   3    0.00    0.01
   5  -7  -3    0.02    0.01
   5  -7  -3    0.01    0.01
   5  -7  -3    0.00    0.01
  -5  -7   3    0.00    0.01
   5  -7  -3    0.02    0.01
   5  -7  -3    0.01    0.01
  -5  -7   3    0.00    0.01
  -5   7   3    0.01    0.01
   5   7  -3    0.02    0.01
  -5   7   3   -0.02    0.01
  -5   7   3    0.00    0.01
   5   7  -3    0.01    0.01
  -5   7   3    0.01    0.01
   5   7  -3    0.01    0.01
  -5   7   3    0.01    0.01
   5   7  -3   -0.01    0.01
  -4  -7   3    0.23    0.03
   4  -7  -3    0.21    0.03
   4  -7  -3    0.19    0.02
  -4  -7   3    0.18    0.03
   4  -7  -3    0.15    0.02
   4  -7  -3    0.17    0.02
  -4  -7   3    0.14    0.02
  -4   7   3    0.18    0.02
   4   7  -3    0.17    0.02
  -4   7   3    0.19    0.02
  -4   7   3    0.19    0.02
   4   7  -3    0.15    0.02
  -4   7   3    0.18    0.02
   4   7  -3    0.15    0.02
   4   7  -3    0.17    0.02
  -4   7   3    0.14    0.02
  -3  -7   3    1.32    0.05
  -3  -7   3    1.43    0.05
   3  -7  -3    1.33    0.06
   3  -7  -3    1.37    0.05
  -3  -7   3    1.38    0.06
   3  -7  -3    1.39    0.05
   3  -7  -3    1.31    0.05
   3   7  -3    1.40    0.05
  -3   7   3    1.41    0.05
   3   7  -3    1.40    0.05
   3   7  -3    1.41    0.05
  -3   7   3    1.43    0.05
  -3   7   3    1.43    0.05
   3   7  -3    1.39    0.05
   2  -7  -3    0.02    0.01
   2  -7  -3    0.02    0.01
   2  -7  -3    0.02    0.01
  -2  -7   3    0.01    0.01
  -2  -7   3    0.02    0.01
   2  -7  -3    0.00    0.01
  -2  -7   3    0.02    0.01
   2  -7  -3   -0.01    0.01
  -2   7   3    0.02    0.01
   2   7  -3    0.01    0.01
  -2   7   3    0.01    0.01
   2   7  -3    0.01    0.01
   2   7  -3    0.01    0.01
   2   7  -3    0.01    0.01
   2   7  -3    0.05    0.01
   1  -7  -3    0.10    0.02
   1  -7  -3    0.11    0.01
  -1  -7   3    0.11    0.01
   1  -7  -3    0.12    0.02
  -1  -7   3    0.11    0.02
  -1  -7   3    0.14    0.02
   1  -7  -3    0.10    0.02
   1  -7  -3    0.10    0.02
  -1  -7   3    0.11    0.01
   1   7  -3    0.11    0.02
   1   7  -3    0.13    0.02
  -1   7   3    0.10    0.01
   1   7  -3    0.09    0.01
  -1   7   3    0.11    0.01
   0  -7   3    1.85    0.05
   0  -7   3    1.91    0.07
   0  -7  -3    1.88    0.06
   0  -7  -3    1.79    0.07
   0  -7   3    1.93    0.06
   0  -7  -3    1.88    0.06
   0  -7  -3    1.86    0.06
   0   7   3    1.85    0.05
   0   7   3    1.87    0.06
   0   7  -3    1.87    0.06
   0   7  -3    1.83    0.06
  -1  -7  -3    1.25    0.05
  -1  -7  -3    1.19    0.04
  -1  -7  -3    1.17    0.05
  -1  -7  -3    1.15    0.04
   1  -7   3    1.22    0.04
   1  -7   3    1.15    0.04
   1  -7   3    1.22    0.05
   1  -7   3    1.17    0.05
  -1  -7  -3    1.12    0.05
   1   7   3    1.12    0.04
   1   7   3    1.18    0.05
  -1   7  -3    1.13    0.05
  -1   7  -3    1.16    0.05
  -1   7  -3    1.15    0.05
   2  -7   3    0.24    0.02
  -2  -7  -3    0.22    0.02
  -2  -7  -3    0.24    0.03
   2  -7   3    0.22    0.02
  -2  -7  -3    0.22    0.02
   2  -7   3    0.30    0.03
   2  -7   3    0.20    0.02
  -2  -7  -3    0.22    0.02
   2   7   3    0.22    0.02
   2   7   3    0.20    0.02
  -2   7  -3    0.24    0.02
  -2   7  -3    0.23    0.02
  -2   7  -3    0.22    0.02
   2   7   3    0.23    0.02
   2   7   3    0.18    0.02
  -3  -7  -3    1.62    0.05
  -3  -7  -3    1.63    0.06
  -3  -7  -3    1.68    0.06
   3  -7   3    1.61    0.06
  -3  -7  -3    1.65    0.07
   3  -7   3    1.62    0.06
   3  -7   3    1.72    0.06
   3  -7   3    1.59    0.06
   3   7   3    1.62    0.05
   3   7   3    1.62    0.06
  -3   7  -3    1.64    0.06
   3   7   3    1.79    0.06
  -3   7  -3    1.67    0.06
   3   7   3    1.55    0.06
  -4  -7  -3    0.00    0.01
  -4  -7  -3    0.01    0.01
  -4  -7  -3    0.00    0.01
   4  -7   3   -0.01    0.01
   4  -7   3   -0.01    0.01
   4  -7   3    0.00    0.01
  -4  -7  -3    0.02    0.01
   4  -7   3    0.01    0.01
  -4   7  -3    0.00    0.01
   4   7   3    0.01    0.01
   4   7   3    0.00    0.01
   4   7   3    0.01    0.01
   4   7   3    0.00    0.01
  -4   7  -3    0.00    0.01
  -4   7  -3    0.01    0.01
   5  -7   3    2.53    0.09
  -5  -7  -3    2.40    0.08
  -5  -7  -3    2.23    0.08
  -5  -7  -3    2.37    0.07
  -5  -7  -3    2.32    0.09
   5  -7   3    2.34    0.08
  -5   7  -3    2.28    0.08
   5   7   3    2.28    0.08
   5   7   3    2.29    0.08
   5   7   3    2.44    0.10
  -5   7  -3    2.16    0.08
  -6  -7  -3    0.37    0.03
   6  -7   3    0.41    0.04
  -6  -7  -3    0.43    0.03
  -6  -7  -3    0.38    0.04
   6   7   3    0.44    0.04
  -6   7  -3    0.43    0.03
  -6   7  -3    0.43    0.04
   6   7   3    0.47    0.04
   7  -7   3    0.08    0.02
   7  -7   3    0.08    0.02
  -7  -7  -3    0.05    0.02
  -7  -7  -3    0.07    0.02
   7   7   3    0.07    0.02
   7   7   3    0.07    0.02
  -7   7  -3    0.07    0.02
   8  -7   3    0.03    0.02
  -8  -7  -3    0.04    0.02
   8  -7   3    0.05    0.02
  -8   7  -3    0.04    0.02
   8   7   3    0.06    0.02
   8   7   3    0.04    0.02
   9  -7   3    0.24    0.04
   9  -7   3    0.21    0.03
   9   7   3    0.25    0.04
   9   7   3    0.19    0.03
  -9   7  -3    0.21    0.04
   9  -8  -3    0.27    0.03
   9  -8  -3    0.22    0.03
  -9  -8   3    0.27    0.04
   9  -8  -3    0.29    0.03
   9   8  -3    0.25    0.04
   8  -8  -3   -0.01    0.01
  -8  -8   3    0.03    0.02
   8  -8  -3    0.02    0.02
   8  -8  -3    0.04    0.02
   8   8  -3    0.00    0.02
   8   8  -3    0.01    0.02
   7  -8  -3    0.71    0.05
  -7  -8   3    0.81    0.06
   7  -8  -3    0.73    0.04
   7  -8  -3    0.72    0.04
   7   8  -3    0.72    0.04
   7   8  -3    0.79    0.05
  -7   8   3    0.71    0.03
   6  -8  -3    0.60    0.04
  -6  -8   3    0.60    0.05
   6  -8  -3    0.63    0.04
   6  -8  -3    0.57    0.04
  -6   8   3    0.61    0.03
   6   8  -3    0.55    0.04
  -6   8   3    0.64    0.04
  -6   8   3    0.62    0.03
   6   8  -3    0.59    0.03
  -5  -8   3    0.74    0.04
  -5  -8   3    0.76    0.05
   5  -8  -3    0.75    0.04
   5  -8  -3    0.64    0.04
   5  -8  -3    0.74    0.04
  -5   8   3    0.73    0.04
   5   8  -3    0.70    0.05
   5   8  -3    0.71    0.04
  -5   8   3    0.73    0.04
   5   8  -3    0.74    0.04
  -5   8   3    0.65    0.03
  -5   8   3    0.72    0.04
  -4  -8   3    0.11    0.02
  -4  -8   3    0.10    0.02
   4  -8  -3    0.11    0.02
   4  -8  -3    0.09    0.02
   4  -8  -3    0.09    0.02
   4  -8  -3    0.10    0.02
  -4  -8   3    0.11    0.02
   4   8  -3    0.10    0.02
   4   8  -3    0.09    0.01
  -4   8   3    0.09    0.02
  -4   8   3    0.11    0.02
  -4   8   3    0.13    0.02
  -4   8   3    0.09    0.02
   4   8  -3    0.11    0.02
   4   8  -3    0.16    0.02
   3  -8  -3    1.59    0.07
  -3  -8   3    1.59    0.06
   3  -8  -3    1.65    0.06
  -3  -8   3    1.64    0.07
   3  -8  -3    1.61    0.06
  -3  -8   3    1.60    0.05
   3  -8  -3    1.60    0.07
   3   8  -3    1.56    0.06
  -3   8   3    1.46    0.06
   3   8  -3    1.64    0.06
   3   8  -3    1.70    0.06
   3   8  -3    1.57    0.06
  -3   8   3    1.69    0.06
   2  -8  -3    0.48    0.03
  -2  -8   3    0.47    0.03
   2  -8  -3    0.51    0.03
  -2  -8   3    0.48    0.03
  -2  -8   3    0.45    0.03
   2  -8  -3    0.49    0.03
   2  -8  -3    0.47    0.03
   2   8  -3    0.44    0.03
   2   8  -3    0.49    0.03
   2   8  -3    0.51    0.03
   2   8  -3    0.52    0.03
  -2   8   3    0.47    0.03
   2   8  -3    0.46    0.03
   1  -8  -3   -0.01    0.01
   1  -8  -3    0.01    0.01
  -1  -8   3    0.01    0.01
  -1  -8   3    0.01    0.01
  -1  -8   3    0.01    0.00
   1  -8  -3   -0.01    0.01
   1  -8  -3   -0.01    0.01
  -1  -8   3    0.01    0.01
   1   8  -3    0.00    0.01
  -1   8   3    0.00    0.00
  -1   8   3    0.01    0.01
   1   8  -3    0.01    0.01
   1   8  -3    0.00    0.01
   0  -8  -3    0.02    0.01
   0  -8   3    0.03    0.01
   0  -8   3    0.01    0.01
   0  -8  -3    0.03    0.02
   0  -8   3    0.02    0.01
   0  -8  -3    0.04    0.01
   0  -8  -3    0.02    0.01
   0   8   3    0.02    0.01
   0   8  -3    0.02    0.01
   0   8   3    0.03    0.01
   0   8  -3    0.02    0.01
   0   8   3    0.03    0.01
  -1  -8  -3    1.18    0.04
  -1  -8  -3    1.20    0.05
   1  -8   3    1.27    0.04
   1  -8   3    1.20    0.05
  -1  -8  -3    1.24    0.05
  -1  -8  -3    1.23    0.06
   1  -8   3    1.24    0.05
  -1  -8  -3    1.18    0.04
  -1   8  -3    1.23    0.05
   1   8   3    1.19    0.04
  -1   8  -3    1.23    0.05
  -1   8  -3    1.13    0.05
   1   8   3    1.21    0.05
   1   8   3    1.15    0.05
   2  -8   3    1.56    0.06
  -2  -8  -3    1.52    0.06
  -2  -8  -3    1.41    0.05
   2  -8   3    1.55    0.06
  -2  -8  -3    1.41    0.06
   2  -8   3    1.55    0.06
  -2  -8  -3    1.53    0.07
  -2  -8  -3    1.44    0.05
   2  -8   3    1.41    0.06
  -2   8  -3    1.63    0.06
   2   8   3    1.45    0.06
  -2   8  -3    1.61    0.07
  -2   8  -3    1.54    0.06
   2   8   3    1.56    0.05
   2   8   3    1.48    0.06
   3  -8   3    3.59    0.11
   3  -8   3    3.57    0.11
  -3  -8  -3    3.45    0.12
   3  -8   3    3.71    0.11
   3  -8   3    3.45    0.10
  -3  -8  -3    3.61    0.11
  -3  -8  -3    3.52    0.09
  -3  -8  -3    3.57    0.10
   3   8   3    3.60    0.10
  -3   8  -3    3.60    0.11
   3   8   3    3.46    0.11
  -3   8  -3    3.67    0.11
   3   8   3    3.51    0.10
   3   8   3    3.44    0.09
  -4  -8  -3    0.10    0.02
   4  -8   3    0.13    0.02
  -4  -8  -3    0.12    0.02
  -4  -8  -3    0.15    0.03
  -4  -8  -3    0.12    0.02
   4  -8   3    0.11    0.02
   4  -8   3    0.13    0.02
   4  -8   3    0.12    0.02
  -4   8  -3    0.15    0.03
   4   8   3    0.12    0.02
   4   8   3    0.13    0.02
   4   8   3    0.12    0.02
  -4   8  -3    0.10    0.02
   4   8   3    0.15    0.02
   5  -8   3    3.82    0.12
   5  -8   3    4.23    0.12
  -5  -8  -3    3.98    0.12
  -5  -8  -3    3.93    0.13
  -5  -8  -3    3.72    0.10
  -5  -8  -3    3.88    0.12
   5  -8   3    3.74    0.12
   5   8   3    3.69    0.12
  -5   8  -3    3.93    0.12
   5   8   3    3.76    0.12
  -5   8  -3    3.88    0.12
  -6  -8  -3    0.19    0.03
  -6  -8  -3    0.26    0.02
  -6  -8  -3    0.28    0.04
   6  -8   3    0.26    0.03
   6  -8   3    0.24    0.04
   6  -8   3    0.26    0.03
  -6   8  -3    0.27    0.03
   6   8   3    0.22    0.03
   6   8   3    0.22    0.03
   7  -8   3   -0.03    0.01
  -7  -8  -3    0.02    0.01
   7  -8   3   -0.02    0.01
  -7  -8  -3   -0.01    0.02
  -7   8  -3    0.00    0.01
   7   8   3   -0.01    0.01
   7   8   3    0.00    0.01
   8  -8   3   -0.01    0.02
   8  -8   3   -0.01    0.02
   8   8   3    0.01    0.02
  -8   8  -3   -0.01    0.01
   8   8   3    0.00    0.02
  -9  -9   3    0.24    0.04
   9  -9  -3    0.21    0.03
   9   9  -3    0.18    0.04
  -8  -9   3    0.12    0.03
   8  -9  -3    0.09    0.02
   8  -9  -3    0.15    0.03
   8  -9  -3    0.11    0.03
   8   9  -3    0.10    0.03
   7  -9  -3    0.10    0.02
   7  -9  -3    0.15    0.02
  -7  -9   3    0.14    0.03
   7  -9  -3    0.09    0.02
   7   9  -3    0.13    0.02
   7   9  -3    0.14    0.03
  -7   9   3    0.13    0.02
   6  -9  -3    1.06    0.05
  -6  -9   3    1.06    0.07
   6  -9  -3    0.97    0.05
   6  -9  -3    1.01    0.06
   6   9  -3    1.05    0.06
   6   9  -3    1.00    0.05
  -6   9   3    0.94    0.05
  -6   9   3    1.13    0.05
   5  -9  -3    1.96    0.08
  -5  -9   3    1.98    0.09
  -5  -9   3    1.89    0.07
   5  -9  -3    1.91    0.07
  -5   9   3    1.93    0.06
   5   9  -3    2.01    0.07
  -5   9   3    2.01    0.07
  -5   9   3    1.92    0.07
   5   9  -3    1.90    0.08
   4  -9  -3    0.90    0.05
  -4  -9   3    0.83    0.05
  -4  -9   3    0.95    0.05
  -4  -9   3    1.05    0.06
   4  -9  -3    0.92    0.05
  -4   9   3    0.88    0.04
   4   9  -3    0.90    0.05
   4   9  -3    0.94    0.04
  -4   9   3    0.94    0.05
   4   9  -3    0.89    0.04
  -4   9   3    0.92    0.04
  -4   9   3    0.84    0.04
  -3  -9   3    0.37    0.03
   3  -9  -3    0.32    0.03
  -3  -9   3    0.34    0.04
   3  -9  -3    0.34    0.04
   3  -9  -3    0.36    0.03
  -3  -9   3    0.35    0.03
  -3   9   3    0.36    0.03
   3   9  -3    0.33    0.03
   3   9  -3    0.37    0.03
   3   9  -3    0.32    0.03
   3   9  -3    0.39    0.03
   2  -9  -3    0.08    0.02
  -2  -9   3    0.09    0.02
  -2  -9   3    0.12    0.02
   2  -9  -3    0.08    0.02
  -2  -9   3    0.09    0.02
   2  -9  -3    0.09    0.02
   2  -9  -3    0.13    0.02
   2   9  -3    0.13    0.02
  -2   9   3    0.11    0.02
   2   9  -3    0.12    0.02
  -2   9   3    0.10    0.01
   2   9  -3    0.09    0.02
   2   9  -3    0.08    0.02
  -2   9   3    0.11    0.01
   2   9  -3    0.07    0.01
   1  -9  -3    0.34    0.03
   1  -9  -3    0.35    0.03
  -1  -9   3    0.37    0.04
   1  -9  -3    0.33    0.04
   1  -9  -3    0.32    0.03
  -1  -9   3    0.32    0.03
  -1  -9   3    0.32    0.02
  -1  -9   3    0.33    0.01
   1   9  -3    0.35    0.03
  -1   9   3    0.32    0.03
   1   9  -3    0.36    0.03
  -1   9   3    0.33    0.02
   1   9  -3    0.37    0.03
   1   9  -3    0.32    0.03
   0  -9  -3    3.48    0.10
   0  -9  -3    3.24    0.10
   0  -9  -3    3.37    0.11
   0  -9   3    3.40    0.10
   0  -9   3    3.52    0.11
   0  -9  -3    3.45    0.09
   0   9  -3    3.38    0.10
   0   9   3    3.42    0.09
   0   9  -3    3.29    0.10
   0   9   3    3.27    0.10
   1  -9   3    0.14    0.02
  -1  -9  -3    0.12    0.02
  -1  -9  -3    0.10    0.02
  -1  -9  -3    0.12    0.02
  -1  -9  -3    0.06    0.02
   1  -9   3    0.13    0.02
  -1  -9  -3    0.14    0.02
   1  -9   3    0.13    0.02
  -1   9  -3    0.10    0.02
   1   9   3    0.14    0.02
   1   9   3    0.10    0.02
  -1   9  -3    0.12    0.02
   1   9   3    0.10    0.02
   2  -9   3    0.70    0.05
  -2  -9  -3    0.72    0.04
  -2  -9  -3    0.73    0.05
   2  -9   3    0.65    0.04
  -2  -9  -3    0.65    0.04
  -2  -9  -3    0.72    0.03
   2   9   3    0.69    0.04
  -2   9  -3    0.72    0.04
   2   9   3    0.63    0.04
   2   9   3    0.78    0.04
  -2   9  -3    0.76    0.04
  -3  -9  -3    1.03    0.05
  -3  -9  -3    1.08    0.05
  -3  -9  -3    0.97    0.06
  -3  -9  -3    1.00    0.04
   3  -9   3    0.98    0.05
   3  -9   3    0.99    0.05
   3  -9   3    1.09    0.05
   3   9   3    1.06    0.05
  -3   9  -3    0.96    0.05
   3   9   3    0.95    0.05
   3   9   3    1.03    0.05
  -3   9  -3    1.03    0.05
  -4  -9  -3    1.83    0.07
   4  -9   3    1.94    0.07
  -4  -9  -3    1.92    0.06
  -4  -9  -3    2.02    0.09
  -4  -9  -3    2.00    0.07
   4  -9   3    1.95    0.07
   4  -9   3    1.97    0.08
   4   9   3    2.04    0.08
  -4   9  -3    1.99    0.08
  -4   9  -3    1.91    0.08
   4   9   3    2.05    0.07
   5  -9   3    0.10    0.02
  -5  -9  -3    0.08    0.02
  -5  -9  -3    0.15    0.02
  -5  -9  -3    0.14    0.03
   5  -9   3    0.14    0.02
   5  -9   3    0.13    0.03
  -5   9  -3    0.10    0.02
   5   9   3    0.17    0.03
  -5   9  -3    0.13    0.02
   5   9   3    0.15    0.03
   6  -9   3    0.10    0.02
  -6  -9  -3    0.15    0.03
   6  -9   3    0.15    0.03
  -6  -9  -3    0.13    0.03
  -6  -9  -3    0.12    0.02
   6  -9   3    0.10    0.02
  -6   9  -3    0.09    0.02
   6   9   3    0.13    0.03
   6   9   3    0.16    0.03
  -7  -9  -3    0.33    0.04
  -7  -9  -3    0.36    0.05
   7  -9   3    0.39    0.05
   7  -9   3    0.35    0.04
   7  -9   3    0.34    0.04
   7   9   3    0.32    0.04
   7   9   3    0.39    0.04
  -7   9  -3    0.37    0.04
   8  -9   3    1.13    0.07
   8  -9   3    1.15    0.06
   8  -9   3    1.03    0.06
  -8  -9  -3    1.11    0.07
   8   9   3    1.09    0.06
  -8   9  -3    1.17    0.07
   8   9   3    1.02    0.06
   8 -10  -3    0.17    0.03
   8 -10  -3    0.17    0.03
  -8 -10   3    0.25    0.05
   8 -10  -3    0.19    0.03
   8  10  -3    0.13    0.03
   7 -10  -3    0.01    0.02
   7 -10  -3    0.01    0.02
  -7 -10   3    0.01    0.02
   7 -10  -3    0.01    0.01
   7  10  -3    0.01    0.01
   7  10  -3    0.00    0.02
  -7  10   3    0.02    0.01
   6 -10  -3    0.00    0.02
  -6 -10   3    0.01    0.02
   6 -10  -3   -0.02    0.01
   6  10  -3   -0.01    0.01
  -6  10   3    0.01    0.01
   6  10  -3   -0.01    0.01
  -6  10   3   -0.01    0.01
  -5 -10   3    0.50    0.05
   5 -10  -3    0.37    0.04
   5 -10  -3    0.39    0.04
  -5  10   3    0.39    0.03
   5  10  -3    0.41    0.03
   5  10  -3    0.35    0.04
  -5  10   3    0.42    0.03
  -5  10   3    0.37    0.03
  -4 -10   3    0.12    0.02
  -4 -10   3    0.08    0.02
   4 -10  -3    0.09    0.02
   4 -10  -3    0.11    0.02
  -4  10   3    0.09    0.02
  -4  10   3    0.14    0.02
   4  10  -3    0.10    0.02
   4  10  -3    0.16    0.02
  -3 -10   3    1.25    0.06
   3 -10  -3    1.28    0.06
   3 -10  -3    1.26    0.06
  -3 -10   3    1.26    0.06
   3  10  -3    1.23    0.06
   3  10  -3    1.39    0.06
   3  10  -3    1.36    0.06
  -3  10   3    1.27    0.06
  -2 -10   3    0.06    0.02
   2 -10  -3    0.08    0.02
  -2 -10   3    0.04    0.02
   2 -10  -3    0.08    0.02
  -2 -10   3    0.10    0.02
   2 -10  -3    0.08    0.02
   2  10  -3    0.05    0.02
   2  10  -3    0.07    0.02
  -2  10   3    0.08    0.01
   2  10  -3    0.07    0.02
  -2  10   3    0.05    0.02
  -2  10   3    0.08    0.01
   1 -10  -3    4.32    0.13
   1 -10  -3    4.45    0.14
  -1 -10   3    4.14    0.09
  -1 -10   3    4.37    0.12
  -1 -10   3    4.43    0.13
  -1 -10   3    4.33    0.12
   1 -10  -3    4.29    0.12
   1 -10  -3    4.39    0.12
  -1  10   3    4.29    0.10
   1  10  -3    4.27    0.12
   1  10  -3    4.40    0.12
  -1  10   3    4.35    0.13
   1  10  -3    4.23    0.12
   0 -10  -3    1.65    0.06
   0 -10  -3    1.61    0.06
   0 -10  -3    1.52    0.06
   0 -10  -3    1.56    0.07
   0 -10   3    1.42    0.07
   0 -10   3    1.65    0.06
   0  10  -3    1.61    0.06
   0  10   3    1.43    0.06
   0  10   3    1.66    0.05
   0  10  -3    1.62    0.06
   0  10  -3    1.56    0.06
  -1 -10  -3    3.59    0.11
  -1 -10  -3    3.74    0.12
  -1 -10  -3    3.46    0.09
   1 -10   3    3.30    0.10
   1 -10   3    3.45    0.11
  -1 -10  -3    3.53    0.10
   1  10   3    3.55    0.11
  -1  10  -3    3.65    0.11
   1  10   3    3.47    0.10
  -1  10  -3    3.57    0.11
  -1  10  -3    3.55    0.11
  -2 -10  -3    0.00    0.01
  -2 -10  -3   -0.01    0.01
   2 -10   3    0.00    0.02
  -2 -10  -3    0.00    0.01
  -2 -10  -3    0.01    0.02
   2 -10   3   -0.02    0.01
  -2  10  -3   -0.01    0.01
   2  10   3    0.00    0.01
   2  10   3    0.01    0.02
  -2  10  -3    0.02    0.02
   2  10   3    0.00    0.01
  -3 -10  -3    0.01    0.01
  -3 -10  -3    0.00    0.01
  -3 -10  -3    0.01    0.02
   3 -10   3   -0.02    0.01
   3 -10   3    0.01    0.01
  -3 -10  -3    0.01    0.01
   3 -10   3   -0.01    0.01
   3  10   3    0.01    0.01
  -3  10  -3   -0.01    0.01
   3  10   3    0.00    0.01
  -3  10  -3   -0.01    0.01
  -4 -10  -3    0.68    0.04
   4 -10   3    0.73    0.04
   4 -10   3    0.64    0.04
   4 -10   3    0.59    0.05
  -4 -10  -3    0.65    0.03
  -4 -10  -3    0.65    0.05
  -4  10  -3    0.77    0.05
   4  10   3    0.70    0.05
  -4  10  -3    0.65    0.04
   4  10   3    0.64    0.04
   5 -10   3    0.32    0.04
   5 -10   3    0.33    0.04
  -5 -10  -3    0.38    0.05
   5 -10   3    0.33    0.04
  -5 -10  -3    0.33    0.04
   5  10   3    0.38    0.04
  -5  10  -3    0.32    0.04
   5  10   3    0.34    0.04
  -6 -10  -3    0.72    0.06
   6 -10   3    0.84    0.06
  -6 -10  -3    0.70    0.05
   6 -10   3    0.80    0.05
   6 -10   3    0.69    0.05
  -6  10  -3    0.73    0.05
   6  10   3    0.69    0.05
   6  10   3    0.72    0.05
   7 -10   3    0.09    0.02
  -7 -10  -3    0.08    0.03
   7 -10   3    0.10    0.03
   7 -10   3    0.07    0.03
  -7 -10  -3    0.11    0.03
   7  10   3    0.07    0.02
  -7  10  -3    0.05    0.02
   7  10   3    0.12    0.03
  -7 -11   3    0.07    0.03
   7 -11  -3    0.03    0.02
   7 -11  -3    0.03    0.02
  -7  11   3    0.04    0.02
   7  11  -3    0.04    0.02
   7  11  -3    0.02    0.02
  -6 -11   3    0.04    0.02
   6 -11  -3    0.08    0.02
   6 -11  -3    0.02    0.02
  -6  11   3    0.03    0.03
   6  11  -3    0.05    0.02
  -6  11   3    0.04    0.02
   6  11  -3    0.04    0.02
   5 -11  -3   -0.02    0.01
   5 -11  -3   -0.02    0.02
  -5 -11   3   -0.01    0.01
  -5  11   3    0.01    0.01
   5  11  -3   -0.01    0.01
   5  11  -3   -0.02    0.02
  -5  11   3    0.00    0.01
  -5  11   3    0.01    0.01
  -4 -11   3    0.13    0.03
   4 -11  -3    0.06    0.02
  -4 -11   3    0.10    0.02
   4 -11  -3    0.05    0.02
  -4  11   3    0.04    0.02
  -4  11   3    0.07    0.02
   4  11  -3    0.11    0.02
   4  11  -3    0.04    0.02
  -3 -11   3    2.13    0.09
   3 -11  -3    2.29    0.09
   3 -11  -3    2.21    0.08
  -3 -11   3    2.18    0.09
   3 -11  -3    2.24    0.08
   3  11  -3    2.15    0.08
   3  11  -3    2.07    0.08
   3  11  -3    2.25    0.08
  -3  11   3    2.16    0.08
  -2 -11   3    0.60    0.04
   2 -11  -3    0.55    0.04
  -2 -11   3    0.56    0.04
   2 -11  -3    0.59    0.04
   2 -11  -3    0.57    0.05
   2  11  -3    0.58    0.04
   2  11  -3    0.53    0.04
  -2  11   3    0.58    0.04
   2  11  -3    0.58    0.04
  -1 -11   3    0.51    0.04
  -1 -11   3    0.48    0.04
   1 -11  -3    0.49    0.04
   1 -11  -3    0.51    0.03
   1 -11  -3    0.55    0.05
  -1  11   3    0.48    0.04
  -1  11   3    0.48    0.02
   1  11  -3    0.45    0.04
   1  11  -3    0.52    0.04
   1  11  -3    0.47    0.04
   0 -11  -3    0.24    0.02
   0 -11   3    0.22    0.03
   0 -11  -3    0.16    0.03
   0 -11  -3    0.20    0.03
   0  11  -3    0.15    0.02
   0  11   3    0.24    0.02
   0  11  -3    0.20    0.03
   0  11   3    0.24    0.03
   0  11  -3    0.20    0.03
  -1 -11  -3    0.02    0.02
  -1 -11  -3    0.02    0.01
   1 -11   3    0.02    0.02
  -1 -11  -3    0.02    0.01
   1 -11   3    0.02    0.01
  -1 -11  -3    0.02    0.01
  -1  11  -3    0.01    0.01
   1  11   3    0.03    0.02
  -1  11  -3    0.01    0.01
  -1  11  -3    0.01    0.02
   1  11   3    0.04    0.01
  -2 -11  -3    0.17    0.03
  -2 -11  -3    0.18    0.02
  -2 -11  -3    0.12    0.03
   2 -11   3    0.14    0.03
   2 -11   3    0.14    0.02
  -2 -11  -3    0.20    0.02
  -2  11  -3    0.17    0.02
  -2  11  -3    0.19    0.03
   2  11   3    0.17    0.02
  -2  11  -3    0.14    0.02
   2  11   3    0.14    0.02
  -3 -11  -3    0.02    0.02
   3 -11   3    0.07    0.02
   3 -11   3    0.07    0.02
  -3 -11  -3    0.06    0.02
  -3 -11  -3    0.06    0.02
   3  11   3    0.01    0.02
  -3  11  -3    0.04    0.02
   3  11   3    0.05    0.02
  -3  11  -3    0.04    0.02
  -3  11  -3    0.04    0.02
  -4 -11  -3    0.22    0.04
   4 -11   3    0.18    0.03
   4 -11   3    0.19    0.03
   4 -11   3    0.17    0.03
  -4 -11  -3    0.20    0.03
   4  11   3    0.20    0.03
  -4  11  -3    0.20    0.03
  -4  11  -3    0.19    0.03
  -4  11  -3    0.20    0.03
   4  11   3    0.24    0.03
   5 -11   3    0.36    0.04
   5 -11   3    0.34    0.04
  -5 -11  -3    0.36    0.05
   5 -11   3    0.41    0.04
  -5 -11  -3    0.44    0.04
  -5  11  -3    0.33    0.04
  -5  11  -3    0.40    0.04
   5  11   3    0.33    0.04
   5  11   3    0.42    0.04
  -6 -11  -3    0.07    0.03
   6 -11   3    0.12    0.03
   6 -11   3    0.05    0.02
  -6 -11  -3    0.05    0.02
   6 -11   3    0.11    0.03
   6  11   3    0.08    0.02
  -6  11  -3    0.05    0.02
  -6  11  -3    0.05    0.02
   6  11   3    0.07    0.02
   7 -11   3    0.04    0.02
   7 -11   3    0.00    0.02
  -7 -11  -3    0.02    0.02
  -7  11  -3    0.03    0.02
  -7  11  -3    0.04    0.02
   7  11   3    0.04    0.02
   7  11   3    0.06    0.02
   6 -12  -3    0.01    0.02
  -6 -12   3    0.04    0.02
   6 -12  -3    0.03    0.02
  -6  12   3    0.00    0.01
   6  12  -3    0.03    0.02
   6  12  -3    0.05    0.02
   5 -12  -3    0.22    0.03
  -5 -12   3    0.28    0.04
   5 -12  -3    0.21    0.04
   5  12  -3    0.17    0.03
   5  12  -3    0.26    0.04
  -5  12   3    0.17    0.03
  -5  12   3    0.20    0.03
   4 -12  -3    0.07    0.02
   4 -12  -3    0.11    0.03
  -4 -12   3    0.09    0.03
   4  12  -3    0.06    0.02
   4  12  -3    0.06    0.02
  -4  12   3    0.12    0.02
   3 -12  -3    0.06    0.02
  -3 -12   3    0.07    0.02
  -3 -12   3    0.05    0.02
   3 -12  -3    0.02    0.02
   3 -12  -3    0.04    0.02
   3  12  -3    0.04    0.02
  -3  12   3    0.03    0.02
   3  12  -3    0.04    0.02
  -2 -12   3    0.08    0.02
  -2 -12   3    0.13    0.02
   2 -12  -3    0.17    0.02
   2 -12  -3    0.16    0.03
   2 -12  -3    0.18    0.03
   2  12  -3    0.16    0.03
  -2  12   3    0.18    0.03
   2  12  -3    0.15    0.02
  -1 -12   3    0.03    0.02
   1 -12  -3    0.02    0.01
   1 -12  -3    0.02    0.02
  -1 -12   3    0.01    0.02
   1 -12  -3    0.06    0.02
  -1  12   3    0.01    0.01
   1  12  -3   -0.01    0.01
   1  12  -3    0.01    0.01
   1  12  -3    0.01    0.01
   0 -12  -3    0.12    0.03
   0 -12   3    0.10    0.02
   0 -12   3    0.12    0.03
   0 -12  -3    0.14    0.02
   0 -12  -3    0.10    0.02
   0  12  -3    0.16    0.03
   0  12  -3    0.14    0.02
   0  12   3    0.12    0.02
   0  12  -3    0.11    0.02
   0  12   3    0.17    0.03
  -1 -12  -3    0.56    0.04
  -1 -12  -3    0.55    0.04
  -1 -12  -3    0.61    0.03
  -1 -12  -3    0.63    0.05
   1 -12   3    0.44    0.05
   1  12   3    0.58    0.03
  -1  12  -3    0.50    0.04
  -1  12  -3    0.50    0.04
   1  12   3    0.61    0.04
  -1  12  -3    0.61    0.04
  -2 -12  -3    0.00    0.02
   2 -12   3    0.00    0.02
  -2 -12  -3    0.02    0.01
  -2  12  -3   -0.01    0.01
  -2  12  -3    0.01    0.02
  -2  12  -3   -0.01    0.01
   2  12   3    0.01    0.01
   2  12   3    0.02    0.01
   3 -12   3    0.22    0.04
  -3 -12  -3    0.32    0.04
  -3 -12  -3    0.19    0.03
   3  12   3    0.21    0.03
  -3  12  -3    0.23    0.03
   3  12   3    0.20    0.03
  -3  12  -3    0.22    0.03
  -3  12  -3    0.19    0.03
  -4 -12  -3    0.00    0.02
   4 -12   3    0.00    0.02
  -4 -12  -3    0.03    0.02
  -4  12  -3    0.01    0.01
  -4  12  -3    0.00    0.01
   4  12   3    0.03    0.02
   4  12   3    0.00    0.01
   5 -12   3    0.04    0.02
   5 -12   3    0.08    0.03
  -5 -12  -3    0.04    0.03
  -5 -12  -3    0.08    0.02
   5  12   3    0.04    0.02
  -5  12  -3    0.05    0.02
   5  12   3    0.08    0.02
  -5  12  -3    0.04    0.02
  -6 -12  -3    0.05    0.03
  -6 -12  -3    0.10    0.03
   6 -12   3    0.08    0.03
   6 -12   3    0.09    0.03
  -6  12  -3    0.05    0.02
   6  12   3    0.06    0.02
   6  12   3    0.08    0.02
  -6  12  -3    0.07    0.02
  -5 -13   3    0.00    0.02
   5 -13  -3    0.01    0.02
   5 -13  -3   -0.03    0.01
  -5  13   3    0.00    0.01
   5  13  -3    0.01    0.01
   5  13  -3    0.01    0.02
   4 -13  -3    0.00    0.01
  -4 -13   3    0.03    0.02
   4 -13  -3    0.02    0.02
   4 -13  -3    0.03    0.02
   4  13  -3    0.05    0.02
  -4  13   3    0.01    0.01
   4  13  -3   -0.01    0.01
   3 -13  -3    0.30    0.04
   3 -13  -3    0.32    0.04
   3 -13  -3    0.39    0.04
  -3 -13   3    0.41    0.05
   3  13  -3    0.35    0.04
  -3  13   3    0.28    0.03
   3  13  -3    0.33    0.04
   2 -13  -3   -0.01    0.01
  -2 -13   3   -0.01    0.02
   2 -13  -3    0.00    0.02
  -2 -13   3    0.02    0.02
   2 -13  -3    0.02    0.02
   2  13  -3    0.00    0.01
  -2  13   3    0.00    0.01
   2  13  -3    0.01    0.02
   2  13  -3   -0.02    0.01
   1 -13  -3    0.13    0.02
  -1 -13   3    0.15    0.03
   1 -13  -3    0.11    0.03
   1 -13  -3    0.09    0.02
  -1 -13   3    0.11    0.03
  -1  13   3    0.09    0.02
   1  13  -3    0.10    0.02
   1  13  -3    0.13    0.03
   1  13  -3    0.12    0.02
   0 -13  -3    0.14    0.04
   0 -13  -3    0.08    0.02
   0 -13   3    0.13    0.03
   0 -13  -3    0.11    0.03
   0 -13   3    0.08    0.02
   0  13  -3    0.11    0.02
   0  13  -3    0.15    0.03
   0  13   3    0.10    0.02
   0  13  -3    0.11    0.02
   1 -13   3    0.22    0.04
  -1 -13  -3    0.22    0.04
  -1 -13  -3    0.24    0.03
   1  13   3    0.24    0.03
  -1  13  -3    0.27    0.03
  -1  13  -3    0.23    0.03
  -1  13  -3    0.24    0.03
   2 -13   3    0.16    0.03
  -2 -13  -3    0.20    0.03
  -2 -13  -3    0.20    0.04
  -2  13  -3    0.14    0.03
   2  13   3    0.15    0.02
  -2  13  -3    0.12    0.02
   2  13   3    0.25    0.04
  -2  13  -3    0.12    0.02
   3 -13   3    0.08    0.03
  -3 -13  -3    0.10    0.02
  -3 -13  -3    0.12    0.03
   3  13   3    0.07    0.02
   3  13   3    0.06    0.02
  -3  13  -3    0.10    0.03
  -3  13  -3    0.13    0.03
   4 -13   3   -0.01    0.02
  -4 -13  -3    0.00    0.01
  -4 -13  -3   -0.01    0.02
   4  13   3    0.00    0.02
  -4  13  -3    0.01    0.02
  -4  13  -3   -0.01    0.02
   4  13   3    0.00    0.01
  -5 -13  -3    1.42    0.08
  -5 -13  -3    1.39    0.08
   5 -13   3    1.38    0.08
   5  13   3    1.44    0.07
  -5  13  -3    1.42    0.07
  -5  13  -3    1.37    0.07
   5  13   3    1.42    0.08
   4 -14  -3    0.17    0.04
   4 -14  -3    0.24    0.03
   4 -14  -3    0.24    0.04
  -4 -14   3    0.25    0.04
  -4  14   3    0.15    0.03
   4  14  -3    0.23    0.04
   4  14  -3    0.12    0.03
   3 -14  -3    0.01    0.02
  -3 -14   3    0.03    0.02
   3 -14  -3    0.01    0.02
   3 -14  -3    0.02    0.02
  -3  14   3    0.03    0.02
   3  14  -3    0.03    0.02
   3  14  -3    0.03    0.02
  -2 -14   3    0.01    0.02
   2 -14  -3    0.01    0.02
  -2  14   3    0.00    0.02
   2  14  -3    0.01    0.02
   2  14  -3   -0.01    0.01
   1 -14  -3    0.38    0.05
  -1 -14   3    0.46    0.05
  -1 -14   3    0.36    0.05
   1  14  -3    0.36    0.04
   1  14  -3    0.46    0.05
   1  14  -3    0.32    0.04
  -1  14   3    0.51    0.05
   0 -14  -3   -0.04    0.01
   0 -14   3   -0.03    0.02
   0 -14   3    0.00    0.02
   0 -14  -3    0.00    0.02
   0  14  -3   -0.01    0.01
   0  14  -3    0.02    0.02
   0  14  -3   -0.01    0.01
   0  14   3    0.00    0.02
  -1 -14  -3    0.82    0.05
   1 -14   3    0.70    0.06
  -1 -14  -3    0.88    0.07
  -1  14  -3    0.80    0.05
  -1  14  -3    0.86    0.05
   1  14   3    0.90    0.06
  -1  14  -3    0.73    0.05
  -2 -14  -3    0.02    0.02
   2 -14   3   -0.03    0.02
  -2 -14  -3   -0.01    0.02
  -2  14  -3    0.01    0.02
   2  14   3    0.01    0.02
  -2  14  -3    0.01    0.02
  -3 -14  -3    0.04    0.02
   3 -14   3    0.01    0.02
  -3 -14  -3    0.01    0.02
  -3  14  -3    0.02    0.02
  -3  14  -3    0.02    0.02
   3  14   3    0.01    0.02
  11   0  -4    0.00    0.02
  10   0  -4    0.48    0.04
  10   0  -4    0.51    0.03
   9   0  -4   -0.01    0.01
   9   0  -4    0.00    0.01
   9   0  -4    0.01    0.01
   8   0  -4    0.26    0.02
   8   0  -4    0.29    0.02
   8   0  -4    0.24    0.02
   8   0  -4    0.25    0.03
   7   0  -4    0.00    0.01
   7   0  -4    0.00    0.00
   7   0  -4   -0.01    0.01
   7   0  -4    0.00    0.00
   7   0  -4    0.01    0.01
   6   0  -4    0.98    0.03
   6   0  -4    0.97    0.03
   6   0  -4    1.04    0.04
   6   0  -4    0.96    0.03
   6   0  -4    0.97    0.03
   5   0  -4    0.00    0.00
   5   0  -4    0.01    0.01
   5   0  -4    0.00    0.00
   5   0  -4    0.00    0.01
   5   0  -4    0.00    0.00
  -5   0   4    0.00    0.01
   4   0  -4    1.69    0.04
  -4   0   4    1.76    0.06
   4   0  -4    1.63    0.04
   4   0  -4    1.72    0.06
   4   0  -4    1.69    0.05
   4   0  -4    1.65    0.06
   3   0  -4   -0.01    0.00
   3   0  -4   -0.01    0.00
  -3   0   4    0.00    0.01
   3   0  -4    0.01    0.01
   3   0  -4   -0.01    0.01
   3   0  -4    0.00    0.01
  -2   0   4    4.19    0.09
   2   0  -4    4.15    0.10
   2   0  -4    4.27    0.11
   2   0  -4    4.14    0.09
   2   0  -4    4.14    0.09
  -2   0   4    3.87    0.11
   2   0  -4    4.22    0.10
  -2   0   4    4.17    0.10
   2   0  -4    4.20    0.09
   1   0  -4    0.00    0.00
   1   0  -4    0.00    0.00
  -1   0   4    0.00    0.01
   1   0  -4    0.00    0.01
  -1   0   4    0.00    0.00
   1   0  -4    0.01    0.01
   1   0  -4    0.00    0.01
   0   0   4    7.89    0.17
   0   0   4    7.51    0.18
   0   0   4    7.52    0.17
   0   0  -4    8.05    0.17
   0   0  -4    7.88    0.17
   0   0  -4    7.74    0.18
   0   0   4    7.49    0.17
   0   0  -4    7.73    0.17
   0   0  -4    7.79    0.18
  -1   0  -4    0.00    0.01
  -1   0  -4    0.00    0.00
  -1   0  -4    0.00    0.00
  -1   0  -4   -0.01    0.01
   1   0   4    0.01    0.00
   1   0   4    0.00    0.00
   1   0   4    0.04    0.01
  -1   0  -4    0.00    0.01
   1   0   4    0.00    0.01
  -2   0  -4    0.87    0.04
   2   0   4    0.87    0.03
   2   0   4    0.81    0.04
  -2   0  -4    0.81    0.03
  -2   0  -4    0.90    0.04
  -2   0  -4    0.92    0.03
   2   0   4    0.86    0.03
   2   0   4    0.90    0.03
   2   0   4    0.90    0.03
  -3   0  -4   -0.01    0.01
   3   0   4   -0.01    0.01
   3   0   4   -0.01    0.01
   3   0   4   -0.01    0.01
  -3   0  -4   -0.01    0.01
  -3   0  -4   -0.02    0.01
  -3   0  -4   -0.01    0.01
   3   0   4   -0.01    0.01
  -3   0  -4   -0.02    0.01
   3   0   4    0.00    0.01
   3   0   4   -0.01    0.01
   4   0   4    0.69    0.03
   4   0   4    0.69    0.03
   4   0   4    0.74    0.04
  -4   0  -4    0.72    0.04
  -4   0  -4    0.72    0.04
  -4   0  -4    0.67    0.04
   4   0   4    0.76    0.04
   4   0   4    0.70    0.03
  -5   0  -4    0.00    0.01
   5   0   4    0.01    0.01
  -5   0  -4    0.00    0.01
  -5   0  -4    0.00    0.01
   5   0   4    0.00    0.01
   5   0   4    0.00    0.01
   5   0   4    0.00    0.01
  -6   0  -4   -0.01    0.01
  -6   0  -4   -0.02    0.01
   6   0   4    0.01    0.01
  -6   0  -4   -0.01    0.01
   6   0   4    0.02    0.01
   6   0   4    0.08    0.02
  -7   0  -4   -0.01    0.01
  -7   0  -4    0.01    0.02
   7   0   4   -0.02    0.01
   7   0   4    0.00    0.01
   8   0   4    1.65    0.07
   8   0   4    1.65    0.07
  -8   0  -4    1.67    0.08
  -9   0  -4   -0.03    0.01
   9   0   4   -0.01    0.01
   9   0   4    0.00    0.01
  10   0   4    0.35    0.04
  10   0   4    0.35    0.04
  11  -1  -4    0.02    0.02
  11   1  -4    0.01    0.02
  10  -1  -4    1.33    0.05
  10  -1  -4    1.47    0.06
  10   1  -4    1.40    0.07
   9  -1  -4    2.00    0.07
   9  -1  -4    1.87    0.06
   9  -1  -4    1.79    0.06
   9   1  -4    1.93    0.06
   9   1  -4    1.98    0.08
   8  -1  -4    0.12    0.02
   8  -1  -4    0.09    0.02
   8  -1  -4    0.13    0.01
   8  -1  -4    0.12    0.01
   8   1  -4    0.11    0.02
   8   1  -4    0.12    0.01
   8   1  -4    0.12    0.01
   7  -1  -4    0.08    0.01
   7  -1  -4    0.06    0.01
   7  -1  -4    0.09    0.01
   7  -1  -4    0.08    0.01
   7  -1  -4    0.06    0.01
  -7   1   4    0.08    0.01
   7   1  -4    0.08    0.01
   7   1  -4    0.06    0.01
   7   1  -4    0.09    0.02
   7   1  -4    0.09    0.01
   6  -1  -4    2.17    0.06
   6  -1  -4    2.25    0.07
   6  -1  -4    2.28    0.06
   6  -1  -4    2.21    0.06
   6  -1  -4    2.21    0.07
   6  -1  -4    2.10    0.06
  -6   1   4    2.12    0.05
   6   1  -4    2.18    0.07
   6   1  -4    2.13    0.05
   6   1  -4    2.12    0.05
   5  -1  -4    5.62    0.12
   5  -1  -4    5.54    0.14
   5  -1  -4    5.56    0.14
   5  -1  -4    5.59    0.12
   5  -1  -4    5.57    0.12
   5  -1  -4    5.51    0.12
   5  -1  -4    5.50    0.12
   5  -1  -4    5.45    0.12
  -5   1   4    5.71    0.14
   5   1  -4    5.46    0.14
   5   1  -4    5.66    0.12
   5   1  -4    6.08    0.16
   4  -1  -4    1.70    0.05
   4  -1  -4    1.63    0.04
   4  -1  -4    1.59    0.04
   4  -1  -4    1.61    0.04
   4  -1  -4    1.63    0.04
   4  -1  -4    1.61    0.04
   4  -1  -4    1.63    0.04
   4  -1  -4    1.71    0.06
  -4  -1   4    1.64    0.06
   4  -1  -4    1.69    0.06
  -4  -1   4    1.51    0.06
   4   1  -4    1.66    0.05
  -4   1   4    1.62    0.06
   3  -1  -4    1.08    0.03
   3  -1  -4    1.03    0.03
   3  -1  -4    1.11    0.04
  -3  -1   4    1.00    0.04
  -3  -1   4    1.02    0.04
   3  -1  -4    1.03    0.03
   3  -1  -4    1.05    0.03
   3  -1  -4    1.07    0.03
   3  -1  -4    1.11    0.04
   3  -1  -4    1.08    0.04
   3   1  -4    1.04    0.03
   3   1  -4    1.07    0.04
  -3   1   4    1.10    0.04
   3   1  -4    1.11    0.04
  -3   1   4    1.08    0.03
   3   1  -4    1.04    0.04
   2  -1  -4    0.63    0.03
   2  -1  -4    0.64    0.02
   2  -1  -4    0.62    0.02
  -2  -1   4    0.62    0.03
   2  -1  -4    0.62    0.02
  -2  -1   4    0.61    0.02
   2  -1  -4    0.63    0.03
  -2  -1   4    0.62    0.03
   2  -1  -4    0.58    0.03
   2   1  -4    0.62    0.02
   2   1  -4    0.62    0.03
  -2   1   4    0.54    0.03
   2   1  -4    0.61    0.03
   2   1  -4    0.62    0.02
   2   1  -4    0.67    0.03
   2   1  -4    0.62    0.02
  -2   1   4    0.64    0.02
  -1  -1   4    7.71    0.16
   1  -1  -4    7.75    0.18
   1  -1  -4    7.74    0.18
  -1  -1   4    7.61    0.17
   1  -1  -4    7.88    0.17
   1  -1  -4    7.56    0.17
   1  -1  -4    7.88    0.17
   1  -1  -4    7.79    0.17
   1  -1  -4    7.52    0.18
   1   1  -4    7.66    0.17
   1   1  -4    8.07    0.17
  -1   1   4    8.11    0.18
   1   1  -4    7.77    0.17
  -1   1   4    7.93    0.17
   1   1  -4    7.79    0.18
   1   1  -4    7.89    0.17
   0  -1   4   33.56    0.72
   0  -1  -4   34.59    0.71
   0  -1   4   33.44    0.72
   0  -1   4   34.93    0.71
   0  -1   4   34.12    0.71
   0  -1  -4   33.62    0.72
   0  -1  -4   34.02    0.71
   0  -1  -4   33.98    0.71
   0  -1  -4   33.51    0.72
   0   1  -4   33.27    0.71
   0   1   4   34.07    0.72
   0   1  -4   35.57    0.71
   0   1  -4   33.69    0.74
   0   1  -4   33.65    0.71
   0   1  -4   34.01    0.71
   0   1   4   32.65    0.72
   0   1   4   33.72    0.71
   0   1   4   33.17    0.71
  -1  -1  -4    0.02    0.01
   1  -1   4    0.01    0.01
  -1  -1  -4    0.07    0.01
   1  -1   4    0.01    0.01
   1  -1   4    0.02    0.01
  -1  -1  -4    0.02    0.01
  -1  -1  -4    0.01    0.01
  -1  -1  -4    0.02    0.01
   1  -1   4    0.01    0.01
   1  -1   4    0.02    0.01
  -1   1  -4    0.02    0.01
  -1   1  -4    0.02    0.01
   1   1   4    0.01    0.01
   1   1   4    0.03    0.01
   1   1   4    0.01    0.01
  -1   1  -4    0.02    0.01
   1   1   4    0.01    0.01
  -1   1  -4    0.02    0.01
  -1   1  -4    0.01    0.01
   1   1   4    0.02    0.01
  -2  -1  -4    0.32    0.02
  -2  -1  -4    0.32    0.02
   2  -1   4    0.34    0.02
   2  -1   4    0.32    0.02
   2  -1   4    0.34    0.02
  -2  -1  -4    0.27    0.02
   2  -1   4    0.29    0.02
   2  -1   4    0.32    0.02
   2  -1   4    0.29    0.02
  -2  -1  -4    0.32    0.02
   2   1   4    0.31    0.02
   2   1   4    0.32    0.02
   2   1   4    0.30    0.02
   2   1   4    0.34    0.02
  -2   1  -4    0.34    0.02
  -2   1  -4    0.39    0.02
   2   1   4    0.31    0.01
   2   1   4    0.34    0.02
   2   1   4    0.30    0.02
  -2   1  -4    0.29    0.02
  -2   1  -4    0.30    0.02
  -3  -1  -4    0.08    0.01
  -3  -1  -4    0.05    0.01
   3  -1   4    0.05    0.01
   3  -1   4    0.05    0.01
  -3  -1  -4    0.06    0.01
   3  -1   4    0.08    0.01
  -3  -1  -4    0.06    0.02
   3  -1   4    0.06    0.01
   3  -1   4    0.07    0.02
  -3  -1  -4    0.08    0.01
   3   1   4    0.07    0.01
  -3   1  -4    0.04    0.01
  -3   1  -4    0.06    0.01
  -3   1  -4    0.07    0.01
   3   1   4    0.05    0.01
   3   1   4    0.05    0.01
   3   1   4    0.06    0.01
   3   1   4    0.08    0.01
   3   1   4    0.04    0.01
  -3   1  -4    0.06    0.01
   4  -1   4    0.51    0.03
   4  -1   4    0.47    0.03
  -4  -1  -4    0.55    0.03
   4  -1   4    0.50    0.02
   4  -1   4    0.52    0.03
  -4  -1  -4    0.49    0.03
  -4  -1  -4    0.53    0.03
  -4   1  -4    0.50    0.03
   4   1   4    0.56    0.03
   4   1   4    0.53    0.03
  -4   1  -4    0.55    0.03
   4   1   4    0.51    0.03
   4   1   4    0.46    0.03
  -4   1  -4    0.51    0.03
  -5  -1  -4    3.27    0.10
   5  -1   4    3.00    0.09
  -5  -1  -4    3.19    0.10
   5  -1   4    3.15    0.08
   5  -1   4    3.15    0.09
  -5  -1  -4    3.06    0.10
   5  -1   4    3.34    0.10
   5   1   4    3.18    0.09
   5   1   4    3.12    0.09
  -5   1  -4    3.02    0.10
   5   1   4    3.21    0.10
   5   1   4    3.10    0.09
  -5   1  -4    3.32    0.10
  -5   1  -4    3.14    0.10
  -6  -1  -4    2.29    0.08
   6  -1   4    2.18    0.06
   6  -1   4    2.21    0.08
   6  -1   4    2.17    0.07
  -6  -1  -4    2.29    0.08
  -6  -1  -4    2.23    0.08
   6  -1   4    2.08    0.08
   6   1   4    2.18    0.08
  -6   1  -4    2.25    0.08
   6   1   4    2.18    0.08
  -6   1  -4    2.18    0.08
  -6   1  -4    2.14    0.08
   6   1   4    2.13    0.08
   7  -1   4    0.22    0.03
  -7  -1  -4    0.25    0.03
   7  -1   4    0.29    0.02
  -7  -1  -4    0.25    0.03
   7  -1   4    0.28    0.03
  -7  -1  -4    0.27    0.03
   7   1   4    0.28    0.03
   7   1   4    0.26    0.03
  -7   1  -4    0.31    0.04
  -7   1  -4    0.27    0.03
   8  -1   4    0.22    0.03
   8  -1   4    0.18    0.03
  -8  -1  -4    0.21    0.03
  -8   1  -4    0.21    0.03
   8   1   4    0.18    0.03
   8   1   4    0.19    0.03
   9  -1   4    0.04    0.02
   9  -1   4    0.03    0.02
  -9  -1  -4    0.06    0.02
  -9   1  -4    0.03    0.02
   9   1   4    0.03    0.02
   9   1   4    0.02    0.02
  10  -1   4    0.65    0.05
  10  -1   4    0.63    0.05
  10   1   4    0.70    0.05
  10   1   4    0.54    0.05
  11   2  -4    0.01    0.02
  10  -2  -4    0.38    0.03
  10  -2  -4    0.43    0.04
  10   2  -4    0.34    0.04
   9  -2  -4    0.03    0.01
   9  -2  -4    0.03    0.01
   9  -2  -4    0.00    0.01
   9   2  -4   -0.01    0.01
   9   2  -4    0.01    0.01
   8  -2  -4    0.13    0.02
   8  -2  -4    0.23    0.02
   8  -2  -4    0.20    0.02
   8  -2  -4    0.21    0.02
   8  -2  -4    0.19    0.02
   8   2  -4    0.22    0.03
   8   2  -4    0.20    0.02
   8   2  -4    0.22    0.02
   7  -2  -4    0.38    0.03
   7  -2  -4    0.39    0.02
   7  -2  -4    0.39    0.02
   7  -2  -4    0.38    0.02
   7  -2  -4    0.34    0.02
   7  -2  -4    0.42    0.02
   7   2  -4    0.37    0.02
   7   2  -4    0.39    0.02
   7   2  -4    0.35    0.02
  -7   2   4    0.37    0.02
   7   2  -4    0.38    0.03
   6  -2  -4    0.01    0.01
   6  -2  -4    0.00    0.01
   6  -2  -4    0.00    0.01
   6  -2  -4    0.01    0.01
   6  -2  -4    0.00    0.01
  -6  -2   4    0.01    0.01
   6  -2  -4    0.00    0.01
   6  -2  -4    0.00    0.01
   6   2  -4    0.00    0.00
   6   2  -4    0.00    0.00
   6   2  -4    0.01    0.01
  -6   2   4    0.00    0.00
   6   2  -4    0.00    0.00
  -6   2   4    0.00    0.01
   5  -2  -4    0.88    0.03
   5  -2  -4    0.90    0.03
  -5  -2   4    0.92    0.05
   5  -2  -4    0.82    0.03
   5  -2  -4    0.86    0.03
   5  -2  -4    0.87    0.03
   5  -2  -4    0.89    0.03
   5  -2  -4    0.84    0.03
   5  -2  -4    0.86    0.04
   5   2  -4    0.86    0.04
   5   2  -4    0.84    0.02
  -5   2   4    0.91    0.04
  -4  -2   4    0.63    0.04
   4  -2  -4    0.62    0.03
   4  -2  -4    0.61    0.03
   4  -2  -4    0.58    0.02
   4  -2  -4    0.60    0.02
   4  -2  -4    0.63    0.02
   4  -2  -4    0.61    0.02
   4  -2  -4    0.63    0.02
   4  -2  -4    0.62    0.02
   4  -2  -4    0.58    0.02
   4   2  -4    0.57    0.03
   4   2  -4    0.61    0.02
   4   2  -4    0.60    0.03
  -4   2   4    0.63    0.03
   4   2  -4    0.60    0.03
   4   2  -4    0.60    0.03
   3  -2  -4    9.84    0.23
   3  -2  -4   10.15    0.21
   3  -2  -4   10.07    0.23
   3  -2  -4    9.82    0.21
  -3  -2   4   10.54    0.24
   3  -2  -4    9.88    0.23
   3  -2  -4   10.05    0.22
   3  -2  -4   10.07    0.21
  -3  -2   4    9.83    0.23
   3  -2  -4    9.98    0.22
   3  -2  -4    9.99    0.22
   3  -2  -4    9.79    0.21
   3   2  -4    9.88    0.22
   3   2  -4    9.87    0.21
  -3   2   4    9.65    0.23
   3   2  -4    9.79    0.23
   3   2  -4    9.97    0.21
   3   2  -4    9.95    0.23
  -2  -2   4    0.56    0.02
   2  -2  -4    0.62    0.02
  -2  -2   4    0.59    0.02
  -2  -2   4    0.58    0.03
   2  -2  -4    0.59    0.03
  -2  -2   4    0.55    0.02
   2  -2  -4    0.56    0.03
   2  -2  -4    0.57    0.02
   2  -2  -4    0.58    0.02
  -2  -2   4    0.59    0.03
  -2  -2   4    0.57    0.03
  -2  -2   4    0.58    0.02
   2   2  -4    0.58    0.02
  -2   2   4    0.57    0.02
  -2   2   4    0.56    0.03
   2   2  -4    0.58    0.02
  -2   2   4    0.57    0.02
   2   2  -4    0.58    0.02
   2   2  -4    0.59    0.02
   2   2  -4    0.58    0.02
   1  -2  -4    2.01    0.06
  -1  -2   4    2.05    0.06
  -1  -2   4    2.04    0.06
   1  -2  -4    2.13    0.06
  -1  -2   4    2.03    0.06
   1  -2  -4    2.11    0.06
   1  -2  -4    2.01    0.05
   1  -2  -4    2.03    0.06
  -1   2   4    2.00    0.05
   1   2  -4    1.97    0.05
  -1   2   4    2.03    0.05
   1   2  -4    2.14    0.06
   1   2  -4    2.09    0.06
   1   2  -4    2.04    0.05
   1   2  -4    2.05    0.05
   0  -2  -4   19.88    0.43
   0  -2   4   19.09    0.43
   0  -2  -4   20.11    0.43
   0  -2  -4   19.90    0.42
   0  -2   4   20.23    0.42
   0  -2  -4   20.14    0.42
   0  -2  -4   20.42    0.43
   0  -2   4   21.07    0.43
   0  -2  -4   19.86    0.43
   0  -2   4   19.78    0.42
   0   2  -4   20.35    0.43
   0   2  -4   18.59    0.43
   0   2  -4   20.24    0.43
   0   2  -4   19.81    0.43
   0   2   4   19.50    0.43
   0   2   4   19.70    0.42
   0   2   4   20.61    0.43
   0   2   4   20.61    0.43
   0   2  -4   19.63    0.43
   0   2   4   19.82    0.43
  -1  -2  -4    2.27    0.06
   1  -2   4    2.10    0.06
  -1  -2  -4    2.23    0.07
   1  -2   4    2.25    0.06
   1  -2   4    2.19    0.06
  -1  -2  -4    2.14    0.06
  -1  -2  -4    2.20    0.06
   1  -2   4    2.27    0.06
  -1  -2  -4    2.28    0.06
   1   2   4    2.29    0.06
  -1   2  -4    2.16    0.06
   1   2   4    2.18    0.06
   1   2   4    2.15    0.06
   1   2   4    2.22    0.06
  -1   2  -4    2.15    0.06
   2  -2   4    0.12    0.01
   2  -2   4    0.12    0.02
   2  -2   4    0.11    0.01
   2  -2   4    0.10    0.01
  -2  -2  -4    0.15    0.02
  -2  -2  -4    0.12    0.01
   2  -2   4    0.13    0.02
  -2  -2  -4    0.07    0.01
  -2  -2  -4    0.13    0.02
   2  -2   4    0.09    0.01
   2   2   4    0.12    0.02
   2   2   4    0.08    0.01
   2   2   4    0.10    0.01
   2   2   4    0.10    0.01
  -2   2  -4    0.10    0.01
   2   2   4    0.09    0.01
  -2   2  -4    0.09    0.01
   2   2   4    0.10    0.01
  -2   2  -4    0.08    0.01
  -3  -2  -4    3.62    0.11
  -3  -2  -4    3.66    0.10
   3  -2   4    3.75    0.10
   3  -2   4    3.65    0.10
   3  -2   4    3.83    0.11
  -3  -2  -4    3.87    0.10
   3  -2   4    3.66    0.09
  -3  -2  -4    3.65    0.10
   3  -2   4    3.72    0.10
   3  -2   4    3.59    0.11
  -3   2  -4    3.64    0.10
  -3   2  -4    3.60    0.11
   3   2   4    3.79    0.11
   3   2   4    3.78    0.10
   3   2   4    3.74    0.10
  -3   2  -4    3.77    0.10
   3   2   4    3.80    0.10
   3   2   4    3.51    0.10
  -3   2  -4    3.94    0.11
  -3   2  -4    3.50    0.12
   3   2   4    3.61    0.09
  -4  -2  -4    0.11    0.02
   4  -2   4    0.15    0.02
   4  -2   4    0.13    0.01
   4  -2   4    0.09    0.02
  -4  -2  -4    0.13    0.02
   4  -2   4    0.17    0.02
  -4  -2  -4    0.10    0.02
  -4   2  -4    0.15    0.02
   4   2   4    0.14    0.02
  -4   2  -4    0.13    0.02
  -4   2  -4    0.11    0.02
   4   2   4    0.10    0.02
   4   2   4    0.14    0.02
  -5  -2  -4    0.00    0.01
   5  -2   4    0.02    0.01
   5  -2   4    0.02    0.01
  -5  -2  -4    0.01    0.01
  -5  -2  -4   -0.01    0.01
   5  -2   4    0.01    0.01
   5  -2   4    0.01    0.01
   5   2   4    0.01    0.01
   5   2   4    0.02    0.01
  -5   2  -4    0.00    0.01
   5   2   4    0.02    0.01
  -5   2  -4    0.00    0.01
  -5   2  -4    0.01    0.01
   5   2   4   -0.01    0.01
   6  -2   4    4.99    0.14
   6  -2   4    5.36    0.14
   6  -2   4    5.12    0.14
   6  -2   4    4.97    0.12
  -6  -2  -4    5.03    0.14
  -6  -2  -4    5.25    0.14
  -6  -2  -4    5.39    0.15
  -6   2  -4    5.30    0.15
  -6   2  -4    5.29    0.14
   6   2   4    5.38    0.15
   6   2   4    5.06    0.14
   6   2   4    5.17    0.14
   7  -2   4    3.40    0.09
  -7  -2  -4    3.38    0.11
  -7  -2  -4    3.59    0.12
  -7  -2  -4    3.42    0.12
   7  -2   4    3.58    0.11
   7  -2   4    3.47    0.11
   7   2   4    3.60    0.11
   7   2   4    3.52    0.11
  -7   2  -4    3.29    0.11
  -7   2  -4    3.43    0.12
   8  -2   4    0.21    0.03
  -8  -2  -4    0.22    0.03
   8  -2   4    0.18    0.03
  -8   2  -4    0.15    0.03
   8   2   4    0.17    0.03
   8   2   4    0.19    0.03
  -9  -2  -4    0.51    0.05
   9  -2   4    0.50    0.04
   9  -2   4    0.61    0.05
   9   2   4    0.54    0.04
   9   2   4    0.55    0.04
  -9   2  -4    0.61    0.05
  10  -2   4    0.12    0.03
  10  -2   4    0.11    0.03
  10   2   4    0.11    0.03
  10   2   4    0.09    0.03
  10  -3  -4    0.22    0.02
  10  -3  -4    0.16    0.03
  10  -3  -4    0.20    0.02
  10   3  -4    0.19    0.03
   9  -3  -4    0.45    0.03
   9  -3  -4    0.40    0.03
   9  -3  -4    0.39    0.03
   9   3  -4    0.36    0.02
   9   3  -4    0.42    0.04
   8  -3  -4    1.24    0.05
   8  -3  -4    1.28    0.05
   8  -3  -4    1.28    0.05
   8  -3  -4    1.20    0.05
   8  -3  -4    1.24    0.05
   8   3  -4    1.28    0.04
   8   3  -4    1.23    0.06
   7  -3  -4    0.09    0.01
   7  -3  -4    0.09    0.01
   7  -3  -4    0.08    0.01
   7  -3  -4    0.14    0.02
   7  -3  -4    0.10    0.01
   7  -3  -4    0.08    0.01
  -7  -3   4    0.12    0.03
   7   3  -4    0.08    0.01
   7   3  -4    0.14    0.02
   7   3  -4    0.08    0.01
   7   3  -4    0.09    0.01
  -7   3   4    0.11    0.01
   6  -3  -4    0.00    0.01
  -6  -3   4    0.02    0.02
   6  -3  -4    0.01    0.01
   6  -3  -4    0.00    0.01
   6  -3  -4    0.02    0.01
   6  -3  -4    0.00    0.01
   6  -3  -4    0.00    0.01
   6  -3  -4    0.00    0.01
  -6   3   4    0.02    0.01
   6   3  -4   -0.01    0.01
  -6   3   4    0.00    0.01
   6   3  -4    0.00    0.00
   6   3  -4    0.00    0.00
   6   3  -4    0.00    0.00
   5  -3  -4    3.13    0.08
  -5  -3   4    3.02    0.10
   5  -3  -4    3.03    0.08
   5  -3  -4    3.10    0.08
   5  -3  -4    3.13    0.08
   5  -3  -4    3.04    0.08
   5  -3  -4    3.13    0.08
   5  -3  -4    3.11    0.08
   5  -3  -4    3.14    0.08
  -5   3   4    3.21    0.09
   5   3  -4    3.12    0.07
  -5   3   4    3.17    0.08
   5   3  -4    3.02    0.07
   5   3  -4    3.11    0.07
   5   3  -4    3.13    0.09
   4  -3  -4    0.00    0.00
  -4  -3   4   -0.01    0.01
   4  -3  -4    0.00    0.01
  -4  -3   4    0.00    0.00
   4  -3  -4    0.00    0.00
   4  -3  -4    0.00    0.00
   4  -3  -4    0.00    0.00
   4  -3  -4    0.00    0.00
   4  -3  -4    0.00    0.01
   4  -3  -4    0.00    0.01
   4   3  -4    0.00    0.01
   4   3  -4    0.00    0.00
  -4   3   4    0.00    0.01
   3  -3  -4    1.38    0.04
  -3  -3   4    1.48    0.04
   3  -3  -4    1.42    0.04
   3  -3  -4    1.40    0.04
   3  -3  -4    1.43    0.04
  -3  -3   4    1.45    0.05
   3  -3  -4    1.46    0.04
   3  -3  -4    1.44    0.04
  -3   3   4    1.42    0.05
   3   3  -4    1.43    0.04
   3   3  -4    1.40    0.04
   3   3  -4    1.44    0.04
  -3   3   4    1.42    0.04
   3   3  -4    1.37    0.05
  -3   3   4    1.46    0.04
  -3   3   4    1.45    0.03
   3   3  -4    1.43    0.04
   3   3  -4    1.50    0.05
  -3   3   4    1.40    0.03
   2  -3  -4    3.09    0.08
  -2  -3   4    3.07    0.08
  -2  -3   4    3.08    0.08
   2  -3  -4    3.13    0.08
   2  -3  -4    2.98    0.08
  -2  -3   4    3.10    0.07
   2  -3  -4    3.02    0.07
   2  -3  -4    2.59    0.08
   2  -3  -4    3.01    0.08
  -2  -3   4    3.03    0.07
  -2  -3   4    3.03    0.07
  -2   3   4    3.01    0.07
  -2   3   4    3.05    0.08
   2   3  -4    3.02    0.07
   2   3  -4    3.11    0.07
   2   3  -4    3.00    0.07
   2   3  -4    3.03    0.08
  -2   3   4    2.95    0.08
  -2   3   4    2.97    0.07
   2   3  -4    3.02    0.07
  -1  -3   4    4.42    0.11
   1  -3  -4    4.32    0.11
  -1  -3   4    4.31    0.10
  -1  -3   4    4.31    0.10
  -1  -3   4    4.41    0.12
   1  -3  -4    4.45    0.10
   1  -3  -4    4.17    0.11
  -1  -3   4    4.25    0.11
   1  -3  -4    4.31    0.11
   1  -3  -4    4.26    0.10
   1   3  -4    4.31    0.10
  -1   3   4    4.37    0.11
   1   3  -4    4.46    0.10
   1   3  -4    4.18    0.11
  -1   3   4    4.36    0.11
   1   3  -4    4.36    0.10
  -1   3   4    4.39    0.10
  -1   3   4    4.35    0.11
  -1   3   4    4.37    0.10
   1   3  -4    4.49    0.10
   0  -3  -4    4.93    0.11
   0  -3  -4    5.10    0.12
   0  -3   4    4.95    0.13
   0  -3  -4    4.84    0.12
   0  -3   4    5.05    0.12
   0  -3   4    4.96    0.12
   0  -3   4    5.16    0.12
   0  -3   4    4.98    0.12
   0  -3  -4    4.98    0.12
   0  -3  -4    5.10    0.13
   0   3   4    4.95    0.12
   0   3   4    5.13    0.12
   0   3  -4    4.96    0.13
   0   3   4    4.82    0.11
   0   3  -4    5.04    0.12
   0   3   4    4.97    0.12
   0   3  -4    4.87    0.12
   0   3  -4    4.97    0.12
   0   3  -4    4.98    0.12
   1  -3   4    0.00    0.01
  -1  -3  -4    0.01    0.00
   1  -3   4    0.01    0.01
  -1  -3  -4    0.00    0.00
   1  -3   4    0.00    0.01
  -1  -3  -4    0.00    0.01
  -1  -3  -4    0.01    0.01
  -1  -3  -4    0.00    0.01
  -1  -3  -4    0.00    0.01
   1  -3   4    0.00    0.01
   1   3   4    0.00    0.01
  -1   3  -4    0.00    0.01
  -1   3  -4    0.01    0.01
   1   3   4    0.01    0.01
   1   3   4    0.00    0.00
  -1   3  -4    0.01    0.01
   1   3   4    0.00    0.00
   1   3   4    0.00    0.01
  -1   3  -4    0.00    0.01
   2  -3   4    5.78    0.15
  -2  -3  -4    6.01    0.14
   2  -3   4    5.88    0.14
   2  -3   4    6.17    0.14
  -2  -3  -4    5.71    0.14
   2  -3   4    5.96    0.14
   2  -3   4    5.57    0.14
  -2  -3  -4    5.97    0.15
  -2  -3  -4    5.75    0.13
  -2   3  -4    5.90    0.14
   2   3   4    5.91    0.15
   2   3   4    5.74    0.14
   2   3   4    5.58    0.14
  -2   3  -4    5.63    0.14
  -2   3  -4    5.73    0.15
  -2   3  -4    5.64    0.14
   2   3   4    6.12    0.14
   2   3   4    5.98    0.14
  -3  -3  -4    3.19    0.09
   3  -3   4    3.06    0.09
   3  -3   4    3.02    0.08
  -3  -3  -4    3.05    0.09
  -3  -3  -4    2.88    0.09
  -3  -3  -4    2.96    0.09
   3  -3   4    3.03    0.08
   3  -3   4    3.09    0.09
   3   3   4    3.06    0.09
   3   3   4    3.03    0.08
  -3   3  -4    2.94    0.09
  -3   3  -4    2.96    0.09
   3   3   4    3.07    0.08
   3   3   4    3.03    0.07
   3   3   4    2.96    0.09
   3   3   4    2.95    0.09
  -3   3  -4    2.91    0.09
  -4  -3  -4    2.36    0.08
  -4  -3  -4    2.45    0.08
  -4  -3  -4    2.43    0.08
   4  -3   4    2.41    0.08
   4  -3   4    2.50    0.07
   4  -3   4    2.41    0.08
   4  -3   4    2.47    0.07
   4   3   4    2.47    0.08
  -4   3  -4    2.35    0.08
  -4   3  -4    2.53    0.08
   4   3   4    2.37    0.08
   4   3   4    2.47    0.08
   5  -3   4    1.31    0.04
  -5  -3  -4    1.25    0.05
   5  -3   4    1.24    0.05
   5  -3   4    1.35    0.06
   5  -3   4    1.29    0.05
  -5  -3  -4    1.20    0.06
  -5  -3  -4    1.35    0.06
   5   3   4    1.48    0.06
  -5   3  -4    1.26    0.05
   5   3   4    1.37    0.05
  -5   3  -4    1.29    0.06
  -5   3  -4    1.19    0.06
   5   3   4    1.34    0.05
   5   3   4    1.35    0.05
   6  -3   4    0.00    0.01
   6  -3   4    0.00    0.01
   6  -3   4    0.00    0.01
  -6  -3  -4   -0.01    0.01
  -6  -3  -4   -0.02    0.01
   6  -3   4   -0.02    0.01
  -6  -3  -4    0.00    0.01
   6   3   4   -0.02    0.01
  -6   3  -4    0.01    0.01
   6   3   4    0.00    0.01
  -6   3  -4    0.02    0.01
   6   3   4    0.02    0.01
   7  -3   4    0.38    0.04
   7  -3   4    0.47    0.04
  -7  -3  -4    0.46    0.05
  -7  -3  -4    0.42    0.04
   7   3   4    0.43    0.04
  -7   3  -4    0.40    0.04
  -7   3  -4    0.53    0.05
   7   3   4    0.40    0.04
   8  -3   4   -0.01    0.01
   8  -3   4    0.00    0.01
  -8  -3  -4    0.00    0.02
   8   3   4   -0.01    0.01
  -8   3  -4   -0.01    0.01
   8   3   4    0.01    0.01
   9  -3   4    0.63    0.05
   9  -3   4    0.53    0.04
  -9  -3  -4    0.53    0.05
  -9   3  -4    0.56    0.05
   9   3   4    0.59    0.05
   9   3   4    0.50    0.04
  10  -3   4    0.30    0.04
  10  -3   4    0.27    0.04
  10   3   4    0.33    0.04
  10   3   4    0.43    0.05
  10  -4  -4    0.27    0.03
  10  -4  -4    0.24    0.03
  10   4  -4    0.19    0.03
   9  -4  -4    0.00    0.01
   9  -4  -4    0.00    0.01
   9  -4  -4   -0.02    0.01
   9   4  -4   -0.01    0.01
   9   4  -4    0.02    0.02
   8  -4  -4    1.52    0.06
   8  -4  -4    1.57    0.05
   8  -4  -4    1.42    0.05
  -8  -4   4    1.63    0.08
   8  -4  -4    1.63    0.06
   8  -4  -4    1.49    0.06
   8   4  -4    1.51    0.07
   8   4  -4    1.50    0.05
   7  -4  -4    0.05    0.01
   7  -4  -4    0.06    0.01
  -7  -4   4    0.02    0.02
   7  -4  -4    0.04    0.01
   7  -4  -4    0.03    0.01
   7  -4  -4    0.05    0.01
  -7   4   4    0.03    0.01
   7   4  -4    0.03    0.02
   7   4  -4    0.06    0.01
   7   4  -4    0.04    0.01
  -7   4   4    0.07    0.02
   7   4  -4    0.06    0.01
   6  -4  -4   -0.01    0.01
   6  -4  -4   -0.01    0.01
   6  -4  -4    0.00    0.01
   6  -4  -4   -0.01    0.01
  -6  -4   4    0.00    0.01
   6  -4  -4   -0.01    0.01
  -6  -4   4    0.00    0.00
   6  -4  -4   -0.01    0.01
  -6  -4   4    0.00    0.00
   6   4  -4    0.00    0.00
  -6   4   4    0.00    0.01
   6   4  -4    0.00    0.00
   6   4  -4    0.00    0.01
  -6   4   4   -0.01    0.01
   6   4  -4    0.00    0.01
   5  -4  -4    0.37    0.02
   5  -4  -4    0.38    0.02
  -5  -4   4    0.36    0.01
  -5  -4   4    0.36    0.02
   5  -4  -4    0.35    0.02
   5  -4  -4    0.37    0.02
  -5  -4   4    0.36    0.03
   5  -4  -4    0.37    0.02
   5  -4  -4    0.39    0.02
   5   4  -4    0.36    0.02
  -5   4   4    0.38    0.02
   5   4  -4    0.34    0.03
  -5   4   4    0.37    0.03
   5   4  -4    0.36    0.02
   5   4  -4    0.37    0.02
   5   4  -4    0.39    0.02
   4  -4  -4    2.48    0.06
   4  -4  -4    2.47    0.07
   4  -4  -4    2.41    0.07
   4  -4  -4    2.50    0.07
   4  -4  -4    2.51    0.07
  -4  -4   4    2.41    0.08
  -4  -4   4    2.51    0.06
   4  -4  -4    2.52    0.07
   4  -4  -4    2.42    0.07
  -4  -4   4    2.45    0.06
   4   4  -4    2.57    0.06
   4   4  -4    2.45    0.06
   4   4  -4    2.43    0.06
  -4   4   4    2.48    0.07
   4   4  -4    2.44    0.07
  -4   4   4    2.42    0.06
  -4   4   4    2.51    0.06
   3  -4  -4    1.14    0.04
  -3  -4   4    1.23    0.04
   3  -4  -4    1.22    0.04
  -3  -4   4    1.16    0.04
   3  -4  -4    1.19    0.04
   3  -4  -4    1.22    0.04
   3  -4  -4    1.27    0.04
  -3  -4   4    1.26    0.05
   3   4  -4    1.22    0.04
   3   4  -4    1.18    0.04
  -3   4   4    1.22    0.04
  -3   4   4    1.22    0.05
  -3   4   4    1.22    0.04
   3   4  -4    1.18    0.04
   3   4  -4    1.18    0.04
  -3   4   4    1.24    0.04
   3   4  -4    1.30    0.05
  -2  -4   4    0.34    0.02
  -2  -4   4    0.37    0.02
  -2  -4   4    0.35    0.02
   2  -4  -4    0.34    0.02
   2  -4  -4    0.37    0.02
   2  -4  -4    0.36    0.02
  -2  -4   4    0.37    0.02
  -2  -4   4    0.34    0.02
   2  -4  -4    0.35    0.02
  -2  -4   4    0.35    0.02
   2  -4  -4    0.35    0.02
   2  -4  -4    0.36    0.02
  -2   4   4    0.35    0.02
   2   4  -4    0.39    0.03
  -2   4   4    0.37    0.02
   2   4  -4    0.38    0.02
   2   4  -4    0.36    0.02
  -2   4   4    0.34    0.02
   2   4  -4    0.39    0.02
   2   4  -4    0.35    0.02
  -2   4   4    0.36    0.02
   2   4  -4    0.36    0.02
  -2   4   4    0.36    0.02
   1  -4  -4    0.02    0.01
  -1  -4   4    0.02    0.01
   1  -4  -4    0.02    0.00
   1  -4  -4    0.02    0.01
   1  -4  -4    0.02    0.01
  -1  -4   4    0.02    0.01
  -1  -4   4    0.02    0.01
  -1  -4   4    0.02    0.01
  -1  -4   4    0.02    0.01
  -1  -4   4    0.03    0.01
   1  -4  -4    0.03    0.01
  -1   4   4    0.01    0.01
   1   4  -4    0.02    0.01
   1   4  -4    0.02    0.01
  -1   4   4    0.02    0.01
  -1   4   4    0.02    0.01
   1   4  -4    0.03    0.01
   1   4  -4    0.02    0.01
   1   4  -4    0.01    0.01
   0  -4   4    1.12    0.04
   0  -4   4    1.19    0.04
   0  -4  -4    1.08    0.04
   0  -4  -4    1.14    0.03
   0  -4  -4    1.12    0.04
   0  -4   4    1.10    0.04
   0  -4   4    1.11    0.04
   0  -4  -4    1.18    0.04
   0   4  -4    1.11    0.04
   0   4   4    1.16    0.04
   0   4   4    1.11    0.04
   0   4  -4    1.17    0.04
   0   4  -4    1.15    0.04
   0   4  -4    1.09    0.04
   0   4   4    1.12    0.03
   0   4   4    1.15    0.04
   0   4  -4    1.13    0.04
  -1  -4  -4    0.11    0.01
   1  -4   4    0.12    0.01
   1  -4   4    0.14    0.01
  -1  -4  -4    0.17    0.02
  -1  -4  -4    0.13    0.01
   1  -4   4    0.17    0.02
  -1  -4  -4    0.10    0.01
  -1  -4  -4    0.17    0.02
   1  -4   4    0.19    0.02
  -1   4  -4    0.15    0.02
   1   4   4    0.17    0.02
  -1   4  -4    0.13    0.02
   1   4   4    0.16    0.01
  -1   4  -4    0.11    0.01
  -1   4  -4    0.11    0.01
   1   4   4    0.13    0.02
   1   4   4    0.14    0.02
   1   4   4    0.19    0.02
  -1   4  -4    0.11    0.02
  -2  -4  -4   18.19    0.40
   2  -4   4   18.26    0.40
   2  -4   4   18.37    0.40
  -2  -4  -4   16.49    0.40
  -2  -4  -4   18.46    0.40
  -2  -4  -4   17.55    0.41
   2  -4   4   18.03    0.40
   2  -4   4   18.62    0.40
  -2  -4  -4   18.17    0.39
   2   4   4   18.04    0.40
   2   4   4   18.22    0.40
   2   4   4   18.44    0.40
   2   4   4   18.74    0.41
  -2   4  -4   20.20    0.41
  -2   4  -4   18.16    0.41
  -2   4  -4   18.92    0.40
   2   4   4   17.71    0.40
  -2   4  -4   17.98    0.40
   3  -4   4    0.53    0.03
  -3  -4  -4    0.51    0.03
  -3  -4  -4    0.49    0.03
   3  -4   4    0.50    0.03
  -3  -4  -4    0.46    0.02
  -3  -4  -4    0.47    0.03
   3  -4   4    0.47    0.02
   3  -4   4    0.52    0.03
   3   4   4    0.48    0.03
   3   4   4    0.50    0.03
  -3   4  -4    0.46    0.02
  -3   4  -4    0.43    0.03
   3   4   4    0.46    0.03
  -3   4  -4    0.56    0.03
  -3   4  -4    0.48    0.03
   3   4   4    0.50    0.02
   3   4   4    0.51    0.03
   4  -4   4    1.32    0.05
  -4  -4  -4    1.49    0.06
  -4  -4  -4    1.31    0.05
   4  -4   4    1.43    0.05
   4  -4   4    1.36    0.04
  -4  -4  -4    1.22    0.05
   4  -4   4    1.32    0.05
   4   4   4    1.37    0.05
  -4   4  -4    1.40    0.06
   4   4   4    1.36    0.05
  -4   4  -4    1.36    0.05
   4   4   4    1.37    0.05
  -4   4  -4    1.39    0.06
  -5  -4  -4    0.22    0.03
  -5  -4  -4    0.26    0.03
   5  -4   4    0.26    0.03
   5  -4   4    0.22    0.03
   5  -4   4    0.20    0.02
  -5  -4  -4    0.22    0.02
  -5   4  -4    0.21    0.03
   5   4   4    0.24    0.03
   5   4   4    0.26    0.02
  -5   4  -4    0.19    0.02
   5   4   4    0.22    0.03
   5   4   4    0.16    0.02
  -6  -4  -4    0.70    0.04
   6  -4   4    0.72    0.04
  -6  -4  -4    0.71    0.05
   6  -4   4    0.81    0.05
  -6  -4  -4    0.83    0.04
   6  -4   4    0.79    0.04
  -6   4  -4    0.80    0.05
   6   4   4    0.71    0.04
   6   4   4    0.74    0.05
  -6   4  -4    0.84    0.05
   6   4   4    0.73    0.04
   7  -4   4    2.73    0.09
   7  -4   4    2.48    0.09
  -7  -4  -4    2.58    0.10
  -7  -4  -4    2.62    0.09
   7   4   4    2.53    0.09
   7   4   4    2.56    0.09
  -7   4  -4    2.34    0.09
   8  -4   4    0.30    0.03
   8  -4   4    0.24    0.03
  -8  -4  -4    0.28    0.04
   8   4   4    0.27    0.03
  -8   4  -4    0.25    0.03
   8   4   4    0.26    0.03
   9  -4   4    0.00    0.01
   9  -4   4    0.04    0.02
  -9  -4  -4    0.01    0.02
   9   4   4    0.00    0.02
  -9   4  -4    0.04    0.02
   9   4   4    0.01    0.02
  10  -5  -4   -0.01    0.01
  10  -5  -4   -0.01    0.01
  10   5  -4    0.00    0.02
   9  -5  -4    0.82    0.04
   9  -5  -4    0.83    0.05
   9  -5  -4    0.80    0.04
   9   5  -4    0.73    0.05
   8  -5  -4    0.27    0.03
   8  -5  -4    0.21    0.03
   8  -5  -4    0.21    0.02
   8  -5  -4    0.19    0.02
  -8  -5   4    0.20    0.04
   8   5  -4    0.23    0.03
   8   5  -4    0.24    0.02
   7  -5  -4    2.39    0.08
  -7  -5   4    2.38    0.10
   7  -5  -4    2.40    0.08
   7  -5  -4    2.37    0.07
   7  -5  -4    2.50    0.08
   7  -5  -4    2.42    0.07
   7   5  -4    2.55    0.09
   7   5  -4    2.45    0.07
  -7   5   4    2.43    0.08
  -7   5   4    2.38    0.08
   7   5  -4    2.49    0.07
  -6  -5   4    0.04    0.02
   6  -5  -4    0.04    0.01
   6  -5  -4    0.04    0.01
   6  -5  -4    0.04    0.01
   6  -5  -4    0.04    0.01
   6  -5  -4    0.03    0.01
   6  -5  -4    0.04    0.01
  -6  -5   4    0.04    0.01
   6   5  -4    0.05    0.01
   6   5  -4    0.03    0.01
  -6   5   4    0.03    0.01
   6   5  -4    0.05    0.02
   6   5  -4    0.05    0.01
   6   5  -4    0.04    0.01
  -6   5   4    0.05    0.01
   5  -5  -4    0.32    0.01
   5  -5  -4    0.32    0.03
   5  -5  -4    0.35    0.02
   5  -5  -4    0.35    0.02
   5  -5  -4    0.31    0.02
   5  -5  -4    0.35    0.02
  -5  -5   4    0.33    0.04
  -5  -5   4    0.35    0.02
  -5   5   4    0.34    0.01
  -5   5   4    0.36    0.02
   5   5  -4    0.35    0.02
   5   5  -4    0.35    0.03
   5   5  -4    0.32    0.02
  -5   5   4    0.35    0.02
   5   5  -4    0.35    0.02
   5   5  -4    0.32    0.02
  -5   5   4    0.31    0.02
   4  -5  -4    0.58    0.03
  -4  -5   4    0.58    0.02
   4  -5  -4    0.53    0.03
   4  -5  -4    0.56    0.03
  -4  -5   4    0.55    0.02
  -4  -5   4    0.56    0.04
   4  -5  -4    0.58    0.03
   4  -5  -4    0.57    0.03
   4   5  -4    0.57    0.02
   4   5  -4    0.55    0.02
  -4   5   4    0.58    0.02
   4   5  -4    0.54    0.02
  -4   5   4    0.51    0.03
  -4   5   4    0.55    0.02
   4   5  -4    0.54    0.02
   3  -5  -4    0.98    0.04
   3  -5  -4    0.98    0.04
  -3  -5   4    0.96    0.04
  -3  -5   4    0.99    0.03
   3  -5  -4    0.93    0.04
   3  -5  -4    0.98    0.04
   3  -5  -4    0.93    0.04
  -3  -5   4    0.93    0.04
  -3   5   4    1.00    0.04
   3   5  -4    0.98    0.03
  -3   5   4    0.97    0.04
  -3   5   4    0.98    0.03
   3   5  -4    0.98    0.03
   3   5  -4    0.91    0.03
   3   5  -4    0.99    0.03
  -2  -5   4    9.91    0.23
  -2  -5   4   10.05    0.22
   2  -5  -4   10.20    0.23
   2  -5  -4   10.65    0.23
   2  -5  -4   10.52    0.23
  -2  -5   4   10.18    0.24
   2  -5  -4   10.33    0.24
   2  -5  -4   10.23    0.23
   2  -5  -4   10.17    0.24
  -2  -5   4   10.18    0.23
  -2  -5   4   10.35    0.23
  -2   5   4   10.34    0.24
   2   5  -4    9.99    0.22
  -2   5   4   10.39    0.23
   2   5  -4   10.35    0.23
   2   5  -4   10.22    0.23
   2   5  -4   10.23    0.23
  -1  -5   4    0.03    0.01
   1  -5  -4    0.03    0.01
   1  -5  -4    0.01    0.01
  -1  -5   4    0.03    0.01
   1  -5  -4    0.05    0.01
   1  -5  -4    0.03    0.01
  -1  -5   4    0.03    0.01
  -1  -5   4    0.05    0.01
  -1  -5   4    0.04    0.01
   1  -5  -4    0.04    0.00
   1  -5  -4    0.04    0.01
  -1  -5   4    0.03    0.01
   1  -5  -4    0.04    0.01
   1   5  -4    0.03    0.01
   1   5  -4    0.04    0.01
  -1   5   4    0.04    0.01
  -1   5   4    0.03    0.00
   1   5  -4    0.04    0.01
   1   5  -4    0.04    0.01
   1   5  -4    0.05    0.01
  -1   5   4    0.06    0.01
   0  -5  -4    0.21    0.01
   0  -5   4    0.25    0.02
   0  -5   4    0.22    0.02
   0  -5   4    0.23    0.02
   0  -5   4    0.24    0.02
   0  -5  -4    0.26    0.02
   0  -5  -4    0.21    0.02
   0  -5   4    0.22    0.02
   0  -5  -4    0.25    0.02
   0   5  -4    0.23    0.02
   0   5   4    0.20    0.02
   0   5   4    0.21    0.01
   0   5  -4    0.24    0.02
   0   5   4    0.22    0.02
   0   5   4    0.25    0.02
   0   5  -4    0.24    0.02
   0   5  -4    0.22    0.02
   0   5  -4    0.23    0.02
  -1  -5  -4    7.12    0.16
  -1  -5  -4    7.10    0.17
   1  -5   4    7.41    0.17
   1  -5   4    7.32    0.17
   1  -5   4    7.14    0.17
  -1  -5  -4    6.92    0.17
  -1  -5  -4    7.12    0.18
  -1  -5  -4    7.09    0.16
  -1   5  -4    7.49    0.17
   1   5   4    7.10    0.16
   1   5   4    7.33    0.17
  -1   5  -4    6.75    0.17
  -1   5  -4    7.32    0.17
   1   5   4    7.08    0.17
  -1   5  -4    7.15    0.17
   1   5   4    7.34    0.17
  -2  -5  -4    1.62    0.06
   2  -5   4    1.62    0.05
  -2  -5  -4    1.57    0.06
   2  -5   4    1.66    0.05
  -2  -5  -4    1.67    0.05
   2  -5   4    1.67    0.08
  -2  -5  -4    1.67    0.05
  -2  -5  -4    1.57    0.05
  -2   5  -4    1.68    0.06
  -2   5  -4    1.61    0.06
  -2   5  -4    1.59    0.06
   2   5   4    1.63    0.05
   2   5   4    1.59    0.06
   2   5   4    1.69    0.06
   2   5   4    1.63    0.05
  -3  -5  -4    1.55    0.06
  -3  -5  -4    1.48    0.05
  -3  -5  -4    1.46    0.06
  -3  -5  -4    1.57    0.05
   3  -5   4    1.39    0.05
   3   5   4    1.48    0.06
   3   5   4    1.39    0.05
   3   5   4    1.49    0.05
  -3   5  -4    1.58    0.06
  -3   5  -4    1.43    0.06
   3   5   4    1.53    0.05
  -3   5  -4    1.39    0.06
   4  -5   4    0.89    0.04
  -4  -5  -4    0.81    0.04
  -4  -5  -4    0.87    0.04
   4  -5   4    0.87    0.04
   4  -5   4    0.82    0.04
  -4  -5  -4    0.87    0.05
  -4  -5  -4    0.85    0.04
   4   5   4    0.80    0.04
   4   5   4    0.87    0.03
   4   5   4    0.81    0.04
  -4   5  -4    0.84    0.05
  -4   5  -4    0.82    0.04
   4   5   4    0.85    0.04
  -5  -5  -4    2.90    0.10
  -5  -5  -4    2.72    0.09
  -5  -5  -4    2.73    0.09
   5  -5   4    2.70    0.09
   5  -5   4    2.63    0.08
  -5  -5  -4    2.68    0.09
   5  -5   4    2.75    0.09
   5   5   4    2.67    0.09
   5   5   4    2.65    0.08
   5   5   4    2.80    0.09
  -5   5  -4    2.69    0.09
  -5   5  -4    2.79    0.09
   5   5   4    2.51    0.09
   6  -5   4    0.54    0.04
  -6  -5  -4    0.54    0.04
  -6  -5  -4    0.59    0.05
  -6  -5  -4    0.48    0.04
   6  -5   4    0.46    0.03
   6   5   4    0.54    0.04
  -6   5  -4    0.56    0.04
   6   5   4    0.55    0.04
  -6   5  -4    0.55    0.04
  -7  -5  -4    0.75    0.05
   7  -5   4    0.80    0.04
  -7  -5  -4    0.85    0.05
   7  -5   4    0.87    0.05
   7   5   4    0.96    0.05
  -7   5  -4    0.90    0.05
   7   5   4    0.83    0.05
   8  -5   4    0.32    0.03
   8  -5   4    0.42    0.04
  -8  -5  -4    0.40    0.05
   8   5   4    0.36    0.04
  -8   5  -4    0.42    0.04
   8   5   4    0.40    0.04
   9  -5   4    0.00    0.01
   9  -5   4    0.01    0.02
   9   5   4    0.01    0.02
   9   5   4    0.03    0.02
  -9   5  -4    0.04    0.02
  10  -6  -4   -0.02    0.01
  10  -6  -4    0.02    0.01
  10   6  -4   -0.02    0.01
   9  -6  -4    0.14    0.02
  -9  -6   4    0.20    0.04
   9  -6  -4    0.12    0.02
   9  -6  -4    0.17    0.03
   9   6  -4    0.11    0.03
   8  -6  -4    0.35    0.03
   8  -6  -4    0.37    0.03
   8  -6  -4    0.34    0.03
  -8  -6   4    0.44    0.05
   8   6  -4    0.39    0.04
   8   6  -4    0.34    0.03
   7  -6  -4    0.08    0.02
   7  -6  -4    0.08    0.02
   7  -6  -4    0.09    0.02
  -7  -6   4    0.10    0.03
   7   6  -4    0.09    0.01
  -7   6   4    0.10    0.02
   7   6  -4    0.10    0.02
   7   6  -4    0.11    0.01
   7   6  -4    0.08    0.02
  -6  -6   4    0.04    0.02
   6  -6  -4    0.02    0.01
   6  -6  -4    0.02    0.01
   6  -6  -4    0.03    0.01
  -6  -6   4    0.03    0.01
   6  -6  -4    0.02    0.01
   6  -6  -4    0.02    0.01
  -6   6   4    0.01    0.01
  -6   6   4    0.02    0.01
  -6   6   4    0.02    0.01
   6   6  -4    0.04    0.02
   6   6  -4    0.02    0.01
   6   6  -4    0.02    0.01
  -6   6   4    0.02    0.01
   6   6  -4    0.02    0.01
   5  -6  -4    0.17    0.02
   5  -6  -4    0.26    0.03
   5  -6  -4    0.16    0.02
  -5  -6   4    0.18    0.02
  -5  -6   4    0.19    0.03
   5  -6  -4    0.19    0.02
   5  -6  -4    0.23    0.02
   5   6  -4    0.21    0.03
  -5   6   4    0.18    0.02
   5   6  -4    0.18    0.01
  -5   6   4    0.21    0.02
   5   6  -4    0.17    0.02
   5   6  -4    0.19    0.02
  -5   6   4    0.17    0.01
  -5   6   4    0.18    0.02
   5   6  -4    0.20    0.02
   4  -6  -4    0.57    0.03
   4  -6  -4    0.57    0.03
  -4  -6   4    0.51    0.04
  -4  -6   4    0.56    0.02
   4  -6  -4    0.56    0.03
   4  -6  -4    0.55    0.03
  -4  -6   4    0.58    0.03
   4   6  -4    0.54    0.03
  -4   6   4    0.53    0.03
   4   6  -4    0.61    0.03
   4   6  -4    0.55    0.02
   4   6  -4    0.58    0.03
   4   6  -4    0.60    0.03
  -4   6   4    0.61    0.03
   3  -6  -4    9.03    0.21
  -3  -6   4    9.04    0.20
   3  -6  -4    9.05    0.21
  -3  -6   4    8.52    0.21
   3  -6  -4    8.87    0.22
  -3  -6   4    9.05    0.22
   3  -6  -4    8.81    0.21
  -3   6   4    9.18    0.21
  -3   6   4    9.02    0.21
   3   6  -4    9.07    0.20
   3   6  -4    8.96    0.20
  -3   6   4    9.36    0.21
   3   6  -4    8.91    0.19
   3   6  -4    8.95    0.20
   2  -6  -4    3.09    0.09
   2  -6  -4    3.07    0.09
  -2  -6   4    3.15    0.07
   2  -6  -4    3.00    0.08
   2  -6  -4    2.93    0.08
  -2  -6   4    2.96    0.08
  -2  -6   4    3.05    0.08
  -2  -6   4    3.12    0.09
   2  -6  -4    3.05    0.09
   2   6  -4    2.96    0.08
  -2   6   4    3.03    0.08
  -2   6   4    3.07    0.08
   2   6  -4    2.91    0.08
   2   6  -4    3.00    0.07
   2   6  -4    2.96    0.08
   1  -6  -4    4.35    0.12
  -1  -6   4    4.27    0.11
   1  -6  -4    4.53    0.12
  -1  -6   4    4.39    0.10
  -1  -6   4    4.48    0.12
   1  -6  -4    4.56    0.12
   1  -6  -4    4.73    0.12
  -1  -6   4    4.28    0.12
   1  -6  -4    4.47    0.11
   1   6  -4    4.53    0.11
  -1   6   4    4.42    0.10
  -1   6   4    4.58    0.12
   1   6  -4    4.42    0.11
   1   6  -4    4.43    0.11
   0  -6   4    0.04    0.01
   0  -6  -4    0.02    0.01
   0  -6  -4    0.01    0.01
   0  -6   4    0.03    0.01
   0  -6  -4    0.04    0.01
   0  -6  -4    0.02    0.01
   0  -6  -4    0.03    0.01
   0  -6  -4    0.02    0.01
   0   6   4    0.04    0.01
   0   6   4    0.04    0.01
   0   6  -4    0.04    0.01
   0   6  -4    0.03    0.01
   0   6  -4    0.03    0.01
   0   6  -4    0.05    0.01
  -1  -6  -4    2.88    0.07
   1  -6   4    2.94    0.08
  -1  -6  -4    2.80    0.08
  -1  -6  -4    2.65    0.08
   1  -6   4    2.74    0.09
  -1  -6  -4    2.79    0.08
   1  -6   4    2.85    0.08
  -1  -6  -4    2.89    0.09
   1  -6   4    2.98    0.08
  -1   6  -4    2.86    0.08
   1   6   4    2.83    0.08
   1   6   4    2.91    0.08
  -1   6  -4    2.80    0.08
  -1   6  -4    2.76    0.08
   1   6   4    2.78    0.07
  -1   6  -4    2.81    0.08
  -2  -6  -4    0.04    0.01
   2  -6   4    0.03    0.01
   2  -6   4    0.03    0.01
  -2  -6  -4    0.04    0.01
  -2  -6  -4    0.04    0.01
  -2  -6  -4    0.04    0.01
   2   6   4    0.03    0.01
  -2   6  -4    0.04    0.01
  -2   6  -4    0.04    0.01
  -2   6  -4    0.04    0.01
  -2   6  -4    0.04    0.01
   2   6   4    0.04    0.01
   2   6   4    0.04    0.01
   3  -6   4   -0.01    0.01
  -3  -6  -4    0.01    0.01
  -3  -6  -4    0.00    0.01
   3  -6   4    0.00    0.01
  -3  -6  -4    0.01    0.01
  -3  -6  -4    0.00    0.01
  -3   6  -4   -0.01    0.01
   3   6   4    0.02    0.01
  -3   6  -4    0.02    0.01
   3   6   4    0.00    0.01
   3   6   4    0.00    0.01
   3   6   4    0.00    0.01
  -4  -6  -4    4.17    0.13
  -4  -6  -4    4.12    0.11
  -4  -6  -4    4.17    0.12
   4  -6   4    4.13    0.12
  -4  -6  -4    4.30    0.12
   4  -6   4    4.22    0.12
   4   6   4    4.40    0.12
   4   6   4    4.06    0.12
  -4   6  -4    4.30    0.12
  -4   6  -4    4.19    0.12
   4   6   4    4.36    0.12
  -4   6  -4    4.12    0.10
  -5  -6  -4    0.87    0.04
  -5  -6  -4    0.86    0.05
  -5  -6  -4    0.96    0.05
  -5  -6  -4    0.88    0.05
   5  -6   4    0.92    0.05
   5  -6   4    0.94    0.05
   5   6   4    0.86    0.05
  -5   6  -4    0.90    0.05
   5   6   4    0.89    0.05
   5   6   4    0.81    0.05
  -5   6  -4    0.89    0.05
   6  -6   4    2.07    0.07
   6  -6   4    2.12    0.08
  -6  -6  -4    2.03    0.09
  -6  -6  -4    2.17    0.08
  -6   6  -4    2.01    0.08
  -6   6  -4    2.01    0.08
   6   6   4    2.11    0.08
   6   6   4    2.16    0.08
  -7  -6  -4    0.26    0.04
   7  -6   4    0.25    0.03
  -7  -6  -4    0.23    0.03
   7  -6   4    0.27    0.03
   7   6   4    0.24    0.03
  -7   6  -4    0.24    0.04
   7   6   4    0.18    0.03
   8  -6   4    0.18    0.03
   8  -6   4    0.16    0.03
  -8  -6  -4    0.16    0.03
   8   6   4    0.19    0.03
   8   6   4    0.20    0.03
  -8   6  -4    0.17    0.03
   9  -6   4    0.84    0.05
   9  -6   4    0.71    0.05
  -9   6  -4    0.85    0.06
   9   6   4    0.70    0.05
   9   6   4    0.72    0.05
   9  -7  -4    0.32    0.03
   9  -7  -4    0.34    0.03
  -9  -7   4    0.33    0.05
   9  -7  -4    0.31    0.04
   9   7  -4    0.32    0.04
   8  -7  -4    0.04    0.02
  -8  -7   4    0.02    0.02
   8  -7  -4    0.06    0.02
   8  -7  -4    0.03    0.02
   8   7  -4    0.08    0.03
   7  -7  -4    1.63    0.06
   7  -7  -4    1.53    0.07
  -7  -7   4    1.53    0.08
   7  -7  -4    1.63    0.06
   7   7  -4    1.50    0.06
  -7   7   4    1.50    0.06
   7   7  -4    1.48    0.05
   7   7  -4    1.63    0.08
   6  -7  -4    2.11    0.07
   6  -7  -4    1.97    0.07
   6  -7  -4    1.98    0.07
  -6  -7   4    2.06    0.09
  -6   7   4    2.06    0.07
   6   7  -4    2.12    0.06
  -6   7   4    2.17    0.06
   6   7  -4    1.88    0.06
  -6   7   4    2.03    0.07
   6   7  -4    1.95    0.08
  -5  -7   4    0.14    0.03
  -5  -7   4    0.16    0.02
   5  -7  -4    0.11    0.02
   5  -7  -4    0.12    0.02
   5  -7  -4    0.19    0.02
   5  -7  -4    0.15    0.02
  -5   7   4    0.14    0.02
   5   7  -4    0.17    0.02
  -5   7   4    0.16    0.02
   5   7  -4    0.14    0.02
   5   7  -4    0.14    0.02
   5   7  -4    0.17    0.01
   5   7  -4    0.14    0.01
  -5   7   4    0.17    0.02
   5   7  -4    0.14    0.02
   4  -7  -4    0.24    0.03
   4  -7  -4    0.29    0.02
   4  -7  -4    0.28    0.02
  -4  -7   4    0.32    0.04
  -4  -7   4    0.26    0.02
   4  -7  -4    0.33    0.03
   4   7  -4    0.32    0.02
  -4   7   4    0.28    0.02
  -4   7   4    0.29    0.02
   4   7  -4    0.27    0.02
   4   7  -4    0.32    0.02
  -4   7   4    0.29    0.02
   4   7  -4    0.32    0.02
  -3  -7   4    0.03    0.01
   3  -7  -4    0.01    0.01
   3  -7  -4    0.02    0.01
  -3  -7   4    0.03    0.01
   3  -7  -4    0.02    0.01
   3  -7  -4    0.02    0.01
  -3  -7   4    0.04    0.01
   3  -7  -4    0.01    0.01
   3   7  -4    0.02    0.01
  -3   7   4    0.03    0.01
  -3   7   4    0.02    0.01
   3   7  -4    0.02    0.01
   3   7  -4    0.02    0.01
   3   7  -4    0.02    0.01
  -3   7   4    0.01    0.01
   2  -7  -4    3.53    0.10
   2  -7  -4    3.50    0.10
   2  -7  -4    3.53    0.11
  -2  -7   4    3.48    0.10
   2  -7  -4    3.57    0.10
  -2  -7   4    3.52    0.09
  -2  -7   4    3.54    0.10
   2  -7  -4    3.66    0.11
  -2   7   4    3.61    0.10
   2   7  -4    3.57    0.08
   2   7  -4    3.62    0.10
   2   7  -4    3.57    0.10
  -2   7   4    3.60    0.10
   2   7  -4    3.53    0.09
  -1  -7   4    0.59    0.03
   1  -7  -4    0.56    0.04
  -1  -7   4    0.50    0.02
  -1  -7   4    0.52    0.03
  -1  -7   4    0.59    0.03
   1  -7  -4    0.51    0.03
   1  -7  -4    0.58    0.03
   1  -7  -4    0.56    0.03
   1  -7  -4    0.50    0.03
  -1   7   4    0.55    0.03
   1   7  -4    0.54    0.02
   1   7  -4    0.53    0.03
   1   7  -4    0.62    0.03
  -1   7   4    0.53    0.02
   0  -7   4    0.34    0.02
   0  -7  -4    0.37    0.04
   0  -7  -4    0.37    0.03
   0  -7  -4    0.33    0.02
   0  -7   4    0.34    0.03
   0  -7  -4    0.36    0.03
   0   7  -4    0.37    0.03
   0   7  -4    0.37    0.03
   0   7   4    0.31    0.02
   0   7  -4    0.34    0.02
   0   7   4    0.34    0.02
  -1  -7  -4    0.03    0.01
  -1  -7  -4    0.04    0.02
   1  -7   4    0.02    0.01
  -1  -7  -4    0.04    0.01
   1  -7   4    0.03    0.01
   1  -7   4    0.03    0.01
  -1  -7  -4    0.04    0.01
  -1  -7  -4    0.03    0.01
   1  -7   4    0.03    0.01
  -1  -7  -4    0.04    0.01
  -1   7  -4    0.02    0.01
   1   7   4    0.03    0.01
   1   7   4    0.03    0.01
   1   7   4    0.02    0.01
  -1   7  -4    0.04    0.01
  -1   7  -4    0.04    0.01
   1   7   4    0.05    0.01
   2  -7   4    0.00    0.01
   2  -7   4    0.00    0.01
   2  -7   4    0.03    0.01
  -2  -7  -4    0.00    0.01
  -2  -7  -4    0.01    0.01
  -2  -7  -4    0.01    0.01
  -2  -7  -4    0.01    0.01
  -2  -7  -4    0.00    0.01
  -2   7  -4   -0.01    0.01
  -2   7  -4    0.02    0.01
   2   7   4    0.00    0.01
  -2   7  -4    0.01    0.01
   2   7   4    0.01    0.01
   2   7   4    0.02    0.01
   2   7   4    0.00    0.01
  -3  -7  -4    5.29    0.14
   3  -7   4    5.18    0.14
  -3  -7  -4    5.21    0.13
   3  -7   4    5.04    0.14
   3  -7   4    5.10    0.14
  -3  -7  -4    5.19    0.13
  -3  -7  -4    5.28    0.15
   3   7   4    5.28    0.14
  -3   7  -4    5.07    0.14
   3   7   4    5.62    0.15
  -3   7  -4    4.95    0.14
   3   7   4    5.17    0.14
   3   7   4    5.10    0.14
   4  -7   4    2.36    0.09
  -4  -7  -4    2.42    0.09
  -4  -7  -4    2.21    0.08
   4  -7   4    2.29    0.08
  -4  -7  -4    2.34    0.07
  -4  -7  -4    2.52    0.09
   4   7   4    2.44    0.08
   4   7   4    2.41    0.08
  -4   7  -4    2.24    0.08
   4   7   4    2.35    0.08
  -4   7  -4    2.31    0.08
  -5  -7  -4    0.29    0.03
   5  -7   4    0.28    0.03
  -5  -7  -4    0.31    0.04
  -5  -7  -4    0.38    0.04
  -5  -7  -4    0.24    0.03
   5   7   4    0.33    0.04
  -5   7  -4    0.35    0.04
   5   7   4    0.27    0.03
  -5   7  -4    0.25    0.03
  -6  -7  -4    0.61    0.04
   6  -7   4    0.65    0.04
  -6  -7  -4    0.60    0.04
  -6  -7  -4    0.63    0.05
  -6   7  -4    0.51    0.05
  -6   7  -4    0.61    0.04
   6   7   4    0.66    0.04
   6   7   4    0.58    0.04
  -7  -7  -4    0.00    0.02
   7  -7   4    0.00    0.01
  -7  -7  -4    0.00    0.01
   7  -7   4    0.02    0.01
   7   7   4   -0.01    0.01
  -7   7  -4   -0.01    0.01
   7   7   4   -0.01    0.01
  -8  -7  -4    0.09    0.03
   8  -7   4    0.09    0.02
   8  -7   4    0.09    0.02
   8   7   4    0.11    0.03
   8   7   4    0.08    0.02
  -8   7  -4    0.09    0.03
   9  -7   4    0.18    0.03
   9  -7   4    0.16    0.03
   9   7   4    0.17    0.03
  -9   7  -4    0.22    0.04
   9   7   4    0.16    0.03
   9  -8  -4    0.05    0.02
   9  -8  -4    0.05    0.02
   9  -8  -4    0.04    0.02
  -9  -8   4    0.06    0.03
   9   8  -4    0.06    0.02
   8  -8  -4    0.26    0.03
   8  -8  -4    0.28    0.03
  -8  -8   4    0.32    0.05
   8  -8  -4    0.28    0.03
   8   8  -4    0.29    0.04
   7  -8  -4    1.17    0.05
  -7  -8   4    1.16    0.07
   7  -8  -4    1.19    0.05
   7  -8  -4    1.20    0.06
   7   8  -4    1.17    0.07
   7   8  -4    1.13    0.05
   6  -8  -4    0.15    0.02
   6  -8  -4    0.16    0.03
  -6  -8   4    0.16    0.03
  -6   8   4    0.21    0.02
  -6   8   4    0.14    0.02
   6   8  -4    0.16    0.02
   6   8  -4    0.16    0.03
  -6   8   4    0.18    0.02
  -5  -8   4    0.00    0.01
   5  -8  -4    0.02    0.01
   5  -8  -4    0.00    0.01
  -5  -8   4    0.01    0.02
  -5   8   4    0.02    0.01
   5   8  -4    0.01    0.01
   5   8  -4    0.00    0.01
  -5   8   4    0.02    0.01
  -5   8   4   -0.03    0.01
   5   8  -4    0.01    0.01
   4  -8  -4    0.30    0.03
  -4  -8   4    0.26    0.03
   4  -8  -4    0.26    0.03
   4  -8  -4    0.35    0.03
  -4  -8   4    0.32    0.04
   4   8  -4    0.34    0.02
  -4   8   4    0.30    0.02
   4   8  -4    0.24    0.03
   4   8  -4    0.30    0.02
  -4   8   4    0.30    0.02
   4   8  -4    0.31    0.02
   4   8  -4    0.30    0.03
  -3  -8   4    0.42    0.02
  -3  -8   4    0.46    0.04
   3  -8  -4    0.32    0.03
   3  -8  -4    0.46    0.03
   3  -8  -4    0.45    0.03
   3  -8  -4    0.45    0.03
  -3  -8   4    0.45    0.03
   3  -8  -4    0.43    0.03
   3   8  -4    0.45    0.03
   3   8  -4    0.42    0.03
   3   8  -4    0.48    0.03
   3   8  -4    0.48    0.03
  -3   8   4    0.43    0.03
   3   8  -4    0.45    0.03
   2  -8  -4    0.10    0.02
  -2  -8   4    0.09    0.02
   2  -8  -4    0.06    0.02
   2  -8  -4    0.08    0.02
   2  -8  -4    0.09    0.02
  -2  -8   4    0.08    0.01
  -2  -8   4    0.07    0.02
   2   8  -4    0.12    0.02
  -2   8   4    0.09    0.02
   2   8  -4    0.06    0.01
   2   8  -4    0.06    0.01
   1  -8  -4    0.74    0.04
  -1  -8   4    0.82    0.04
  -1  -8   4    0.80    0.03
   1  -8  -4    0.83    0.04
  -1  -8   4    0.89    0.04
   1  -8  -4    0.81    0.04
  -1  -8   4    0.78    0.04
   1  -8  -4    0.86    0.04
   1   8  -4    0.81    0.04
  -1   8   4    0.81    0.04
   1   8  -4    0.83    0.04
  -1   8   4    0.82    0.02
   0  -8  -4    0.77    0.05
   0  -8  -4    0.85    0.04
   0  -8  -4    0.80    0.04
   0  -8   4    0.77    0.04
   0  -8   4    0.83    0.04
   0  -8  -4    0.77    0.04
   0   8   4    0.78    0.03
   0   8  -4    0.83    0.04
   0   8  -4    0.86    0.04
   0   8   4    0.75    0.04
  -1  -8  -4    3.85    0.11
  -1  -8  -4    3.72    0.10
  -1  -8  -4    3.73    0.11
  -1  -8  -4    3.66    0.10
   1  -8   4    3.70    0.11
  -1  -8  -4    3.60    0.12
   1  -8   4    3.66    0.10
   1  -8   4    3.62    0.10
   1   8   4    3.63    0.09
   1   8   4    3.95    0.12
   1   8   4    3.56    0.11
  -1   8  -4    3.48    0.11
  -1   8  -4    3.73    0.11
  -2  -8  -4    1.12    0.05
  -2  -8  -4    1.20    0.05
   2  -8   4    1.04    0.05
   2  -8   4    1.08    0.05
  -2  -8  -4    1.06    0.04
  -2  -8  -4    1.03    0.04
  -2  -8  -4    0.99    0.06
   2  -8   4    1.11    0.05
  -2   8  -4    1.14    0.05
   2   8   4    1.02    0.05
   2   8   4    1.14    0.05
  -2   8  -4    1.14    0.05
   2   8   4    1.08    0.05
   2   8   4    1.07    0.04
   3  -8   4    0.80    0.04
  -3  -8  -4    0.82    0.05
   3  -8   4    0.80    0.04
  -3  -8  -4    0.80    0.04
  -3  -8  -4    0.81    0.05
  -3  -8  -4    0.80    0.04
   3  -8   4    0.78    0.05
   3   8   4    0.81    0.05
   3   8   4    0.80    0.04
  -3   8  -4    0.85    0.04
   3   8   4    0.79    0.04
  -3   8  -4    0.82    0.05
  -4  -8  -4    9.24    0.23
  -4  -8  -4    9.06    0.24
  -4  -8  -4    9.08    0.23
  -4  -8  -4    9.13    0.22
   4  -8   4    9.44    0.23
   4  -8   4    9.21    0.24
   4  -8   4    9.41    0.23
  -4   8  -4    9.04    0.23
   4   8   4    9.38    0.23
  -4   8  -4    8.94    0.23
   4   8   4    9.02    0.23
   5  -8   4    0.66    0.05
   5  -8   4    0.61    0.04
  -5  -8  -4    0.67    0.04
   5  -8   4    0.57    0.04
  -5  -8  -4    0.64    0.04
  -5  -8  -4    0.64    0.05
  -5   8  -4    0.68    0.05
   5   8   4    0.61    0.04
  -5   8  -4    0.88    0.05
   5   8   4    0.73    0.05
  -6  -8  -4    1.57    0.08
   6  -8   4    1.58    0.07
   6  -8   4    1.52    0.07
  -6  -8  -4    1.48    0.06
  -6  -8  -4    1.52    0.07
   6   8   4    1.58    0.07
  -6   8  -4    1.58    0.07
   6   8   4    1.58    0.07
   7  -8   4    0.00    0.02
  -7  -8  -4    0.04    0.01
  -7  -8  -4    0.06    0.02
   7  -8   4    0.00    0.02
  -7  -8  -4    0.01    0.02
   7   8   4    0.04    0.02
  -7   8  -4    0.02    0.02
   7   8   4    0.02    0.02
  -8  -8  -4    0.20    0.05
   8  -8   4    0.15    0.03
   8  -8   4    0.17    0.03
   8   8   4    0.11    0.03
   8   8   4    0.15    0.03
  -8   8  -4    0.13    0.03
  -8  -9   4    0.02    0.02
   8  -9  -4    0.05    0.02
   8  -9  -4    0.05    0.02
   8  -9  -4    0.05    0.02
   8   9  -4    0.00    0.02
   7  -9  -4    0.03    0.02
  -7  -9   4   -0.01    0.02
   7  -9  -4    0.03    0.02
   7   9  -4    0.03    0.02
   7   9  -4    0.02    0.01
  -6  -9   4    0.03    0.02
   6  -9  -4    0.04    0.02
   6  -9  -4   -0.01    0.01
  -6   9   4    0.04    0.02
  -6   9   4    0.03    0.01
   6   9  -4    0.04    0.02
   6   9  -4    0.02    0.01
  -6   9   4    0.07    0.02
   5  -9  -4    0.00    0.01
   5  -9  -4    0.00    0.01
  -5  -9   4   -0.02    0.02
  -5   9   4    0.01    0.01
   5   9  -4    0.01    0.01
  -5   9   4    0.00    0.01
   5   9  -4   -0.02    0.01
   4  -9  -4    1.57    0.07
  -4  -9   4    1.60    0.07
   4  -9  -4    1.51    0.06
  -4  -9   4    1.49    0.06
  -4   9   4    1.59    0.06
   4   9  -4    1.55    0.06
  -4   9   4    1.50    0.06
   4   9  -4    1.49    0.06
   4   9  -4    1.52    0.07
  -3  -9   4    0.00    0.01
   3  -9  -4    0.01    0.01
   3  -9  -4   -0.01    0.01
  -3  -9   4    0.00    0.01
   3  -9  -4    0.00    0.01
  -3  -9   4    0.00    0.01
   3   9  -4   -0.01    0.01
   3   9  -4    0.00    0.01
  -3   9   4   -0.01    0.01
   3   9  -4    0.01    0.01
   3   9  -4    0.00    0.01
   3   9  -4    0.00    0.01
   2  -9  -4    0.43    0.03
   2  -9  -4    0.44    0.03
   2  -9  -4    0.44    0.04
  -2  -9   4    0.46    0.03
  -2  -9   4    0.41    0.03
   2  -9  -4    0.44    0.03
  -2  -9   4    0.43    0.03
   2   9  -4    0.44    0.03
   2   9  -4    0.42    0.03
   2   9  -4    0.47    0.03
   2   9  -4    0.48    0.03
  -2   9   4    0.41    0.03
  -1  -9   4    0.36    0.02
  -1  -9   4    0.39    0.03
   1  -9  -4    0.41    0.04
   1  -9  -4    0.38    0.03
  -1  -9   4    0.42    0.03
   1  -9  -4    0.40    0.03
   1  -9  -4    0.40    0.03
  -1  -9   4    0.37    0.03
  -1   9   4    0.37    0.02
  -1   9   4    0.42    0.03
   1   9  -4    0.39    0.03
   1   9  -4    0.43    0.03
   0  -9  -4    0.05    0.01
   0  -9   4    0.10    0.02
   0  -9  -4    0.08    0.02
   0  -9   4    0.07    0.02
   0  -9  -4    0.09    0.02
   0  -9  -4    0.09    0.02
   0   9  -4    0.09    0.02
   0   9  -4    0.07    0.02
   0   9   4    0.09    0.01
   0   9   4    0.06    0.02
   1  -9   4    3.61    0.12
  -1  -9  -4    3.73    0.11
  -1  -9  -4    3.64    0.10
  -1  -9  -4    3.77    0.12
  -1  -9  -4    3.74    0.10
  -1  -9  -4    3.64    0.11
   1  -9   4    3.81    0.11
  -1   9  -4    3.66    0.11
   1   9   4    3.58    0.11
   1   9   4    3.85    0.10
  -1   9  -4    3.72    0.11
  -2  -9  -4    0.24    0.03
  -2  -9  -4    0.15    0.03
   2  -9   4    0.22    0.03
   2  -9   4    0.22    0.03
   2  -9   4    0.23    0.03
  -2  -9  -4    0.22    0.03
  -2  -9  -4    0.22    0.02
  -2   9  -4    0.17    0.02
  -2   9  -4    0.19    0.03
   2   9   4    0.17    0.03
   2   9   4    0.19    0.02
  -3  -9  -4    1.03    0.04
  -3  -9  -4    1.06    0.06
   3  -9   4    1.04    0.05
   3  -9   4    1.08    0.06
  -3  -9  -4    1.07    0.05
  -3  -9  -4    1.12    0.06
   3  -9   4    1.03    0.05
   3   9   4    1.00    0.05
   3   9   4    1.06    0.05
  -3   9  -4    1.07    0.05
  -3   9  -4    1.11    0.06
  -4  -9  -4   -0.03    0.02
   4  -9   4    0.02    0.01
  -4  -9  -4    0.02    0.01
  -4  -9  -4    0.03    0.02
   4  -9   4    0.01    0.02
   4  -9   4    0.00    0.01
  -4  -9  -4    0.03    0.01
  -4   9  -4    0.02    0.02
   4   9   4    0.03    0.01
   4   9   4    0.02    0.02
  -4   9  -4    0.02    0.01
  -5  -9  -4    0.36    0.03
  -5  -9  -4    0.25    0.04
  -5  -9  -4    0.37    0.04
   5  -9   4    0.33    0.03
   5  -9   4    0.33    0.04
   5  -9   4    0.29    0.03
   5   9   4    0.29    0.04
  -5   9  -4    0.30    0.03
  -5   9  -4    0.29    0.04
   5   9   4    0.30    0.03
  -6  -9  -4    0.03    0.02
   6  -9   4    0.03    0.02
   6  -9   4    0.02    0.02
  -6  -9  -4    0.02    0.02
   6  -9   4    0.01    0.01
  -6  -9  -4    0.02    0.01
   6   9   4    0.04    0.02
  -6   9  -4   -0.01    0.02
   6   9   4    0.02    0.02
   7  -9   4    0.28    0.04
   7  -9   4    0.39    0.04
   7  -9   4    0.36    0.04
  -7  -9  -4    0.35    0.04
  -7  -9  -4    0.29    0.04
  -7   9  -4    0.33    0.04
   7   9   4    0.37    0.04
   7   9   4    0.32    0.04
   8  -9   4    0.00    0.02
   8  -9   4    0.05    0.02
   8  -9   4    0.02    0.02
   8   9   4    0.01    0.02
   8   9   4    0.03    0.02
  -8   9  -4   -0.01    0.02
  -8 -10   4    0.07    0.03
   8 -10  -4    0.03    0.02
   8 -10  -4    0.02    0.02
   8  10  -4    0.02    0.02
   7 -10  -4    0.00    0.02
   7 -10  -4    0.01    0.02
  -7 -10   4    0.01    0.02
   7  10  -4    0.00    0.02
   6 -10  -4    0.41    0.04
  -6 -10   4    0.45    0.05
   6 -10  -4    0.45    0.05
   6  10  -4    0.42    0.05
  -6  10   4    0.44    0.03
   6  10  -4    0.42    0.03
  -5 -10   4    0.73    0.06
   5 -10  -4    0.76    0.05
   5 -10  -4    0.71    0.05
  -5  10   4    0.68    0.04
  -5  10   4    0.74    0.04
   5  10  -4    0.69    0.04
   5  10  -4    0.71    0.05
   4 -10  -4    5.41    0.16
   4 -10  -4    5.46    0.15
  -4 -10   4    5.51    0.17
   4 -10  -4    5.38    0.16
  -4 -10   4    5.35    0.15
   4  10  -4    5.54    0.16
   4  10  -4    5.41    0.15
  -4  10   4    5.45    0.15
  -4  10   4    5.54    0.15
   3 -10  -4    0.03    0.02
  -3 -10   4    0.01    0.01
   3 -10  -4    0.04    0.02
   3 -10  -4    0.00    0.01
  -3 -10   4    0.04    0.02
   3  10  -4    0.01    0.01
  -3  10   4    0.02    0.01
   3  10  -4    0.02    0.01
   2 -10  -4    0.02    0.02
  -2 -10   4    0.02    0.02
   2 -10  -4    0.01    0.01
   2 -10  -4    0.04    0.02
  -2 -10   4    0.03    0.02
   2  10  -4    0.02    0.01
   2  10  -4    0.03    0.01
   2  10  -4    0.02    0.01
  -2  10   4    0.05    0.02
   1 -10  -4    2.28    0.08
   1 -10  -4    2.19    0.08
  -1 -10   4    2.17    0.08
   1 -10  -4    2.17    0.09
  -1 -10   4    2.20    0.08
   1  10  -4    2.09    0.08
   1  10  -4    2.24    0.08
  -1  10   4    2.23    0.08
   1  10  -4    2.20    0.08
  -1  10   4    2.14    0.05
   0 -10   4    5.48    0.15
   0 -10  -4    5.64    0.17
   0 -10  -4    5.58    0.14
   0 -10  -4    5.68    0.16
   0 -10   4    5.79    0.15
   0 -10   4    5.51    0.16
   0  10   4    5.50    0.13
   0  10  -4    5.40    0.15
   0  10   4    5.28    0.15
   0  10  -4    5.29    0.15
  -1 -10  -4   10.69    0.27
  -1 -10  -4   10.86    0.25
   1 -10   4   11.12    0.26
  -1 -10  -4   10.71    0.28
   1 -10   4   10.45    0.27
  -1 -10  -4   11.07    0.25
  -1  10  -4   11.11    0.27
  -1  10  -4   10.45    0.26
   1  10   4   10.99    0.27
   1  10   4   10.82    0.25
  -2 -10  -4    0.09    0.03
   2 -10   4    0.06    0.02
  -2 -10  -4    0.07    0.02
   2 -10   4    0.06    0.02
  -2 -10  -4    0.09    0.02
  -2 -10  -4    0.06    0.01
   2  10   4    0.08    0.02
  -2  10  -4    0.11    0.02
   2  10   4    0.09    0.02
  -2  10  -4    0.08    0.02
   3 -10   4    0.08    0.02
   3 -10   4    0.10    0.02
  -3 -10  -4    0.06    0.02
  -3 -10  -4    0.09    0.02
  -3 -10  -4    0.08    0.02
   3 -10   4    0.08    0.02
  -3 -10  -4    0.05    0.02
   3  10   4    0.05    0.02
  -3  10  -4    0.06    0.02
  -3  10  -4    0.08    0.02
   3  10   4    0.09    0.02
   4 -10   4    0.36    0.04
  -4 -10  -4    0.47    0.05
   4 -10   4    0.35    0.04
  -4 -10  -4    0.38    0.03
   4 -10   4    0.37    0.04
  -4 -10  -4    0.44    0.04
  -4  10  -4    0.47    0.04
  -4  10  -4    0.36    0.04
   4  10   4    0.45    0.03
   4  10   4    0.44    0.04
  -5 -10  -4    0.40    0.05
  -5 -10  -4    0.37    0.04
   5 -10   4    0.41    0.04
   5 -10   4    0.29    0.03
   5 -10   4    0.31    0.04
   5  10   4    0.33    0.03
   5  10   4    0.35    0.04
  -5  10  -4    0.43    0.04
   6 -10   4    0.02    0.02
  -6 -10  -4    0.02    0.02
   6 -10   4    0.01    0.02
  -6 -10  -4    0.04    0.02
   6  10   4    0.02    0.01
  -6  10  -4    0.01    0.02
   6  10   4    0.02    0.02
  -7 -10  -4    0.29    0.05
  -7 -10  -4    0.24    0.04
   7 -10   4    0.25    0.04
   7 -10   4    0.27    0.04
  -7  10  -4    0.34    0.04
   7  10   4    0.25    0.04
   7  10   4    0.27    0.04
   7 -11  -4    0.00    0.02
   7 -11  -4    0.02    0.02
  -7 -11   4    0.02    0.02
   7  11  -4    0.00    0.02
   6 -11  -4    0.07    0.03
   6 -11  -4    0.06    0.02
  -6 -11   4    0.08    0.03
  -6  11   4    0.06    0.02
   6  11  -4    0.05    0.02
   6  11  -4    0.09    0.02
   5 -11  -4    0.00    0.02
   5 -11  -4   -0.04    0.01
  -5 -11   4    0.00    0.02
   5  11  -4    0.02    0.02
  -5  11   4   -0.01    0.01
  -5  11   4   -0.01    0.01
   5  11  -4    0.00    0.01
  -4 -11   4    2.88    0.11
   4 -11  -4    2.76    0.11
   4 -11  -4    2.90    0.10
   4 -11  -4    2.97    0.11
   4  11  -4    2.98    0.10
   4  11  -4    3.00    0.11
  -4  11   4    2.88    0.09
  -4  11   4    2.67    0.09
   3 -11  -4    0.16    0.03
  -3 -11   4    0.13    0.03
  -3 -11   4    0.10    0.02
   3 -11  -4    0.10    0.02
   3 -11  -4    0.13    0.03
   3  11  -4    0.12    0.02
  -3  11   4    0.12    0.02
   3  11  -4    0.12    0.02
   2 -11  -4    0.57    0.05
   2 -11  -4    0.50    0.04
   2 -11  -4    0.50    0.04
  -2 -11   4    0.55    0.04
  -2 -11   4    0.51    0.05
   2  11  -4    0.53    0.04
  -2  11   4    0.55    0.04
   2  11  -4    0.51    0.04
   2  11  -4    0.55    0.04
   1 -11  -4   -0.01    0.01
   1 -11  -4   -0.01    0.02
  -1 -11   4    0.02    0.02
   1 -11  -4    0.00    0.01
  -1 -11   4   -0.02    0.01
   1  11  -4    0.00    0.01
  -1  11   4    0.01    0.01
   1  11  -4    0.01    0.01
   1  11  -4    0.00    0.01
   0 -11  -4    3.34    0.10
   0 -11  -4    3.26    0.12
   0 -11   4    3.45    0.11
   0 -11   4    3.16    0.10
   0 -11  -4    2.99    0.10
   0  11  -4    3.19    0.11
   0  11   4    3.24    0.08
   0  11  -4    3.25    0.10
   0  11  -4    3.23    0.10
   0  11   4    3.18    0.11
  -1 -11  -4    0.10    0.02
  -1 -11  -4    0.08    0.02
  -1 -11  -4    0.07    0.03
   1 -11   4    0.11    0.03
  -1 -11  -4    0.09    0.02
  -1  11  -4    0.11    0.02
  -1  11  -4    0.12    0.02
   1  11   4    0.09    0.01
   1  11   4    0.09    0.02
  -2 -11  -4    1.68    0.06
   2 -11   4    1.59    0.08
  -2 -11  -4    1.56    0.08
  -2 -11  -4    1.66    0.06
  -2 -11  -4    1.77    0.08
   2  11   4    1.63    0.06
  -2  11  -4    1.69    0.07
  -2  11  -4    1.66    0.07
   2  11   4    1.47    0.07
   3 -11   4   -0.01    0.02
  -3 -11  -4    0.00    0.01
  -3 -11  -4    0.01    0.01
  -3 -11  -4    0.00    0.02
  -3  11  -4    0.00    0.01
   3  11   4    0.01    0.01
   3  11   4    0.03    0.02
  -3  11  -4    0.00    0.01
  -4 -11  -4    0.48    0.04
  -4 -11  -4    0.66    0.06
   4 -11   4    0.47    0.04
   4 -11   4    0.48    0.05
   4  11   4    0.50    0.04
  -4  11  -4    0.52    0.04
  -4  11  -4    0.51    0.05
   4  11   4    0.48    0.05
   5 -11   4    0.23    0.03
   5 -11   4    0.20    0.04
  -5 -11  -4    0.27    0.04
  -5 -11  -4    0.25    0.04
   5  11   4    0.23    0.03
  -5  11  -4    0.21    0.03
   5  11   4    0.25    0.03
  -6 -11  -4    0.03    0.02
   6 -11   4    0.07    0.03
   6 -11   4    0.03    0.02
  -6 -11  -4    0.04    0.02
   6  11   4    0.03    0.02
  -6  11  -4    0.02    0.02
   6  11   4    0.04    0.02
   6 -12  -4   -0.01    0.02
   6 -12  -4    0.01    0.02
  -6 -12   4    0.01    0.02
   6  12  -4    0.02    0.02
   6  12  -4    0.01    0.01
  -6  12   4   -0.02    0.01
   5 -12  -4    0.06    0.02
   5 -12  -4    0.08    0.03
  -5 -12   4    0.08    0.03
   5 -12  -4    0.10    0.03
   5  12  -4    0.11    0.03
   5  12  -4    0.08    0.02
  -5  12   4    0.10    0.02
   4 -12  -4    1.33    0.07
  -4 -12   4    1.21    0.07
   4 -12  -4    1.20    0.06
   4 -12  -4    1.28    0.07
   4  12  -4    1.22    0.07
  -4  12   4    1.18    0.06
  -4  12   4    1.19    0.06
   4  12  -4    1.14    0.06
  -3 -12   4    0.00    0.02
   3 -12  -4    0.02    0.02
   3 -12  -4    0.01    0.01
   3 -12  -4    0.02    0.02
   3  12  -4    0.00    0.02
   3  12  -4    0.01    0.01
  -3  12   4    0.00    0.01
   3  12  -4    0.01    0.01
   2 -12  -4    0.25    0.04
   2 -12  -4    0.32    0.03
  -2 -12   4    0.27    0.04
   2 -12  -4    0.38    0.04
  -2 -12   4    0.23    0.03
   2  12  -4    0.30    0.03
   2  12  -4    0.34    0.03
  -2  12   4    0.29    0.03
   2  12  -4    0.27    0.03
  -1 -12   4    0.01    0.02
   1 -12  -4   -0.01    0.01
   1 -12  -4   -0.01    0.01
  -1 -12   4   -0.01    0.01
   1 -12  -4    0.00    0.02
   1  12  -4   -0.02    0.01
   1  12  -4    0.00    0.01
  -1  12   4    0.03    0.02
   1  12  -4    0.00    0.01
   0 -12  -4    0.93    0.05
   0 -12   4    0.94    0.06
   0 -12   4    0.94    0.05
   0 -12  -4    0.97    0.06
   0 -12  -4    1.01    0.05
   0  12  -4    1.07    0.05
   0  12  -4    0.99    0.05
   0  12   4    1.01    0.06
   0  12  -4    1.01    0.05
  -1 -12  -4    0.64    0.04
  -1 -12  -4    0.69    0.06
   1 -12   4    0.68    0.05
  -1 -12  -4    0.64    0.05
  -1 -12  -4    0.64    0.04
  -1  12  -4    0.79    0.05
   1  12   4    0.71    0.05
  -1  12  -4    0.64    0.05
  -1  12  -4    0.68    0.05
  -2 -12  -4    0.34    0.04
   2 -12   4    0.28    0.04
  -2 -12  -4    0.39    0.03
  -2  12  -4    0.30    0.03
  -2  12  -4    0.31    0.04
  -2  12  -4    0.36    0.04
   2  12   4    0.31    0.03
   2  12   4    0.33    0.04
  -3 -12  -4    0.08    0.02
  -3 -12  -4    0.10    0.03
   3 -12   4    0.07    0.02
   3  12   4    0.08    0.02
   3  12   4    0.09    0.02
  -3  12  -4    0.11    0.03
  -3  12  -4    0.10    0.02
  -3  12  -4    0.08    0.02
  -4 -12  -4    0.10    0.02
   4 -12   4    0.10    0.03
  -4 -12  -4    0.10    0.03
   4  12   4    0.06    0.02
   4  12   4    0.09    0.02
  -4  12  -4    0.10    0.03
  -4  12  -4    0.10    0.02
  -5 -12  -4    0.39    0.05
   5 -12   4    0.39    0.05
   5 -12   4    0.41    0.04
  -5 -12  -4    0.38    0.04
   5  12   4    0.36    0.04
  -5  12  -4    0.37    0.04
   5  12   4    0.36    0.04
  -5  12  -4    0.33    0.04
  -5 -13   4    0.06    0.02
   5 -13  -4    0.05    0.02
   5 -13  -4    0.06    0.02
   5 -13  -4    0.12    0.03
  -5  13   4    0.03    0.02
   5  13  -4    0.04    0.02
   5  13  -4    0.07    0.02
   4 -13  -4    0.03    0.02
  -4 -13   4    0.08    0.03
   4 -13  -4    0.02    0.02
   4 -13  -4    0.02    0.02
   4  13  -4    0.05    0.02
  -4  13   4    0.02    0.02
  -4  13   4    0.03    0.02
   4  13  -4    0.04    0.02
   3 -13  -4   -0.02    0.02
   3 -13  -4   -0.01    0.01
   3 -13  -4   -0.02    0.01
  -3 -13   4    0.03    0.02
  -3  13   4    0.00    0.01
   3  13  -4    0.02    0.02
   3  13  -4    0.02    0.02
   2 -13  -4    0.03    0.02
   2 -13  -4    0.00    0.01
  -2 -13   4    0.01    0.02
   2 -13  -4    0.02    0.02
   2  13  -4    0.01    0.01
   2  13  -4    0.00    0.01
  -2  13   4    0.00    0.01
   2  13  -4    0.00    0.01
   1 -13  -4    0.40    0.05
  -1 -13   4    0.34    0.04
  -1 -13   4    0.32    0.04
   1 -13  -4    0.30    0.03
   1 -13  -4    0.32    0.04
  -1  13   4    0.35    0.04
   1  13  -4    0.32    0.04
   1  13  -4    0.37    0.04
   1  13  -4    0.31    0.04
   0 -13  -4    0.14    0.02
   0 -13  -4    0.16    0.03
   0 -13   4    0.17    0.03
   0 -13   4    0.20    0.04
   0 -13  -4    0.22    0.04
   0  13  -4    0.16    0.03
   0  13   4    0.20    0.03
   0  13  -4    0.19    0.03
   0  13  -4    0.18    0.03
   1 -13   4    0.00    0.02
  -1 -13  -4    0.03    0.02
  -1 -13  -4    0.02    0.01
  -1  13  -4    0.02    0.02
  -1  13  -4    0.02    0.02
   1  13   4    0.00    0.01
  -1  13  -4   -0.01    0.01
  -2 -13  -4    0.18    0.03
   2 -13   4    0.21    0.04
  -2 -13  -4    0.16    0.03
  -2  13  -4    0.18    0.03
  -2  13  -4    0.19    0.03
   2  13   4    0.16    0.03
  -2  13  -4    0.20    0.03
   3 -13   4    0.02    0.02
  -3 -13  -4    0.04    0.02
  -3 -13  -4    0.02    0.02
  -3  13  -4    0.01    0.02
   3  13   4    0.01    0.02
  -3  13  -4    0.00    0.02
  -4 -13  -4    0.09    0.03
   4 -13   4    0.02    0.02
  -4 -13  -4    0.03    0.02
  -4  13  -4    0.04    0.02
   4  13   4    0.08    0.02
   4  13   4    0.09    0.03
  -4  13  -4    0.07    0.02
   3 -14  -4    0.00    0.02
   3 -14  -4    0.01    0.02
  -3 -14   4    0.02    0.02
   3 -14  -4    0.01    0.02
   3  14  -4    0.01    0.02
   3  14  -4    0.00    0.02
  -3  14   4    0.02    0.02
   2 -14  -4    0.02    0.02
   2 -14  -4    0.04    0.02
  -2 -14   4    0.04    0.02
   2  14  -4    0.02    0.02
   2  14  -4    0.03    0.02
  -2  14   4   -0.02    0.01
   2  14  -4    0.01    0.02
  -1 -14   4    0.02    0.04
   1 -14  -4    0.04    0.02
  -1 -14   4    0.05    0.02
   1  14  -4    0.07    0.02
   1  14  -4    0.04    0.02
  -1  14   4    0.02    0.02
   1  14  -4    0.01    0.02
[truncated: 328,636 more chars]
