# Supplementary material for: (4-Nitro­phen­yl)methyl 2,3-di­hydro-1H-pyrrole-1-carboxyl­ate: crystal structure and Hirshfeld analysis
Source: Acta Crystallogr E Crystallogr Commun. 2018 Feb 23;74(Pt 3):371–5. doi: 10.1107/S2056989018002451 (PMC5947806; doi:10.1107/S2056989018002451)
Supplement: Supplementary file 2 [file e-74-00371-Isup2.hkl]

data_I                                                                          
_shelx_title ' rja46n'                                                          
_shelx_refln_list_code          4                                               
_shelx_F_calc_maximum      288.99                                               
_exptl_crystal_F_000       520.00                                               
_reflns_d_resolution_high  0.7976                                               
                                                                                
loop_                                                                           
 _space_group_symop_operation_xyz                                               
 'x, y, z'                                                                      
 '-x+1/2, y+1/2, -z+1/2'                                                        
 '-x, -y, -z'                                                                   
 'x-1/2, -y-1/2, z-1/2'                                                         
                                                                                
_cell_length_a     9.0385                                                       
_cell_length_b    12.2518                                                       
_cell_length_c    10.5452                                                       
_cell_angle_alpha  90.000                                                       
_cell_angle_beta   96.102                                                       
_cell_angle_gamma  90.000                                                       
                                                                                
_shelx_F_squared_multiplier     1.000                                           
                                                                                
loop_                                                                           
 _refln_index_h                                                                 
 _refln_index_k                                                                 
 _refln_index_l                                                                 
 _refln_F_squared_calc                                                          
 _refln_F_squared_meas                                                          
 _refln_F_squared_sigma                                                         
 _refln_observed_status                                                         
   2   0   0       8446.99       7874.98        59.83 o                         
   4   0   0          0.01          1.18         0.25 o                         
   8   0   0          0.92          5.34         0.87 o                         
  10   0   0         14.82         13.28         1.60 o                         
   1   1   0        163.86        142.45         0.73 o                         
   2   1   0        113.89        107.86         0.68 o                         
   3   1   0        185.05        168.81         1.05 o                         
   4   1   0        129.13        154.82         1.06 o                         
   5   1   0        112.97        136.30         0.96 o                         
   6   1   0        634.20        655.93         3.93 o                         
   7   1   0          6.84          7.37         0.30 o                         
   8   1   0          1.48          0.80         0.32 o                         
   9   1   0          7.67          7.51         0.75 o                         
  10   1   0          2.74          2.07         0.75 o                         
  11   1   0          4.08          3.39         0.75 o                         
   0   2   0       2307.28       2296.43        20.21 o                         
   1   2   0       2612.23       2502.92        11.13 o                         
   2   2   0         45.19         39.48         0.31 o                         
   3   2   0         58.70         56.93         0.53 o                         
   4   2   0         39.44         44.66         0.43 o                         
   5   2   0       2518.53       2709.83        13.92 o                         
   6   2   0          0.02          0.25         0.22 o                         
   7   2   0          5.45          9.36         0.34 o                         
   8   2   0        509.61        513.94         4.96 o                         
   9   2   0         44.51         43.10         1.52 o                         
  10   2   0          0.16         -0.19         0.60 o                         
  11   2   0          1.94          0.38         0.75 o                         
   1   3   0       1326.80       1296.93         6.02 o                         
   2   3   0       1297.07       1297.47         6.20 o                         
   3   3   0        133.55        138.28         0.91 o                         
   4   3   0         96.39         93.14         0.79 o                         
   5   3   0          0.11          0.05         0.19 o                         
   6   3   0         52.81         52.97         0.67 o                         
   7   3   0        513.69        490.51         3.30 o                         
   8   3   0        349.62        339.66         3.98 o                         
   9   3   0        124.50        120.74         2.46 o                         
  10   3   0          9.40          8.67         0.81 o                         
  11   3   0          2.44          4.81         1.35 o                         
   0   4   0        584.27        549.76         4.07 o                         
   1   4   0        111.97        105.38         0.66 o                         
   2   4   0        132.99        133.38         0.85 o                         
   3   4   0       2404.85       2609.97        12.69 o                         
   4   4   0       1345.37       1448.09         7.43 o                         
   5   4   0          0.04          0.60         0.20 o                         
   6   4   0         13.14         15.25         0.44 o                         
   7   4   0        108.40        105.46         1.07 o                         
   8   4   0        101.62         97.16         1.61 o                         
   9   4   0         65.39         56.41         1.29 o                         
  10   4   0         16.96         24.90         1.28 o                         
   1   5   0        584.18        590.32         3.10 o                         
   2   5   0        177.52        172.15         1.05 o                         
   3   5   0        582.51        657.66         3.30 o                         
   4   5   0        317.09        315.45         1.91 o                         
   5   5   0          0.57          1.59         0.18 o                         
   6   5   0          2.74          2.56         0.21 o                         
   7   5   0          7.79          5.19         0.35 o                         
   8   5   0         20.91         21.08         0.79 o                         
   9   5   0          3.99          4.29         0.63 o                         
  10   5   0          6.36          6.44         0.79 o                         
   1   6   0        860.23        971.04         4.72 o                         
   2   6   0          3.61          8.70         0.26 o                         
   3   6   0        834.07        916.53         4.75 o                         
   4   6   0        657.21        613.93         3.47 o                         
   5   6   0        152.55        164.55         1.20 o                         
   6   6   0         13.16         13.85         0.41 o                         
   7   6   0        101.46        102.38         1.46 o                         
   8   6   0          0.62          0.05         0.30 o                         
   9   6   0          1.34          0.98         0.36 o                         
  10   6   0          8.05          8.55         0.90 o                         
   1   7   0         41.63         61.25         0.58 o                         
   2   7   0        100.71        118.03         1.01 o                         
   3   7   0          0.16          0.47         0.19 o                         
   4   7   0         26.66         22.11         0.37 o                         
   5   7   0          0.54          0.99         0.19 o                         
   6   7   0        228.71        208.61         1.76 o                         
   7   7   0         34.71         32.19         0.82 o                         
   8   7   0          3.00          1.82         0.37 o                         
   9   7   0          1.68          0.96         0.35 o                         
  10   7   0          0.86          1.51         1.07 o                         
   0   8   0         26.06         28.51         0.92 o                         
   1   8   0         80.20         78.44         0.77 o                         
   2   8   0        266.06        249.18         1.86 o                         
   3   8   0         39.83         36.26         0.60 o                         
   4   8   0        163.93        170.84         1.56 o                         
   5   8   0         47.13         41.87         0.68 o                         
   6   8   0        199.65        191.83         2.24 o                         
   7   8   0          7.25          7.30         0.67 o                         
   8   8   0         13.10         14.98         0.72 o                         
   9   8   0          2.33          3.47         0.59 o                         
   1   9   0        166.98        156.63         1.38 o                         
   2   9   0         34.70         30.81         0.61 o                         
   3   9   0        103.66        115.32         1.32 o                         
   4   9   0        163.09        155.53         1.55 o                         
   5   9   0        174.13        168.37         1.80 o                         
   6   9   0          1.17          5.10         0.53 o                         
   7   9   0         18.52         15.63         1.12 o                         
   8   9   0         36.03         36.77         1.24 o                         
   9   9   0         33.76         42.73         1.91 o                         
   0  10   0        666.45        634.06         5.92 o                         
   1  10   0         34.31         23.89         0.60 o                         
   2  10   0        278.84        297.58         2.54 o                         
   3  10   0          7.21          8.10         0.48 o                         
   4  10   0          3.99          3.51         0.50 o                         
   5  10   0         12.06         15.17         0.75 o                         
   6  10   0          4.22          4.45         0.52 o                         
   7  10   0         35.59         38.46         1.25 o                         
   8  10   0          2.46          5.84         0.59 o                         
   1  11   0         45.72         50.50         0.83 o                         
   2  11   0         98.98         93.78         1.56 o                         
   3  11   0         18.59         17.89         0.77 o                         
   4  11   0          2.51          1.16         0.42 o                         
   5  11   0          5.17          4.97         0.55 o                         
   6  11   0         22.05         27.12         1.12 o                         
   7  11   0          0.00          0.15         0.40 o                         
   0  12   0          0.94          2.65         0.39 o                         
   1  12   0          5.04          4.80         0.42 o                         
   2  12   0         14.63         13.94         0.77 o                         
   3  12   0          1.52          3.11         0.53 o                         
   4  12   0         19.42         18.71         0.93 o                         
   5  12   0          0.12         -0.06         0.31 o                         
   6  12   0          9.89          8.73         0.73 o                         
   7  12   0          0.29          0.00         1.51 o                         
   1  13   0          6.38          5.86         0.50 o                         
   2  13   0         53.67         58.98         1.45 o                         
   3  13   0          6.66          5.59         0.57 o                         
   4  13   0          1.83          2.05         0.55 o                         
   5  13   0          0.63          1.18         0.57 o                         
   6  13   0         78.90         93.38         5.27 o                         
   0  14   0         65.85         65.31         1.96 o                         
   1  14   0          0.80         -0.11         0.50 o                         
   2  14   0         29.81         27.57         1.77 o                         
   3  14   0          6.79         10.32         0.82 o                         
   4  14   0         10.38         13.21         1.18 o                         
   1  15   0          5.34          7.07         0.82 o                         
   2  15   0          9.32         12.06         1.35 o                         
 -11   0   1         13.92         15.82         2.26 o                         
  -9   0   1         13.04          9.41         2.26 o                         
  -7   0   1        220.03        226.86         2.71 o                         
  -5   0   1        715.95        706.14         5.08 o                         
  -3   0   1         93.45         74.61         0.80 o                         
  -1   0   1         38.22         24.53         1.13 o                         
   1   0   1        301.37        266.99         2.01 o                         
   3   0   1        191.77        196.02         1.86 o                         
   5   0   1          4.28         13.87         0.55 o                         
   7   0   1         34.79         34.81         0.79 o                         
   9   0   1        182.06        172.50         4.09 o                         
  11   0   1         36.80         47.22         2.66 o                         
 -11   1   1         35.05         32.87         2.35 o                         
 -10   1   1          3.89          4.49         0.76 o                         
  -9   1   1        433.93        428.05         5.83 o                         
  -8   1   1        397.80        372.75         3.52 o                         
  -7   1   1          8.42          7.57         0.28 o                         
  -6   1   1          2.60          1.79         0.19 o                         
  -5   1   1        371.70        400.61         2.29 o                         
  -4   1   1       2097.61       2136.79        10.64 o                         
  -3   1   1        703.74        646.23         3.42 o                         
  -2   1   1          3.52          3.05         0.26 o                         
  -1   1   1         12.26         13.11         0.15 o                         
   0   1   1        620.91        634.15         3.22 o                         
   1   1   1      13681.05      12300.38        69.26 o                         
   2   1   1         16.95         24.59         0.26 o                         
   3   1   1         53.25         38.76         0.36 o                         
   4   1   1          4.55          6.21         0.27 o                         
   5   1   1         48.11         55.52         0.62 o                         
   6   1   1        204.32        180.79         1.56 o                         
   7   1   1         30.14         30.18         0.52 o                         
   8   1   1          0.60          1.51         0.43 o                         
   9   1   1          1.26         -0.40         0.40 o                         
  10   1   1          0.46          0.32         0.42 o                         
  11   1   1         16.73         19.30         1.63 o                         
 -11   2   1          0.96         -0.50         0.67 o                         
 -10   2   1          0.12          0.38         0.43 o                         
  -9   2   1         13.19         12.01         1.09 o                         
  -8   2   1        141.49        127.43         1.69 o                         
  -7   2   1          8.03          9.25         0.32 o                         
  -6   2   1         66.60         71.40         0.69 o                         
  -5   2   1          2.35          6.61         0.18 o                         
  -4   2   1          0.48          1.71         0.18 o                         
  -3   2   1       1079.04       1062.55         5.34 o                         
  -2   2   1       2494.02       2462.90        12.04 o                         
  -1   2   1        680.19        655.07         3.17 o                         
   0   2   1        517.88        514.03         2.64 o                         
   1   2   1       3193.12       3107.96        14.34 o                         
   2   2   1         56.11         43.92         0.36 o                         
   3   2   1          6.62          4.33         0.21 o                         
   4   2   1        210.98        225.22         1.48 o                         
   5   2   1         45.99         57.58         0.58 o                         
   6   2   1         51.87         45.95         0.60 o                         
   7   2   1        376.78        357.00         2.49 o                         
   8   2   1        152.38        146.10         2.53 o                         
   9   2   1          4.89          5.27         0.67 o                         
  10   2   1         53.63         57.05         2.50 o                         
  11   2   1          1.23          2.45         0.75 o                         
 -11   3   1          2.42          1.88         1.07 o                         
 -10   3   1          2.11          2.11         0.98 o                         
  -9   3   1         14.02         10.94         0.81 o                         
  -8   3   1         69.23         78.81         1.40 o                         
  -7   3   1        411.31        384.59         2.57 o                         
  -6   3   1         71.02         66.40         0.71 o                         
  -5   3   1         29.39         28.70         0.38 o                         
  -4   3   1       1876.07       1916.81         9.11 o                         
  -3   3   1        581.42        612.60         2.98 o                         
  -2   3   1         72.38         61.83         0.47 o                         
  -1   3   1        470.94        460.23         2.46 o                         
   0   3   1        581.31        577.15         3.58 o                         
   1   3   1        874.27        887.94         4.42 o                         
   2   3   1         41.78         39.05         0.33 o                         
   3   3   1        188.85        199.67         1.30 o                         
   4   3   1        225.11        275.10         1.62 o                         
   5   3   1        100.19        100.56         0.98 o                         
   6   3   1         17.62         15.27         0.42 o                         
   7   3   1          5.14          7.36         0.38 o                         
   8   3   1        136.61        123.70         2.09 o                         
   9   3   1          2.49          0.75         0.68 o                         
  10   3   1         17.80         18.47         1.13 o                         
 -10   4   1         27.48         28.82         1.25 o                         
  -9   4   1         93.15         94.07         2.21 o                         
  -8   4   1         33.75         37.19         0.83 o                         
  -7   4   1        265.24        245.82         1.99 o                         
  -6   4   1         24.83         30.22         0.46 o                         
  -5   4   1        104.48        117.33         0.97 o                         
  -4   4   1         93.87        104.65         0.75 o                         
  -3   4   1         34.23         33.58         0.33 o                         
  -2   4   1        279.04        235.84         1.37 o                         
  -1   4   1        313.65        337.66         1.96 o                         
   0   4   1        138.74        125.96         0.96 o                         
   1   4   1        279.01        312.03         1.76 o                         
   2   4   1        311.66        315.00         1.86 o                         
   3   4   1       2526.82       2801.31        13.27 o                         
   4   4   1         10.46         12.67         0.29 o                         
   5   4   1        232.85        214.46         1.52 o                         
   6   4   1        142.89        132.63         1.23 o                         
   7   4   1         12.02         12.60         0.43 o                         
   8   4   1        116.68        110.92         1.93 o                         
   9   4   1         30.75         30.45         1.28 o                         
  10   4   1          0.54         -0.42         0.42 o                         
 -10   5   1          9.41          7.42         1.16 o                         
  -9   5   1          5.98          6.74         0.67 o                         
  -8   5   1         44.05         45.30         1.18 o                         
  -7   5   1         26.76         28.12         0.54 o                         
  -6   5   1        296.08        291.22         1.93 o                         
  -5   5   1          1.18          0.59         0.18 o                         
  -4   5   1        276.04        288.05         1.66 o                         
  -3   5   1        516.51        555.34         2.80 o                         
  -2   5   1       1245.04       1329.65         6.26 o                         
  -1   5   1        978.85       1034.95         5.20 o                         
   0   5   1        246.07        241.21         1.39 o                         
   1   5   1         43.08         39.99         0.41 o                         
   2   5   1        460.38        482.92         2.54 o                         
   3   5   1         30.93         22.83         0.31 o                         
   4   5   1        297.99        351.07         2.18 o                         
   5   5   1        104.22        104.61         0.98 o                         
   6   5   1        391.26        391.89         3.01 o                         
   7   5   1         12.11         10.36         0.57 o                         
   8   5   1        184.09        172.82         2.55 o                         
   9   5   1         33.61         35.56         1.43 o                         
  10   5   1          0.80          0.32         0.76 o                         
 -10   6   1         10.27          8.51         1.26 o                         
  -9   6   1          1.63          0.48         0.46 o                         
  -8   6   1         95.33         90.92         1.41 o                         
  -7   6   1         64.71         62.17         0.98 o                         
  -6   6   1         10.57          9.03         0.31 o                         
  -5   6   1         10.20          6.11         0.20 o                         
  -4   6   1          4.48          4.33         0.18 o                         
  -3   6   1        140.29        147.74         1.10 o                         
  -2   6   1        942.47        996.18         4.82 o                         
  -1   6   1       2222.77       2356.26        10.91 o                         
   0   6   1       1053.08       1253.07         6.56 o                         
   1   6   1         88.51         81.25         0.68 o                         
   2   6   1        649.40        689.50         3.56 o                         
   3   6   1         97.94        108.97         0.82 o                         
   4   6   1        123.79        128.30         0.99 o                         
   5   6   1         58.77         52.83         0.89 o                         
   6   6   1          5.08          3.37         0.36 o                         
   7   6   1        184.97        183.98         2.46 o                         
   8   6   1          2.75          1.60         0.55 o                         
   9   6   1          2.24          2.23         0.45 o                         
  10   6   1         27.90         33.30         1.94 o                         
 -10   7   1          4.95          5.57         1.41 o                         
  -9   7   1          0.00         -0.38         0.38 o                         
  -8   7   1         30.72         30.02         0.89 o                         
  -7   7   1         33.98         39.99         0.90 o                         
  -6   7   1        104.55        104.55         1.13 o                         
  -5   7   1        283.75        287.18         1.93 o                         
  -4   7   1         15.85         14.09         0.40 o                         
  -3   7   1         42.67         38.05         0.54 o                         
  -2   7   1         79.33        105.16         0.93 o                         
  -1   7   1        119.83        112.65         0.85 o                         
   0   7   1        113.09        120.23         0.91 o                         
   1   7   1         44.69         49.01         0.55 o                         
   2   7   1         17.54         28.83         0.42 o                         
   3   7   1         91.15         83.68         0.82 o                         
   4   7   1        565.31        569.65         3.37 o                         
   5   7   1        891.28        836.91         5.30 o                         
   6   7   1         44.47         42.79         0.88 o                         
   7   7   1          2.75          2.69         0.36 o                         
   8   7   1          0.38         -0.27         0.27 o                         
   9   7   1          2.74          1.04         0.43 o                         
  -9   8   1          0.84          2.01         0.61 o                         
  -8   8   1          4.26          1.32         0.49 o                         
  -7   8   1         25.78         31.29         0.92 o                         
  -6   8   1        296.13        296.95         3.02 o                         
  -5   8   1        108.40        116.17         1.18 o                         
  -4   8   1          7.65          8.65         0.40 o                         
  -3   8   1        187.35        182.61         1.54 o                         
  -2   8   1         52.81         51.33         0.71 o                         
  -1   8   1        183.40        180.31         1.34 o                         
   0   8   1        106.40         89.88         0.98 o                         
   1   8   1        162.22        188.14         1.59 o                         
   2   8   1        512.27        509.75         3.28 o                         
   3   8   1         99.96         98.07         0.96 o                         
   4   8   1          3.11          3.57         0.26 o                         
   5   8   1        570.84        577.58         5.68 o                         
   6   8   1         46.25         34.99         0.98 o                         
   7   8   1        141.23        123.35         1.77 o                         
   8   8   1          7.50          9.07         0.58 o                         
   9   8   1          7.31          7.60         0.71 o                         
  -9   9   1         11.47         15.50         1.02 o                         
  -8   9   1          0.80         -0.30         0.30 o                         
  -7   9   1         25.13         23.46         0.95 o                         
  -6   9   1          0.29         -0.29         0.29 o                         
  -5   9   1         22.06         20.57         0.79 o                         
  -4   9   1         47.62         46.36         0.84 o                         
  -3   9   1        515.09        503.26         3.61 o                         
  -2   9   1         83.12         88.23         1.19 o                         
  -1   9   1         41.46         40.89         0.54 o                         
   0   9   1         18.98         16.26         0.38 o                         
   1   9   1         44.40         45.42         0.60 o                         
   2   9   1          5.83          7.73         0.37 o                         
   3   9   1          9.05          8.89         0.38 o                         
   4   9   1         84.80         81.37         1.12 o                         
   5   9   1         33.49         31.30         0.86 o                         
   6   9   1        119.50        101.53         1.60 o                         
   7   9   1          2.34          2.79         0.43 o                         
   8   9   1         31.06         34.25         1.18 o                         
   9   9   1          3.94          4.52         2.26 o                         
  -8  10   1          0.00         -0.35         0.35 o                         
  -7  10   1          1.11          0.90         0.40 o                         
  -6  10   1         22.47         18.83         0.82 o                         
  -5  10   1         84.41         73.92         1.34 o                         
  -4  10   1        115.18        116.72         1.63 o                         
  -3  10   1        968.58        941.69         7.14 o                         
  -2  10   1          2.25          1.20         0.25 o                         
  -1  10   1         38.31         45.24         0.62 o                         
   0  10   1        233.05        224.03         1.96 o                         
   1  10   1        204.45        192.92         1.83 o                         
   2  10   1       1123.02       1122.01         7.51 o                         
   3  10   1         33.96         35.02         0.73 o                         
   4  10   1         15.23         15.15         0.67 o                         
   5  10   1          3.02          1.51         0.39 o                         
   6  10   1         11.35         11.80         0.78 o                         
   7  10   1          0.03         -0.12         0.31 o                         
   8  10   1          5.01          5.57         0.68 o                         
  -7  11   1         13.59         14.41         0.85 o                         
  -6  11   1          0.23         -0.11         0.30 o                         
  -5  11   1          0.53         -0.31         0.31 o                         
  -4  11   1          0.04          0.17         0.34 o                         
  -3  11   1         38.27         36.28         1.19 o                         
  -2  11   1         18.23         22.24         0.79 o                         
  -1  11   1         87.78         88.03         1.00 o                         
   0  11   1          9.22         10.68         0.48 o                         
   1  11   1        952.18        893.60         6.43 o                         
   2  11   1          1.88          2.82         0.34 o                         
   3  11   1        288.66        277.71         2.94 o                         
   4  11   1          4.32          4.44         0.55 o                         
   5  11   1         27.62         28.23         1.02 o                         
   6  11   1         11.83         14.03         0.83 o                         
   7  11   1          0.01         -0.30         0.30 o                         
  -7  12   1          0.02          0.85         0.43 o                         
  -6  12   1         13.59         16.25         0.95 o                         
  -5  12   1          0.01          0.06         0.35 o                         
  -4  12   1         19.61         19.22         0.87 o                         
  -3  12   1        212.77        198.56         2.60 o                         
  -2  12   1          0.43         -0.15         0.24 o                         
  -1  12   1         37.20         34.81         0.86 o                         
   0  12   1          0.04         -0.04         0.27 o                         
   1  12   1         52.81         42.48         0.95 o                         
   2  12   1         27.91         21.71         0.84 o                         
   3  12   1          0.06         -0.04         0.26 o                         
   4  12   1         12.89         18.48         0.87 o                         
   5  12   1         33.59         31.65         1.21 o                         
   6  12   1         48.08         53.15         1.36 o                         
  -6  13   1          2.61          3.01         1.51 o                         
  -5  13   1          0.49          0.30         0.55 o                         
  -4  13   1         21.73         24.32         1.09 o                         
  -3  13   1          0.22          0.06         0.31 o                         
  -2  13   1          9.01          9.95         0.60 o                         
  -1  13   1          2.55          1.17         0.45 o                         
   0  13   1         12.64         11.06         0.63 o                         
   1  13   1          8.03          9.61         0.63 o                         
   2  13   1         10.27          8.36         0.63 o                         
   3  13   1         27.46         27.98         1.20 o                         
   4  13   1          0.02         -0.08         0.38 o                         
   5  13   1         22.17         24.77         1.27 o                         
  -4  14   1          0.72          0.75         0.50 o                         
  -3  14   1          7.02          7.01         0.69 o                         
  -2  14   1          0.20          0.86         0.50 o                         
  -1  14   1          0.16         -0.09         0.43 o                         
   0  14   1         15.22         11.98         0.78 o                         
   1  14   1          1.38          1.00         0.61 o                         
   2  14   1          0.00          0.84         0.42 o                         
   3  14   1          0.07         -0.42         0.42 o                         
   4  14   1          0.00         -0.17         0.42 o                         
  -2  15   1         12.61         15.38         1.10 o                         
  -1  15   1          0.54         -0.43         0.50 o                         
   0  15   1          0.27          0.25         0.61 o                         
   1  15   1          0.27          0.63         0.54 o                         
   2  15   1          2.95          0.75         1.07 o                         
 -10   0   2         99.38        106.19         5.27 o                         
  -8   0   2         29.60         30.50         1.20 o                         
  -6   0   2          2.55          3.85         0.28 o                         
  -4   0   2        667.20        735.66         6.13 o                         
  -2   0   2       7458.80       7390.69       127.56 o                         
   0   0   2        468.47        450.91         2.97 o                         
   2   0   2         43.62         57.14         0.80 o                         
   4   0   2       1526.54       1570.89        10.28 o                         
   6   0   2        571.76        577.24         5.36 o                         
   8   0   2        474.65        450.78         7.20 o                         
  10   0   2         65.02         69.91         2.89 o                         
 -11   1   2          2.73          2.26         1.07 o                         
 -10   1   2          1.86          2.01         0.87 o                         
  -9   1   2          1.81          2.81         0.48 o                         
  -8   1   2          0.52          0.66         0.27 o                         
  -7   1   2         23.85         23.21         0.47 o                         
  -6   1   2         55.71         60.11         0.65 o                         
  -5   1   2          0.84          2.40         0.20 o                         
  -4   1   2        156.53        141.12         0.96 o                         
  -3   1   2          5.83          4.09         0.20 o                         
  -2   1   2       9774.42       9952.37        49.68 o                         
  -1   1   2       1195.98       1197.38         5.79 o                         
   0   1   2        207.98        194.95         1.07 o                         
   1   1   2          0.07          0.61         0.37 o                         
   2   1   2        229.81        196.94         1.25 o                         
   3   1   2       2868.21       2998.76        15.84 o                         
   4   1   2        139.17        153.56         1.05 o                         
   5   1   2          8.96          9.71         0.34 o                         
   6   1   2         29.55         28.69         0.59 o                         
   7   1   2        294.94        289.46         2.46 o                         
   8   1   2        503.46        490.43         5.37 o                         
   9   1   2          0.33          0.38         0.34 o                         
  10   1   2         14.42         15.53         1.17 o                         
 -11   2   2         24.46         25.28         2.13 o                         
 -10   2   2          0.63          0.15         0.50 o                         
  -9   2   2         16.54         17.03         0.99 o                         
  -8   2   2        144.51        134.46         1.78 o                         
  -7   2   2         23.81         21.65         0.48 o                         
  -6   2   2         61.66         70.64         0.68 o                         
  -5   2   2         83.19         74.20         0.67 o                         
  -4   2   2         33.44         36.75         0.29 o                         
  -3   2   2        128.74        155.26         0.79 o                         
  -2   2   2       1095.96       1094.62         4.83 o                         
  -1   2   2        930.33        922.04         4.39 o                         
   0   2   2       1513.57       1470.67         7.34 o                         
   1   2   2       2858.81       2801.61        14.13 o                         
   2   2   2       1104.44       1126.38         5.42 o                         
   3   2   2       1393.79       1481.93         6.82 o                         
   4   2   2         43.38         60.05         0.64 o                         
   5   2   2         75.41         75.19         0.73 o                         
   6   2   2          7.62          5.65         0.34 o                         
   7   2   2        735.51        673.48         4.52 o                         
   8   2   2          3.77          1.05         0.36 o                         
   9   2   2          1.22          0.75         0.36 o                         
  10   2   2         18.17         16.99         1.41 o                         
 -11   3   2          0.46         -0.30         0.78 o                         
 -10   3   2          0.10          0.19         0.38 o                         
  -9   3   2        136.76        128.20         2.18 o                         
  -8   3   2          6.06          5.86         0.45 o                         
  -7   3   2          0.23          0.69         0.22 o                         
  -6   3   2          6.26          9.67         0.23 o                         
  -5   3   2        168.14        178.73         1.18 o                         
  -4   3   2         10.60          9.97         0.22 o                         
  -3   3   2         11.59         10.17         0.17 o                         
  -2   3   2        324.48        318.41         1.59 o                         
  -1   3   2        187.17        187.36         1.08 o                         
   0   3   2          0.74          1.70         0.26 o                         
   1   3   2         89.54         98.47         0.68 o                         
   2   3   2       1097.07       1145.65         5.71 o                         
   3   3   2       2547.11       2704.20        14.80 o                         
   4   3   2          0.02          0.00         0.17 o                         
   5   3   2        143.09        151.65         1.29 o                         
   6   3   2        819.41        777.24         5.14 o                         
   7   3   2         11.37         16.11         0.64 o                         
   8   3   2          0.09         -0.14         0.34 o                         
   9   3   2         13.30         14.55         1.01 o                         
  10   3   2          0.89         -0.54         0.54 o                         
 -10   4   2         33.49         30.25         1.38 o                         
  -9   4   2         11.26         10.92         0.71 o                         
  -8   4   2          0.16          0.00         0.28 o                         
  -7   4   2        174.63        175.19         1.43 o                         
  -6   4   2         51.48         42.32         0.48 o                         
  -5   4   2        161.12        167.39         1.10 o                         
  -4   4   2        969.38       1005.71         4.91 o                         
  -3   4   2        311.90        316.37         1.69 o                         
  -2   4   2         43.65         47.30         0.39 o                         
  -1   4   2        624.96        647.23         3.97 o                         
   0   4   2        209.02        213.51         1.26 o                         
   1   4   2         15.97          6.43         0.17 o                         
   2   4   2        820.32        906.96         4.75 o                         
   3   4   2         82.19         98.50         0.74 o                         
   4   4   2        601.62        663.14         3.67 o                         
   5   4   2         44.54         62.87         0.75 o                         
   6   4   2        218.76        204.36         2.00 o                         
   7   4   2         96.32         99.98         1.80 o                         
   8   4   2        161.51        158.67         2.46 o                         
   9   4   2         33.65         34.82         1.40 o                         
  10   4   2         22.67         25.25         1.38 o                         
 -10   5   2         12.70         10.97         0.89 o                         
  -9   5   2        146.00        142.07         2.20 o                         
  -8   5   2          0.06         -0.09         0.27 o                         
  -7   5   2        151.22        146.76         1.44 o                         
  -6   5   2          1.26          1.51         0.18 o                         
  -5   5   2         39.63         39.84         0.48 o                         
  -4   5   2         63.23         65.58         0.56 o                         
  -3   5   2         20.16         19.63         0.29 o                         
  -2   5   2         31.91         34.37         0.35 o                         
  -1   5   2        430.54        455.26         2.35 o                         
   0   5   2         94.77        104.66         0.84 o                         
   1   5   2       1760.79       1839.23         8.79 o                         
   2   5   2        797.26        826.03         3.98 o                         
   3   5   2        236.89        246.11         1.50 o                         
   4   5   2          6.55         10.85         0.34 o                         
   5   5   2        171.78        169.04         1.64 o                         
   6   5   2         13.48         15.25         0.51 o                         
   7   5   2          0.04         -0.31         0.31 o                         
   8   5   2         53.88         60.58         1.47 o                         
   9   5   2          0.01          0.22         0.45 o                         
  10   5   2         24.62         28.04         1.51 o                         
 -10   6   2          0.35          1.05         0.57 o                         
  -9   6   2          2.87          3.64         0.61 o                         
  -8   6   2         48.26         47.83         1.28 o                         
  -7   6   2         32.26         33.15         0.65 o                         
  -6   6   2         63.78         61.98         0.67 o                         
  -5   6   2        446.34        450.80         2.56 o                         
  -4   6   2         72.19         75.45         0.69 o                         
  -3   6   2        384.61        412.96         2.45 o                         
  -2   6   2         42.17         37.80         0.38 o                         
  -1   6   2        768.38        866.54         4.25 o                         
   0   6   2       2551.63       2637.44        13.53 o                         
   1   6   2        199.15        186.08         1.26 o                         
   2   6   2         95.52        107.45         0.79 o                         
   3   6   2          9.89         15.30         0.34 o                         
   4   6   2         12.59         12.73         0.33 o                         
   5   6   2         21.87         22.83         0.54 o                         
   6   6   2          9.58          9.32         0.47 o                         
   7   6   2        135.06        119.46         1.94 o                         
   8   6   2          7.46          6.89         0.61 o                         
   9   6   2         13.33         10.89         0.82 o                         
  10   6   2          0.35          1.32         0.76 o                         
 -10   7   2          0.16          0.00         0.48 o                         
  -9   7   2          1.00          0.32         0.45 o                         
  -8   7   2         34.99         36.75         1.09 o                         
  -7   7   2         30.21         30.82         0.76 o                         
  -6   7   2        717.36        691.19         4.59 o                         
  -5   7   2        350.27        345.23         2.16 o                         
  -4   7   2        254.73        248.75         1.64 o                         
  -3   7   2         23.97         29.48         0.41 o                         
  -2   7   2        212.08        214.28         1.43 o                         
  -1   7   2         31.55         28.70         0.36 o                         
   0   7   2         46.72         51.53         0.58 o                         
   1   7   2        200.66        230.60         1.82 o                         
   2   7   2         25.12         23.54         0.40 o                         
   3   7   2          1.38          1.63         0.19 o                         
   4   7   2        308.67        300.49         2.13 o                         
   5   7   2         15.30         15.41         0.52 o                         
   6   7   2        161.58        181.61         2.20 o                         
   7   7   2         17.87         15.45         0.74 o                         
   8   7   2          0.04         -0.06         0.32 o                         
   9   7   2         17.67         24.63         1.25 o                         
  -9   8   2         12.03         13.14         1.06 o                         
  -8   8   2         35.57         34.75         1.15 o                         
  -7   8   2         11.04         11.29         0.64 o                         
  -6   8   2        103.95        115.33         1.47 o                         
  -5   8   2          3.21          3.06         0.23 o                         
  -4   8   2          6.64          7.37         0.37 o                         
  -3   8   2        167.49        171.49         1.42 o                         
  -2   8   2         43.66         54.98         0.62 o                         
  -1   8   2          5.33          4.86         0.21 o                         
   0   8   2        264.18        261.12         1.95 o                         
   1   8   2          4.14          3.47         0.24 o                         
   2   8   2        426.96        402.64         2.79 o                         
   3   8   2         96.91         97.49         1.00 o                         
   4   8   2        315.95        337.91         2.42 o                         
   5   8   2        464.19        476.04         3.85 o                         
   6   8   2          0.08          0.15         0.28 o                         
   7   8   2          0.12          0.00         0.27 o                         
   8   8   2          1.81          3.01         0.61 o                         
   9   8   2         23.69         29.52         1.26 o                         
  -9   9   2         14.35         16.39         1.11 o                         
  -8   9   2          6.65          6.45         0.68 o                         
  -7   9   2        140.17        131.75         1.93 o                         
  -6   9   2         44.83         43.24         1.09 o                         
  -5   9   2         10.75         10.38         0.54 o                         
  -4   9   2          1.47          1.82         0.23 o                         
  -3   9   2         99.52         93.14         0.98 o                         
  -2   9   2         10.26          9.99         0.33 o                         
  -1   9   2         87.41         80.24         0.84 o                         
   0   9   2          1.11          1.90         0.21 o                         
   1   9   2        175.88        173.61         1.50 o                         
   2   9   2        854.27        833.64         5.45 o                         
   3   9   2        156.90        142.71         1.44 o                         
   4   9   2         20.30         16.95         0.62 o                         
   5   9   2         46.71         36.23         1.11 o                         
   6   9   2         49.15         47.60         1.15 o                         
   7   9   2          0.53          0.58         0.33 o                         
   8   9   2         15.63         18.28         0.94 o                         
  -8  10   2          0.23         -0.09         0.43 o                         
  -7  10   2          0.01          0.45         0.38 o                         
  -6  10   2          1.45          2.18         0.40 o                         
  -5  10   2         51.14         49.85         1.06 o                         
  -4  10   2        153.41        154.82         2.34 o                         
  -3  10   2        483.12        484.26         3.85 o                         
  -2  10   2          0.81         -0.17         0.21 o                         
  -1  10   2         57.43         53.54         1.02 o                         
   0  10   2        104.25        112.30         1.26 o                         
   1  10   2          8.53          9.92         0.46 o                         
   2  10   2        605.41        603.95         4.40 o                         
   3  10   2         90.47         90.33         1.23 o                         
   4  10   2         50.51         44.28         0.94 o                         
   5  10   2         45.66         44.02         1.06 o                         
   6  10   2          0.22          0.23         0.33 o                         
   7  10   2          1.41          1.79         0.53 o                         
   8  10   2         15.08         16.97         0.94 o                         
  -7  11   2          3.52          5.71         0.68 o                         
  -6  11   2          0.94          0.75         0.40 o                         
  -5  11   2          1.42          2.14         0.48 o                         
  -4  11   2        124.53        119.72         1.89 o                         
  -3  11   2         33.54         38.95         1.09 o                         
  -2  11   2        998.38        939.44         7.11 o                         
  -1  11   2         32.49         33.91         0.79 o                         
   0  11   2         62.40         57.83         1.01 o                         
   1  11   2         12.28         12.12         0.54 o                         
   2  11   2         43.77         42.80         1.05 o                         
   3  11   2          0.00          0.19         0.27 o                         
   4  11   2          5.37          4.36         0.49 o                         
   5  11   2         12.11         11.98         0.72 o                         
   6  11   2         11.81         12.62         0.71 o                         
   7  11   2         49.98         54.20         1.39 o                         
  -7  12   2         31.23         36.15         3.77 o                         
  -6  12   2         33.27         30.82         1.20 o                         
  -5  12   2          9.10         11.71         0.88 o                         
  -4  12   2         18.94         18.70         0.87 o                         
  -3  12   2          1.31          0.55         0.37 o                         
  -2  12   2          1.94          1.78         0.37 o                         
  -1  12   2          2.21          3.38         0.40 o                         
   0  12   2         19.96         19.30         0.80 o                         
   1  12   2          4.44          2.75         0.32 o                         
   2  12   2        126.54        112.49         1.83 o                         
   3  12   2         10.00         10.86         0.64 o                         
   4  12   2          5.01          8.80         0.71 o                         
   5  12   2          7.21         10.57         0.79 o                         
   6  12   2          0.68          1.18         0.57 o                         
  -5  13   2          2.60          2.04         0.57 o                         
  -4  13   2          9.98         11.20         0.79 o                         
  -3  13   2         11.66          9.74         0.68 o                         
  -2  13   2          2.98          3.22         0.53 o                         
  -1  13   2          2.15          2.51         0.39 o                         
   0  13   2         14.83         14.96         0.85 o                         
   1  13   2         10.98         14.60         0.76 o                         
   2  13   2         13.70         12.87         0.74 o                         
   3  13   2         34.87         34.91         1.30 o                         
   4  13   2          1.08          1.08         0.57 o                         
   5  13   2          6.45          8.44         0.73 o                         
  -4  14   2          2.72          2.50         0.72 o                         
  -3  14   2          0.01          0.65         0.50 o                         
  -2  14   2          0.30         -0.28         0.43 o                         
  -1  14   2         15.86         15.29         1.11 o                         
   0  14   2          1.51          0.42         0.45 o                         
   1  14   2          6.45          9.09         0.79 o                         
   2  14   2         22.03         25.78         1.35 o                         
   3  14   2          2.53          2.80         0.57 o                         
   4  14   2          0.12          0.66         0.48 o                         
  -1  15   2          0.91          1.46         0.65 o                         
   0  15   2          0.65         -0.40         0.40 o                         
   1  15   2          7.47          7.32         0.79 o                         
 -11   0   3          4.25          3.77         1.51 o                         
  -9   0   3          4.38          3.97         0.76 o                         
  -7   0   3         66.53         69.08         1.11 o                         
  -5   0   3         28.68         26.09         0.54 o                         
  -3   0   3       1847.89       1830.29        15.77 o                         
  -1   0   3      83512.89      72663.43       856.22 o                         
   1   0   3       2921.36       2790.24        34.44 o                         
   3   0   3          7.18          9.96         0.43 o                         
   5   0   3        465.43        436.20         4.31 o                         
   7   0   3         53.34         52.82         1.87 o                         
   9   0   3          6.80          5.13         0.87 o                         
 -11   1   3          8.40          7.06         1.18 o                         
 -10   1   3          4.98          3.39         1.07 o                         
  -9   1   3          0.00          0.63         0.31 o                         
  -8   1   3          8.90          6.86         0.39 o                         
  -7   1   3        158.68        173.58         1.53 o                         
  -6   1   3        226.84        233.10         1.61 o                         
  -5   1   3        151.58        159.94         1.15 o                         
  -4   1   3         38.52         42.59         0.44 o                         
  -3   1   3        323.79        311.16         1.98 o                         
  -2   1   3        310.83        291.87         1.55 o                         
  -1   1   3      10493.84      10447.12        53.66 o                         
   0   1   3       1993.51       1992.91         9.30 o                         
   1   1   3        775.23        729.37         4.40 o                         
   2   1   3         71.27         56.00         0.58 o                         
   3   1   3         10.30         20.73         0.31 o                         
   4   1   3          6.42          4.51         0.20 o                         
   5   1   3        390.77        413.18         2.77 o                         
   6   1   3         55.00         50.50         0.91 o                         
   7   1   3         97.23         95.66         1.45 o                         
   8   1   3         62.32         61.88         1.54 o                         
   9   1   3          1.00          0.94         0.43 o                         
  10   1   3          6.88          5.85         0.75 o                         
 -11   2   3          2.21          1.51         0.61 o                         
 -10   2   3         33.60         30.73         1.55 o                         
  -9   2   3         88.66         93.92         1.80 o                         
  -8   2   3          0.82          0.43         0.28 o                         
  -7   2   3         20.33         20.15         0.47 o                         
  -6   2   3        587.56        617.94         3.75 o                         
  -5   2   3         22.63         22.18         0.27 o                         
  -4   2   3         18.74         18.39         0.21 o                         
  -3   2   3        199.23        202.10         1.14 o                         
  -2   2   3         80.64         80.20         0.54 o                         
  -1   2   3        807.28        814.49         4.13 o                         
   0   2   3       1394.61       1408.82         8.22 o                         
   1   2   3         63.08         64.14         0.70 o                         
   2   2   3          0.09          0.11         0.23 o                         
   3   2   3        117.03        122.51         0.85 o                         
   4   2   3       2200.89       2387.51        14.91 o                         
   5   2   3         74.17         61.66         0.78 o                         
   6   2   3        117.72        119.36         1.27 o                         
   7   2   3        797.93        799.48         6.43 o                         
   8   2   3          2.37          1.83         0.50 o                         
   9   2   3          0.43          0.33         0.39 o                         
  10   2   3          2.39          2.82         0.75 o                         
 -11   3   3          7.14          2.26         1.51 o                         
 -10   3   3         35.35         35.74         1.85 o                         
  -9   3   3        311.55        311.42         4.02 o                         
  -8   3   3        215.81        216.70         2.50 o                         
  -7   3   3          0.97          0.79         0.22 o                         
  -6   3   3        100.04         96.68         0.76 o                         
  -5   3   3         93.36         93.21         0.76 o                         
  -4   3   3          0.14          0.09         0.30 o                         
  -3   3   3        235.49        229.22         1.23 o                         
  -2   3   3       1174.71       1127.20         5.39 o                         
  -1   3   3        124.78        120.71         0.83 o                         
   0   3   3        190.85        178.03         1.11 o                         
   1   3   3       1175.02       1170.61         6.18 o                         
   2   3   3        308.69        328.32         1.82 o                         
   3   3   3        603.80        692.33         3.39 o                         
   4   3   3        268.61        280.52         2.05 o                         
   5   3   3         86.60         92.21         0.97 o                         
   6   3   3        558.87        527.79         4.11 o                         
   7   3   3         53.91         52.20         1.09 o                         
   8   3   3        120.87        114.89         2.09 o                         
   9   3   3          0.03         -0.08         0.42 o                         
  10   3   3          0.08         -0.43         0.43 o                         
 -10   4   3          3.53          1.51         1.42 o                         
  -9   4   3          1.21          0.75         0.34 o                         
  -8   4   3        111.65        114.37         1.59 o                         
  -7   4   3         11.09         11.80         0.45 o                         
  -6   4   3          0.49          0.48         0.20 o                         
  -5   4   3        519.05        497.75         2.66 o                         
  -4   4   3        438.14        459.61         2.39 o                         
  -3   4   3         33.53         27.64         0.33 o                         
  -2   4   3          5.98          6.87         0.16 o                         
  -1   4   3        119.21        116.10         0.72 o                         
   0   4   3        203.15        195.74         1.21 o                         
   1   4   3         72.70         82.74         0.68 o                         
   2   4   3       1655.86       1776.09         9.76 o                         
   3   4   3        289.82        315.65         1.85 o                         
   4   4   3          0.01          0.45         0.21 o                         
   5   4   3         16.65         14.91         0.44 o                         
   6   4   3         30.54         29.64         0.71 o                         
   7   4   3        277.36        278.75         3.24 o                         
   8   4   3        202.24        190.00         2.81 o                         
   9   4   3         35.00         43.99         1.52 o                         
  10   4   3         21.68         23.25         1.74 o                         
 -10   5   3          2.25          1.76         1.18 o                         
  -9   5   3          5.95          7.20         0.80 o                         
  -8   5   3          2.80          3.09         0.34 o                         
  -7   5   3         11.93         11.56         0.41 o                         
  -6   5   3         54.21         51.13         0.54 o                         
  -5   5   3         36.73         31.26         0.38 o                         
  -4   5   3       1114.99       1155.90         5.81 o                         
  -3   5   3         21.15         22.31         0.36 o                         
  -2   5   3        343.88        327.31         1.87 o                         
  -1   5   3         43.45         43.01         0.41 o                         
   0   5   3         59.29         60.03         0.53 o                         
   1   5   3        258.11        265.72         1.58 o                         
   2   5   3         15.67         12.72         0.27 o                         
   3   5   3        317.97        330.94         2.20 o                         
   4   5   3         62.27         59.75         0.81 o                         
   5   5   3         31.63         29.10         0.66 o                         
   6   5   3         32.00         26.13         0.87 o                         
   7   5   3          2.91          3.12         0.50 o                         
   8   5   3          1.24          0.85         0.43 o                         
   9   5   3          0.10         -0.28         0.40 o                         
  10   5   3          6.96         10.28         1.13 o                         
 -10   6   3          4.00          2.76         0.87 o                         
  -9   6   3          0.02          4.03         0.71 o                         
  -8   6   3        102.04         99.29         1.89 o                         
  -7   6   3          0.00         -0.04         0.24 o                         
  -6   6   3         56.16         64.51         0.79 o                         
  -5   6   3        233.34        220.12         1.35 o                         
  -4   6   3        162.34        158.59         1.13 o                         
  -3   6   3          6.53         13.78         0.45 o                         
  -2   6   3        400.65        452.09         2.80 o                         
  -1   6   3          0.56         -0.16         0.20 o                         
   0   6   3        733.04        789.09         4.50 o                         
   1   6   3          5.68          7.32         0.27 o                         
   2   6   3        619.84        650.86         3.84 o                         
   3   6   3        626.52        624.92         4.31 o                         
   4   6   3         58.62         67.26         0.78 o                         
   5   6   3         50.90         49.64         0.84 o                         
   6   6   3         27.25         30.17         0.81 o                         
   7   6   3          7.48          5.24         0.61 o                         
   8   6   3          0.48          0.15         0.36 o                         
   9   6   3          8.70          8.04         0.82 o                         
  -9   7   3          0.13          0.11         0.45 o                         
  -8   7   3          9.66          9.60         0.72 o                         
  -7   7   3        113.90        110.58         1.70 o                         
  -6   7   3          0.77          0.31         0.23 o                         
  -5   7   3          0.24          0.47         0.19 o                         
  -4   7   3         10.31         13.06         0.40 o                         
  -3   7   3        108.53        104.54         1.03 o                         
  -2   7   3          2.02          1.22         0.19 o                         
  -1   7   3          9.61          8.15         0.27 o                         
   0   7   3        114.67        140.49         1.34 o                         
   1   7   3         75.33         88.15         0.92 o                         
   2   7   3         16.52         16.86         0.40 o                         
   3   7   3        132.19        123.80         1.18 o                         
   4   7   3          0.02          0.25         0.19 o                         
   5   7   3        193.34        175.34         1.86 o                         
   6   7   3         34.91         31.62         0.94 o                         
   7   7   3          5.26          5.33         0.57 o                         
   8   7   3          3.08          3.26         0.61 o                         
   9   7   3         11.51         16.37         1.18 o                         
  -9   8   3         17.76         19.77         1.11 o                         
  -8   8   3          0.56          0.86         0.51 o                         
  -7   8   3         57.46         55.14         1.18 o                         
  -6   8   3         50.79         45.44         0.91 o                         
  -5   8   3         55.11         53.81         0.87 o                         
  -4   8   3          7.11          8.01         0.36 o                         
  -3   8   3        139.77        121.21         1.27 o                         
  -2   8   3         40.56         36.23         0.63 o                         
  -1   8   3          0.01          0.21         0.23 o                         
   0   8   3          1.31          1.84         0.22 o                         
   1   8   3         92.84         90.84         0.94 o                         
   2   8   3        114.00        113.56         1.24 o                         
   3   8   3        270.89        267.40         2.09 o                         
   4   8   3         10.43          9.38         0.42 o                         
   5   8   3        317.41        291.30         2.69 o                         
   6   8   3         22.78         18.67         0.74 o                         
   7   8   3          0.01         -0.36         0.36 o                         
   8   8   3          0.01         -0.38         0.53 o                         
  -9   9   3         13.02         15.99         1.55 o                         
  -8   9   3          9.69          8.52         0.90 o                         
  -7   9   3         11.22          9.55         0.62 o                         
  -6   9   3         77.96         77.45         1.43 o                         
  -5   9   3        153.88        146.49         1.81 o                         
  -4   9   3         68.61         68.48         0.99 o                         
  -3   9   3         24.58         26.53         0.71 o                         
  -2   9   3          7.88          7.57         0.34 o                         
  -1   9   3         28.01         25.15         0.46 o                         
   0   9   3        262.59        254.88         2.37 o                         
   1   9   3         10.98          9.01         0.42 o                         
   2   9   3         48.70         53.30         0.91 o                         
   3   9   3         78.14         76.55         1.08 o                         
   4   9   3        162.07        147.80         1.66 o                         
   5   9   3          5.38          9.74         0.54 o                         
   6   9   3          9.63          9.17         0.60 o                         
   7   9   3         28.56         26.82         1.12 o                         
   8   9   3         65.65         82.69         1.81 o                         
  -8  10   3          9.01         13.39         1.11 o                         
  -7  10   3          1.56          0.83         0.38 o                         
  -6  10   3          0.00         -0.32         0.32 o                         
  -5  10   3         32.19         30.04         0.92 o                         
  -4  10   3          9.38          8.83         0.66 o                         
  -3  10   3         93.43         97.12         1.60 o                         
  -2  10   3         10.05          5.66         0.36 o                         
  -1  10   3        352.12        324.87         2.46 o                         
   0  10   3        132.20        119.24         1.57 o                         
   1  10   3        263.10        265.47         2.39 o                         
   2  10   3          0.34         -0.17         0.27 o                         
   3  10   3          0.29         -0.04         0.24 o                         
   4  10   3         45.39         50.46         1.00 o                         
   5  10   3         21.95         25.67         1.09 o                         
   6  10   3         54.69         55.42         1.39 o                         
   7  10   3          3.16          6.44         0.66 o                         
  -7  11   3          1.90          2.75         0.65 o                         
  -6  11   3          2.48          3.41         0.59 o                         
  -5  11   3          0.27         -0.32         0.32 o                         
  -4  11   3          7.25          5.98         0.85 o                         
  -3  11   3        162.88        164.74         2.08 o                         
  -2  11   3         40.37         43.07         1.02 o                         
  -1  11   3         39.58         37.00         0.82 o                         
   0  11   3         14.41         16.03         0.72 o                         
   1  11   3          2.35          1.56         0.27 o                         
   2  11   3         13.70         12.40         0.51 o                         
   3  11   3          4.72          3.52         0.48 o                         
   4  11   3         13.91         15.05         0.73 o                         
   5  11   3         28.00         28.74         1.02 o                         
   6  11   3          3.53          5.36         0.56 o                         
   7  11   3          1.79          2.47         0.57 o                         
  -6  12   3          0.43          1.72         0.53 o                         
  -5  12   3         16.71         16.13         0.98 o                         
  -4  12   3          6.01          6.70         0.73 o                         
  -3  12   3          2.86          3.34         0.53 o                         
  -2  12   3         12.49         11.43         0.66 o                         
  -1  12   3          0.75          1.08         0.34 o                         
   0  12   3         11.11          9.59         0.54 o                         
   1  12   3         42.82         42.97         1.23 o                         
   2  12   3          0.04          0.41         0.31 o                         
   3  12   3         15.60         16.70         0.85 o                         
   4  12   3          0.11          0.60         0.38 o                         
   5  12   3          2.13          4.36         0.57 o                         
   6  12   3          3.26          5.40         0.63 o                         
  -5  13   3          0.00         -0.17         0.39 o                         
  -4  13   3          1.61          0.98         0.51 o                         
  -3  13   3         28.62         25.29         1.12 o                         
  -2  13   3          1.58         -0.12         0.33 o                         
  -1  13   3          8.58          8.59         0.58 o                         
   0  13   3          9.59          8.18         0.59 o                         
   1  13   3         17.41         18.12         0.91 o                         
   2  13   3         11.34         11.93         1.00 o                         
   3  13   3          6.65          7.09         0.69 o                         
   4  13   3          0.17         -0.17         0.42 o                         
   5  13   3         88.61        105.93         2.14 o                         
  -4  14   3         10.23         15.50         1.38 o                         
  -3  14   3          2.00          1.72         0.57 o                         
  -2  14   3          1.18          0.13         0.53 o                         
  -1  14   3         30.09         30.75         1.84 o                         
   0  14   3          0.52         -0.42         0.42 o                         
   1  14   3         63.54         61.30         1.83 o                         
   2  14   3          0.05          0.13         0.61 o                         
   3  14   3          0.43          1.38         0.61 o                         
 -10   0   4         29.91         37.63         1.81 o                         
  -8   0   4         21.05         19.81         0.81 o                         
  -6   0   4         83.04         73.74         1.06 o                         
  -4   0   4        137.47        126.72         1.51 o                         
  -2   0   4        340.77        313.05         2.43 o                         
   0   0   4        552.55        582.88         4.35 o                         
   2   0   4         55.23         65.86         0.81 o                         
   4   0   4         39.73         53.33         0.94 o                         
   6   0   4          1.57          0.58         0.84 o                         
   8   0   4        131.69        124.68         3.17 o                         
  10   0   4         20.09         26.36         2.13 o                         
 -11   1   4          1.92          1.13         1.07 o                         
 -10   1   4        101.56        104.90         2.61 o                         
  -9   1   4        146.70        143.47         2.60 o                         
  -8   1   4          9.69          9.08         0.35 o                         
  -7   1   4          5.10          5.86         0.25 o                         
  -6   1   4        164.36        163.35         1.39 o                         
  -5   1   4        427.75        421.09         2.79 o                         
  -4   1   4        143.26        122.78         0.98 o                         
  -3   1   4         83.24         80.00         0.65 o                         
  -2   1   4         43.45         46.77         0.43 o                         
  -1   1   4        556.31        586.97         3.24 o                         
   0   1   4       2616.10       2551.64        12.69 o                         
   1   1   4          3.03          1.67         0.17 o                         
   2   1   4         23.39         23.98         0.32 o                         
   3   1   4          4.98          4.78         0.19 o                         
   4   1   4         40.98         38.70         0.58 o                         
   5   1   4        263.64        237.93         1.90 o                         
   6   1   4        170.25        165.18         1.61 o                         
   7   1   4         18.30         20.39         0.69 o                         
   8   1   4         19.67         15.03         0.92 o                         
   9   1   4          2.21          2.64         0.61 o                         
  10   1   4         38.40         47.85         1.96 o                         
 -11   2   4          0.69          0.75         1.51 o                         
 -10   2   4         30.27         29.03         1.69 o                         
  -9   2   4          0.38          0.90         0.54 o                         
  -8   2   4         13.43         15.28         0.57 o                         
  -7   2   4         27.45         28.56         0.48 o                         
  -6   2   4          0.34          0.29         0.24 o                         
  -5   2   4         80.51         65.13         0.67 o                         
  -4   2   4         48.73         45.76         0.45 o                         
  -3   2   4        757.93        749.48         3.92 o                         
  -2   2   4         50.49         43.56         0.37 o                         
  -1   2   4        134.16        154.00         1.08 o                         
   0   2   4       1531.73       1504.77         7.20 o                         
   1   2   4        170.89        166.16         1.18 o                         
   2   2   4          6.38          7.68         0.29 o                         
   3   2   4        261.15        278.81         1.68 o                         
   4   2   4          5.29          9.85         0.41 o                         
   5   2   4          0.34          0.59         0.20 o                         
   6   2   4        404.42        390.47         3.08 o                         
   7   2   4        282.32        261.08         2.62 o                         
   8   2   4         13.87         14.28         0.92 o                         
   9   2   4         35.78         41.52         1.36 o                         
  10   2   4          4.90          8.18         1.13 o                         
 -10   3   4         12.66         15.15         0.89 o                         
  -9   3   4         30.38         29.82         0.94 o                         
  -8   3   4         91.22         94.43         1.40 o                         
  -7   3   4          7.60          7.11         0.40 o                         
  -6   3   4          0.03          0.35         0.23 o                         
  -5   3   4        231.43        233.89         1.55 o                         
  -4   3   4          0.00         -0.11         0.31 o                         
  -3   3   4        113.88        107.72         0.69 o                         
  -2   3   4        239.23        227.44         1.25 o                         
  -1   3   4        340.13        327.32         1.77 o                         
   0   3   4        402.63        375.45         2.08 o                         
   1   3   4          0.24          0.25         0.19 o                         
   2   3   4        416.06        439.75         2.81 o                         
   3   3   4        200.29        227.06         1.57 o                         
   4   3   4        181.30        183.65         1.70 o                         
   5   3   4        105.12         98.50         1.24 o                         
   6   3   4          0.29         -0.13         0.24 o                         
   7   3   4         36.50         32.73         1.12 o                         
   8   3   4          0.07         -0.27         0.33 o                         
   9   3   4         40.81         41.68         1.41 o                         
  10   3   4         26.86         25.00         2.11 o                         
 -10   4   4         15.88         17.92         1.46 o                         
  -9   4   4          0.01         -0.33         0.41 o                         
  -8   4   4        120.95        114.99         1.58 o                         
  -7   4   4          3.90          3.67         0.30 o                         
  -6   4   4          0.06         -0.23         0.23 o                         
  -5   4   4         31.13         27.69         0.36 o                         
  -4   4   4        183.57        186.17         1.19 o                         
  -3   4   4         89.16         91.34         0.75 o                         
  -2   4   4         26.29         27.03         0.32 o                         
  -1   4   4          1.05          1.55         0.18 o                         
   0   4   4         89.66         85.24         0.70 o                         
   1   4   4         11.61         10.24         0.43 o                         
   2   4   4       1301.20       1376.24         8.17 o                         
   3   4   4         35.44         36.73         0.48 o                         
   4   4   4        107.46        102.37         1.06 o                         
   5   4   4         19.27         16.63         0.53 o                         
   6   4   4         56.44         57.35         1.13 o                         
   7   4   4        204.60        192.25         2.60 o                         
   8   4   4         21.01         20.12         0.96 o                         
   9   4   4          1.37          1.08         0.50 o                         
 -10   5   4          0.24         -0.50         0.50 o                         
  -9   5   4         56.63         60.24         1.66 o                         
  -8   5   4         16.51         16.72         0.70 o                         
  -7   5   4        189.00        183.26         1.76 o                         
  -6   5   4          2.59          3.12         0.20 o                         
  -5   5   4         26.98         25.31         0.33 o                         
  -4   5   4         39.04         41.99         0.46 o                         
  -3   5   4         76.98         72.91         0.68 o                         
  -2   5   4        731.46        772.14         4.22 o                         
  -1   5   4          3.12          2.98         0.17 o                         
   0   5   4         13.78         17.01         0.31 o                         
   1   5   4        523.52        540.50         3.17 o                         
   2   5   4        122.02        122.91         1.08 o                         
   3   5   4         96.40        111.51         1.25 o                         
   4   5   4         65.15         63.69         0.83 o                         
   5   5   4        199.65        203.83         1.86 o                         
   6   5   4         46.22         39.86         0.98 o                         
   7   5   4         65.60         64.18         1.55 o                         
   8   5   4         29.03         28.78         1.19 o                         
   9   5   4          0.07          1.13         0.53 o                         
 -10   6   4          0.27         -0.50         0.95 o                         
  -9   6   4         12.10         10.79         1.08 o                         
  -8   6   4         27.34         27.36         1.02 o                         
  -7   6   4          5.11          7.26         0.40 o                         
  -6   6   4          2.05          1.67         0.20 o                         
  -5   6   4         11.02         14.06         0.35 o                         
  -4   6   4         43.04         42.68         0.56 o                         
  -3   6   4        643.84        677.06         4.16 o                         
  -2   6   4        219.16        227.72         1.57 o                         
  -1   6   4        311.58        335.71         2.27 o                         
   0   6   4          2.16          2.49         0.20 o                         
   1   6   4        219.86        213.27         1.50 o                         
   2   6   4          2.19          2.87         0.21 o                         
   3   6   4          0.22          0.25         0.22 o                         
   4   6   4        335.99        317.05         2.56 o                         
   5   6   4         73.44         67.01         1.11 o                         
   6   6   4        159.20        157.21         2.12 o                         
   7   6   4         23.69         18.10         0.91 o                         
   8   6   4         18.09         13.40         0.92 o                         
   9   6   4         50.11         57.53         2.44 o                         
  -9   7   4         21.76         24.51         1.21 o                         
  -8   7   4          5.12          3.28         0.71 o                         
  -7   7   4        119.47        116.70         1.67 o                         
  -6   7   4        144.87        153.66         1.78 o                         
  -5   7   4         11.45         11.57         0.35 o                         
  -4   7   4         24.94         22.14         0.49 o                         
  -3   7   4          0.99          1.64         0.19 o                         
  -2   7   4        261.40        267.98         1.97 o                         
  -1   7   4         38.91         41.04         0.63 o                         
   0   7   4         26.23         25.85         0.55 o                         
   1   7   4          1.43          2.56         0.19 o                         
   2   7   4          0.38          0.55         0.19 o                         
   3   7   4        392.49        390.88         2.92 o                         
   4   7   4        185.87        177.09         1.84 o                         
   5   7   4         25.53         22.26         0.99 o                         
   6   7   4         52.56         46.13         1.12 o                         
   7   7   4          0.00         -0.12         0.30 o                         
   8   7   4          7.34          6.81         0.72 o                         
   9   7   4          9.77         13.26         1.06 o                         
  -9   8   4          4.21          3.87         0.71 o                         
  -8   8   4         16.91         21.16         1.14 o                         
  -7   8   4         85.77         88.08         1.73 o                         
  -6   8   4         13.51         12.75         0.60 o                         
  -5   8   4          0.86          0.44         0.27 o                         
  -4   8   4         20.33         22.92         0.54 o                         
  -3   8   4         36.21         33.15         0.59 o                         
  -2   8   4          5.73          5.92         0.36 o                         
  -1   8   4         65.35         61.58         0.76 o                         
   0   8   4         54.72         60.41         0.93 o                         
   1   8   4        280.85        277.29         2.21 o                         
   2   8   4         78.85         81.93         0.98 o                         
   3   8   4         62.86         60.76         0.94 o                         
   4   8   4        703.30        691.38         5.24 o                         
   5   8   4         60.90         50.24         1.42 o                         
   6   8   4        134.56        116.62         1.85 o                         
   7   8   4          1.55          2.00         0.51 o                         
   8   8   4          6.91         11.30         0.98 o                         
  -8   9   4          4.08          2.56         0.72 o                         
  -7   9   4          1.18          1.51         0.53 o                         
  -6   9   4          2.14          2.10         0.46 o                         
  -5   9   4          0.02         -0.12         0.30 o                         
  -4   9   4        108.91        115.52         1.58 o                         
  -3   9   4          0.49         -0.06         0.22 o                         
  -2   9   4         28.86         33.15         0.66 o                         
  -1   9   4         25.43         29.41         0.60 o                         
   0   9   4          5.37          6.01         0.38 o                         
   1   9   4        278.18        279.32         2.46 o                         
   2   9   4         15.87         15.30         0.60 o                         
   3   9   4         79.10         79.56         1.17 o                         
   4   9   4          1.71          1.28         0.28 o                         
   5   9   4         31.26         23.78         0.81 o                         
   6   9   4          2.28          1.44         0.39 o                         
   7   9   4         24.32         25.61         1.07 o                         
   8   9   4          1.47          1.26         0.61 o                         
  -8  10   4          3.49          2.40         0.81 o                         
  -7  10   4          0.63          0.38         0.75 o                         
  -6  10   4         35.15         32.41         1.18 o                         
  -5  10   4         53.13         53.84         1.30 o                         
  -4  10   4        415.66        410.40         3.89 o                         
  -3  10   4          1.96          1.33         0.34 o                         
  -2  10   4          2.92          1.85         0.33 o                         
  -1  10   4        165.27        164.59         1.79 o                         
   0  10   4        424.55        415.34         3.57 o                         
   1  10   4        814.69        816.10         6.25 o                         
   2  10   4          6.14          5.83         0.43 o                         
   3  10   4          6.25          5.83         0.45 o                         
   4  10   4         34.86         31.08         1.13 o                         
   5  10   4         27.51         26.92         1.17 o                         
   6  10   4          0.65          1.51         0.48 o                         
   7  10   4         17.49         20.76         1.17 o                         
  -7  11   4          1.76          0.75         0.75 o                         
  -6  11   4          7.74          5.23         0.68 o                         
  -5  11   4          0.03         -0.39         0.39 o                         
  -4  11   4        227.36        216.58         2.70 o                         
  -3  11   4          6.90          9.04         0.60 o                         
  -2  11   4         38.72         39.93         1.05 o                         
  -1  11   4          0.20         -0.05         0.27 o                         
   0  11   4        251.87        243.26         2.41 o                         
   1  11   4          6.59          7.23         0.46 o                         
   2  11   4        127.91        123.52         1.72 o                         
   3  11   4          0.81          0.35         0.31 o                         
   4  11   4         35.26         38.23         1.19 o                         
   5  11   4         12.65         17.68         0.95 o                         
   6  11   4          1.43          2.67         0.59 o                         
  -6  12   4          0.04          0.09         0.44 o                         
  -5  12   4          5.75          6.60         0.69 o                         
  -4  12   4         94.48         91.49         1.72 o                         
  -3  12   4          1.72          0.63         0.34 o                         
  -2  12   4         24.60         22.54         0.97 o                         
  -1  12   4          0.40         -0.29         0.29 o                         
   0  12   4         81.39         74.47         1.32 o                         
   1  12   4         53.06         51.00         1.20 o                         
   2  12   4         25.50         25.04         0.94 o                         
   3  12   4          4.42          6.60         0.57 o                         
   4  12   4          8.07          7.02         0.65 o                         
   5  12   4         26.85         28.14         1.12 o                         
  -5  13   4          3.40          4.57         0.59 o                         
  -4  13   4          2.23          2.59         0.55 o                         
  -3  13   4          0.19         -0.08         0.53 o                         
  -2  13   4          0.67          0.46         0.31 o                         
  -1  13   4         27.75         25.13         0.98 o                         
   0  13   4         13.19         13.20         0.74 o                         
   1  13   4          0.08          0.68         0.40 o                         
   2  13   4         14.52         13.75         0.88 o                         
   3  13   4          2.20          1.26         0.61 o                         
   4  13   4          4.64          4.39         0.80 o                         
  -3  14   4          1.60          0.75         0.57 o                         
  -2  14   4          1.27          1.13         0.51 o                         
  -1  14   4          4.04          2.84         0.60 o                         
   0  14   4          0.04         -0.34         0.34 o                         
   1  14   4          0.22          1.60         0.53 o                         
   2  14   4          1.86          4.15         0.68 o                         
  -9   0   5          9.64          9.38         0.75 o                         
  -7   0   5          0.30          0.64         0.74 o                         
  -5   0   5        464.19        499.26         8.77 o                         
  -3   0   5       4217.11       4264.42        31.68 o                         
  -1   0   5        141.09        160.65         1.33 o                         
   1   0   5        129.11        116.31         1.16 o                         
   3   0   5        320.98        300.71         3.07 o                         
   5   0   5        139.57        136.63         1.78 o                         
   7   0   5        898.10        889.59        11.45 o                         
   9   0   5         46.70         50.25         2.17 o                         
 -10   1   5          6.79          7.36         0.60 o                         
  -9   1   5          0.65          1.66         0.36 o                         
  -8   1   5          4.92          5.33         0.36 o                         
  -7   1   5         43.55         40.67         0.71 o                         
  -6   1   5          1.64          1.82         0.31 o                         
  -5   1   5         22.36         17.88         0.36 o                         
  -4   1   5         93.11         89.00         0.74 o                         
  -3   1   5        953.44       1000.13         5.50 o                         
  -2   1   5        688.77        705.99         3.84 o                         
  -1   1   5         68.58         59.16         0.54 o                         
   0   1   5          9.50          7.19         0.24 o                         
   1   1   5          0.30          0.04         0.18 o                         
   2   1   5        894.14        907.45         4.58 o                         
   3   1   5         10.16         12.87         0.37 o                         
   4   1   5         83.08         92.76         1.01 o                         
   5   1   5        142.91        133.85         1.34 o                         
   6   1   5         30.66         31.07         0.70 o                         
   7   1   5        114.15        112.07         1.57 o                         
   8   1   5          2.06          2.38         0.61 o                         
   9   1   5          0.00         -0.32         0.50 o                         
 -10   2   5          0.04          0.50         0.48 o                         
  -9   2   5         44.53         43.44         0.91 o                         
  -8   2   5          3.28          4.06         0.36 o                         
  -7   2   5         13.93         14.83         0.40 o                         
  -6   2   5          2.92          2.95         0.26 o                         
  -5   2   5          0.08          0.46         0.27 o                         
  -4   2   5         85.87         85.00         0.73 o                         
  -3   2   5          3.57          4.30         0.24 o                         
  -2   2   5        244.17        248.01         1.35 o                         
  -1   2   5        125.99        137.39         0.87 o                         
   0   2   5        628.20        621.97         3.04 o                         
   1   2   5         45.84         40.11         0.47 o                         
   2   2   5       1849.19       1920.36         9.79 o                         
   3   2   5         20.93         26.37         0.51 o                         
   4   2   5         12.74         11.41         0.42 o                         
   5   2   5        138.87        133.10         1.35 o                         
   6   2   5        814.76        778.21         5.36 o                         
   7   2   5         13.29          9.77         0.69 o                         
   8   2   5          1.12          0.33         0.39 o                         
   9   2   5         14.98         12.56         0.96 o                         
 -10   3   5         47.68         50.29         3.39 o                         
  -9   3   5          4.23          3.64         0.37 o                         
  -8   3   5          2.42          3.90         0.30 o                         
  -7   3   5          1.46          1.42         0.26 o                         
  -6   3   5         37.12         34.14         0.67 o                         
  -5   3   5          1.08          1.17         0.23 o                         
  -4   3   5         24.25         20.32         0.38 o                         
  -3   3   5         12.81         11.33         0.24 o                         
  -2   3   5         30.97         27.33         0.33 o                         
  -1   3   5         33.34         39.83         0.44 o                         
   0   3   5        261.18        281.27         1.52 o                         
   1   3   5         61.20         56.87         0.68 o                         
   2   3   5        453.58        443.95         2.98 o                         
   3   3   5        102.30        111.15         1.15 o                         
   4   3   5         91.98         91.41         1.05 o                         
   5   3   5        613.41        595.30         4.00 o                         
   6   3   5         35.43         28.74         1.06 o                         
   7   3   5         10.07         12.90         0.90 o                         
   8   3   5         21.72         22.77         1.13 o                         
   9   3   5         18.55         15.86         1.00 o                         
 -10   4   5          2.12          1.13         0.80 o                         
  -9   4   5          1.19          1.94         0.42 o                         
  -8   4   5         69.15         72.48         1.67 o                         
  -7   4   5          0.00         -0.25         0.25 o                         
  -6   4   5        105.76        102.82         1.06 o                         
  -5   4   5        103.90        102.53         0.99 o                         
  -4   4   5         47.78         53.13         0.71 o                         
  -3   4   5          3.94          4.10         0.18 o                         
  -2   4   5        345.99        356.87         2.08 o                         
  -1   4   5         29.17         30.52         0.40 o                         
   0   4   5         21.81         26.73         0.38 o                         
   1   4   5        745.73        740.31         4.27 o                         
   2   4   5          0.10         -0.07         0.23 o                         
   3   4   5        404.67        403.32         3.35 o                         
   4   4   5         29.06         36.12         0.62 o                         
   5   4   5         38.12         35.22         0.65 o                         
   6   4   5         27.00         29.92         0.73 o                         
   7   4   5         60.72         53.33         1.37 o                         
   8   4   5         10.90         10.46         0.73 o                         
   9   4   5          8.44         11.77         0.96 o                         
 -10   5   5         48.01         44.60         1.91 o                         
  -9   5   5          3.81          3.32         0.48 o                         
  -8   5   5          4.98          4.71         0.49 o                         
  -7   5   5         13.12         11.96         0.44 o                         
  -6   5   5         38.19         40.55         0.61 o                         
  -5   5   5         58.02         53.65         0.64 o                         
  -4   5   5          3.63          5.38         0.23 o                         
  -3   5   5          6.29          4.48         0.20 o                         
  -2   5   5        110.03        114.66         1.05 o                         
  -1   5   5          1.02          2.98         0.21 o                         
   0   5   5        335.34        345.03         2.35 o                         
   1   5   5        103.10        111.43         1.05 o                         
   2   5   5         16.98         19.09         0.71 o                         
   3   5   5         69.73         70.59         0.86 o                         
   4   5   5         23.64         21.13         0.66 o                         
   5   5   5          0.39          1.00         0.25 o                         
   6   5   5         30.49         30.38         0.93 o                         
   7   5   5        108.04        108.61         1.97 o                         
   8   5   5          8.92          7.71         0.73 o                         
   9   5   5         36.85         40.89         2.39 o                         
  -9   6   5          1.31          0.90         0.57 o                         
  -8   6   5         41.05         42.11         1.68 o                         
  -7   6   5         82.30         80.01         1.35 o                         
  -6   6   5        323.40        309.42         2.93 o                         
  -5   6   5          0.12          0.23         0.21 o                         
  -4   6   5         81.68         82.11         0.87 o                         
  -3   6   5          0.07         -0.17         0.21 o                         
  -2   6   5        210.61        205.69         1.51 o                         
  -1   6   5        584.31        574.39         3.58 o                         
   0   6   5          0.21          0.20         0.23 o                         
   1   6   5          2.09          1.94         0.20 o                         
   2   6   5         20.45         20.15         0.47 o                         
   3   6   5          6.84          4.55         0.34 o                         
   4   6   5          7.68          8.26         0.49 o                         
   5   6   5          1.08          1.88         0.43 o                         
   6   6   5         60.92         51.26         1.49 o                         
   7   6   5          3.07          2.04         0.57 o                         
   8   6   5          3.09          0.94         0.49 o                         
  -9   7   5         13.01         11.99         1.03 o                         
  -8   7   5          4.60          4.64         0.71 o                         
  -7   7   5        156.74        173.23         2.35 o                         
  -6   7   5         90.21         82.93         1.18 o                         
  -5   7   5        127.14        128.71         1.50 o                         
  -4   7   5          9.44         10.03         0.36 o                         
  -3   7   5         72.51         73.30         0.86 o                         
  -2   7   5          1.80          1.41         0.19 o                         
  -1   7   5        199.53        200.93         1.76 o                         
   0   7   5        139.50        144.78         1.23 o                         
   1   7   5          4.46          4.64         0.23 o                         
   2   7   5          9.11          8.19         0.38 o                         
   3   7   5        135.21        129.24         1.57 o                         
   4   7   5          1.89          0.53         0.27 o                         
   5   7   5         84.65         96.47         1.46 o                         
   6   7   5          4.14          3.68         0.61 o                         
   7   7   5          1.96          2.76         0.61 o                         
   8   7   5         31.92         34.92         1.28 o                         
  -9   8   5          1.80          1.51         0.76 o                         
  -8   8   5          0.29          1.26         0.53 o                         
  -7   8   5          2.07          3.15         0.81 o                         
  -6   8   5          5.01          5.90         0.49 o                         
  -5   8   5         11.48         10.63         0.60 o                         
  -4   8   5          6.85          6.55         0.43 o                         
  -3   8   5          0.00          0.39         0.24 o                         
  -2   8   5          2.31          1.32         0.22 o                         
  -1   8   5         68.95         76.09         0.94 o                         
   0   8   5          0.54          1.00         0.22 o                         
   1   8   5        353.50        336.73         2.53 o                         
   2   8   5        168.54        165.11         1.76 o                         
   3   8   5        315.35        326.67         2.86 o                         
   4   8   5        235.91        252.46         2.46 o                         
   5   8   5         25.29         25.89         0.94 o                         
   6   8   5          0.96          3.73         0.59 o                         
   7   8   5          0.00         -0.38         0.43 o                         
   8   8   5          8.28         10.86         1.16 o                         
  -8   9   5         62.11         61.40         2.39 o                         
  -7   9   5         15.77         15.32         1.30 o                         
  -6   9   5          1.63          1.60         0.44 o                         
  -5   9   5          4.86          5.46         0.53 o                         
  -4   9   5         61.97         65.48         1.23 o                         
  -3   9   5          0.10         -0.24         0.24 o                         
  -2   9   5         18.03         21.56         0.82 o                         
  -1   9   5         18.50         18.36         0.51 o                         
   0   9   5         45.53         39.31         0.81 o                         
   1   9   5        436.25        432.38         3.53 o                         
   2   9   5        133.83        119.55         1.45 o                         
   3   9   5          0.76          1.18         0.33 o                         
   4   9   5        150.43        136.04         1.68 o                         
   5   9   5         28.97         29.87         0.92 o                         
   6   9   5          1.82          2.47         0.57 o                         
   7   9   5         13.60         18.96         1.10 o                         
  -7  10   5          1.22          2.12         0.81 o                         
  -6  10   5         27.26         28.45         1.60 o                         
  -5  10   5         98.64        102.53         1.76 o                         
  -4  10   5         65.58         73.91         1.41 o                         
  -3  10   5         61.04         57.10         1.03 o                         
  -2  10   5          0.03         -0.27         0.27 o                         
  -1  10   5         50.99         47.83         1.09 o                         
   0  10   5         21.08         18.93         0.71 o                         
   1  10   5        100.65         99.70         1.44 o                         
   2  10   5         32.56         35.62         0.91 o                         
   3  10   5          9.74          9.98         0.56 o                         
   4  10   5         13.16         14.28         0.67 o                         
   5  10   5          0.86          2.34         0.45 o                         
   6  10   5          4.62          4.42         0.68 o                         
  -7  11   5          1.85          2.53         0.81 o                         
  -6  11   5          0.01         -0.63         0.63 o                         
  -5  11   5          3.67          3.88         0.53 o                         
  -4  11   5         47.56         52.69         1.17 o                         
  -3  11   5        381.50        375.25         3.91 o                         
  -2  11   5         26.33         27.12         1.04 o                         
  -1  11   5         15.52         13.06         0.72 o                         
   0  11   5          2.69          2.87         0.40 o                         
   1  11   5         92.56         92.53         1.44 o                         
   2  11   5          0.00         -0.27         0.27 o                         
   3  11   5          4.95          5.12         0.57 o                         
   4  11   5         17.99         15.82         0.85 o                         
   5  11   5          0.55          0.32         0.50 o                         
   6  11   5         20.91         22.34         1.31 o                         
  -6  12   5          2.67          3.61         1.25 o                         
  -5  12   5         13.64         14.91         0.95 o                         
  -4  12   5          0.01          0.48         0.37 o                         
  -3  12   5          6.25          6.85         0.65 o                         
  -2  12   5          2.29          2.26         0.45 o                         
  -1  12   5          2.81          2.52         0.40 o                         
   0  12   5         10.79         10.73         0.62 o                         
   1  12   5         13.51         12.86         0.70 o                         
   2  12   5          0.63          1.72         0.50 o                         
   3  12   5         12.60         17.74         0.95 o                         
   4  12   5          1.21          1.99         1.38 o                         
   5  12   5          0.01         -0.50         0.50 o                         
  -4  13   5          1.70          1.13         0.53 o                         
  -3  13   5          0.05          0.00         0.44 o                         
  -2  13   5          0.48          0.45         0.40 o                         
  -1  13   5         15.99         16.69         0.87 o                         
   0  13   5          0.42          0.75         0.38 o                         
   1  13   5         21.72         18.87         0.87 o                         
   2  13   5         13.09         12.75         0.91 o                         
   3  13   5          0.52          1.13         0.71 o                         
  -2  14   5          7.59          7.85         0.73 o                         
  -1  14   5          4.90          4.39         0.68 o                         
   0  14   5          6.60          7.87         0.73 o                         
   1  14   5         11.15         14.41         1.00 o                         
 -10   0   6          0.51          0.25         0.43 o                         
  -8   0   6         30.59         32.38         2.26 o                         
  -6   0   6         36.34         94.39         4.67 o                         
  -4   0   6         28.38         30.05         0.90 o                         
  -2   0   6       5448.77       5284.24        39.27 o                         
   0   0   6        170.31        173.55         1.74 o                         
   2   0   6          1.37          3.26         0.37 o                         
   4   0   6        355.69        369.02         3.86 o                         
   6   0   6         20.25         18.64         1.00 o                         
   8   0   6          0.27         -0.15         0.59 o                         
 -10   1   6          0.16          0.43         0.42 o                         
  -9   1   6         11.58         10.25         0.74 o                         
  -8   1   6          8.00         10.73         0.48 o                         
  -7   1   6         65.75         62.44         1.21 o                         
  -6   1   6         77.88         73.63         1.27 o                         
  -5   1   6          3.51          4.19         0.33 o                         
  -4   1   6        166.93        157.83         1.28 o                         
  -3   1   6         36.83         41.14         0.50 o                         
  -2   1   6       4440.14       4284.77        21.83 o                         
  -1   1   6        896.28        915.77         4.69 o                         
   0   1   6        237.56        233.02         1.57 o                         
   1   1   6          0.02         -0.04         0.19 o                         
   2   1   6          0.81          0.31         0.22 o                         
   3   1   6         94.87         89.44         0.99 o                         
   4   1   6          7.55          7.80         0.39 o                         
   5   1   6          6.31          4.83         0.41 o                         
   6   1   6        278.51        276.11         2.51 o                         
   7   1   6         43.19         43.54         1.09 o                         
   8   1   6          1.33          2.04         0.57 o                         
   9   1   6          9.11          9.81         0.90 o                         
 -10   2   6          3.69          3.94         0.67 o                         
  -9   2   6          0.43          1.08         0.42 o                         
  -8   2   6          6.99          7.11         0.45 o                         
  -7   2   6         36.23         39.45         0.76 o                         
  -6   2   6         14.66         12.89         0.29 o                         
  -5   2   6          7.71          6.94         0.28 o                         
  -4   2   6         21.92         16.60         0.38 o                         
  -3   2   6         86.36         72.81         0.66 o                         
  -2   2   6          1.49          3.85         0.28 o                         
  -1   2   6         56.68         50.49         0.73 o                         
   0   2   6         85.65         86.07         1.02 o                         
   1   2   6          1.81          3.04         0.20 o                         
   2   2   6         91.75         93.95         1.06 o                         
   3   2   6        485.84        496.41         3.35 o                         
   4   2   6         51.12         52.53         0.75 o                         
   5   2   6        215.92        222.01         2.07 o                         
   6   2   6        314.22        316.94         2.89 o                         
   7   2   6         10.26         10.46         0.74 o                         
   8   2   6          0.94          0.68         0.37 o                         
   9   2   6          0.82          1.26         0.61 o                         
 -10   3   6         95.41         95.49         2.88 o                         
  -9   3   6         46.11         48.02         1.72 o                         
  -8   3   6          7.50          6.65         0.62 o                         
  -7   3   6         45.89         43.85         0.85 o                         
  -6   3   6         62.39        112.99         3.74 o                         
  -5   3   6          0.65          0.41         0.25 o                         
  -4   3   6         16.10         17.03         0.31 o                         
  -3   3   6        186.39        185.20         1.28 o                         
  -2   3   6         56.24         53.58         0.52 o                         
  -1   3   6          0.39          1.69         0.19 o                         
   0   3   6         59.72         56.46         0.63 o                         
   1   3   6        210.73        210.62         1.71 o                         
   2   3   6        147.06        140.56         1.40 o                         
   3   3   6        267.88        282.90         2.38 o                         
   4   3   6         11.20         12.92         0.41 o                         
   5   3   6        276.61        258.16         2.35 o                         
   6   3   6         16.57         18.00         0.68 o                         
   7   3   6         30.06         30.66         1.13 o                         
   8   3   6          4.44          4.99         0.85 o                         
   9   3   6          2.96         13.11         1.41 o                         
 -10   4   6          4.48          3.05         0.72 o                         
  -9   4   6         57.12         60.62         1.62 o                         
  -8   4   6          1.57          1.97         0.31 o                         
  -7   4   6          0.00          0.04         0.26 o                         
  -6   4   6         35.29         31.35         0.63 o                         
  -5   4   6          4.30          5.37         0.41 o                         
  -4   4   6          0.21          0.16         0.24 o                         
  -3   4   6         19.43         19.45         0.29 o                         
  -2   4   6          0.04          0.60         0.19 o                         
  -1   4   6         25.01         19.47         0.38 o                         
   0   4   6        218.02        216.13         1.81 o                         
   1   4   6        264.45        257.38         2.22 o                         
   2   4   6          2.01          3.35         0.44 o                         
   3   4   6          4.07          5.27         0.40 o                         
   4   4   6         54.85         54.23         0.90 o                         
   5   4   6          0.02         -0.23         0.23 o                         
   6   4   6        160.51        161.06         1.99 o                         
   7   4   6        174.24        168.38         2.60 o                         
   8   4   6         10.08         12.96         0.88 o                         
   9   4   6         13.18         16.89         1.04 o                         
  -9   5   6         13.68         14.70         0.76 o                         
  -8   5   6         13.47         14.08         0.56 o                         
  -7   5   6         23.55         21.50         0.69 o                         
  -6   5   6          1.85          3.73         0.36 o                         
  -5   5   6        455.40        445.81         3.32 o                         
  -4   5   6          7.74          9.26         0.29 o                         
  -3   5   6         90.79         88.73         0.81 o                         
  -2   5   6         32.71         32.81         0.43 o                         
  -1   5   6          7.09          7.01         0.28 o                         
   0   5   6         61.22         57.37         0.68 o                         
   1   5   6         86.01         83.38         1.02 o                         
   2   5   6         46.58         41.40         0.70 o                         
   3   5   6         54.28         56.04         0.97 o                         
   4   5   6         30.42         29.47         0.80 o                         
   5   5   6         12.00         11.31         0.60 o                         
   6   5   6          8.48          8.14         0.60 o                         
   7   5   6         28.45         30.66         1.57 o                         
   8   5   6          2.32          3.49         0.57 o                         
  -9   6   6         34.80         40.28         1.84 o                         
  -8   6   6          1.56          1.13         0.49 o                         
  -7   6   6          0.85          0.38         0.45 o                         
  -6   6   6         56.04         64.89         1.37 o                         
  -5   6   6          2.16          1.63         0.33 o                         
  -4   6   6          8.30          8.06         0.28 o                         
  -3   6   6         54.79         63.17         0.79 o                         
  -2   6   6          1.57          1.67         0.20 o                         
  -1   6   6        164.03        168.61         1.42 o                         
   0   6   6          1.57          6.20         0.50 o                         
   1   6   6        103.09        104.76         1.12 o                         
   2   6   6        153.47        146.88         1.58 o                         
   3   6   6          0.45          3.77         1.51 o                         
   4   6   6         68.35         65.62         1.24 o                         
   5   6   6          0.52         -0.30         0.30 o                         
   6   6   6          3.05          5.94         0.62 o                         
   7   6   6          3.12          1.94         0.57 o                         
   8   6   6          0.02          0.75         0.57 o                         
  -9   7   6          0.14          0.30         0.57 o                         
  -8   7   6         27.37         30.02         1.50 o                         
  -7   7   6          2.14          3.01         0.50 o                         
  -6   7   6          0.05         -0.19         0.45 o                         
  -5   7   6          1.52          1.55         0.27 o                         
  -4   7   6         17.82         16.69         0.53 o                         
  -3   7   6          4.52          4.37         0.25 o                         
  -2   7   6          2.59          2.83         0.21 o                         
  -1   7   6         58.99         64.45         0.78 o                         
   0   7   6         89.10         92.71         1.07 o                         
   1   7   6         37.70         39.96         0.66 o                         
   2   7   6        100.24         96.11         1.22 o                         
   3   7   6          5.43          5.47         0.38 o                         
   4   7   6         48.65         44.23         1.00 o                         
   5   7   6         11.46         11.10         0.80 o                         
   6   7   6          0.17         -0.27         0.62 o                         
   7   7   6          2.91          1.88         0.61 o                         
   8   7   6         21.07         23.04         1.27 o                         
  -8   8   6          5.38          3.71         0.98 o                         
  -7   8   6         18.12         17.27         1.28 o                         
  -6   8   6          3.79          4.05         0.61 o                         
  -5   8   6          2.22          2.82         0.41 o                         
  -4   8   6         26.44         27.54         0.80 o                         
  -3   8   6          1.65          1.12         0.28 o                         
  -2   8   6          7.34          8.41         0.40 o                         
  -1   8   6         52.07         51.43         0.90 o                         
   0   8   6          5.85          4.98         0.28 o                         
   1   8   6         93.85         99.05         1.11 o                         
   2   8   6        260.27        247.95         2.26 o                         
   3   8   6          0.32          0.75         0.25 o                         
   4   8   6        260.67        242.20         2.65 o                         
   5   8   6         14.72         14.13         1.13 o                         
   6   8   6          2.54          1.61         0.50 o                         
   7   8   6          3.21          2.26         0.79 o                         
  -8   9   6          6.55          9.29         1.03 o                         
  -7   9   6         19.45         19.77         1.18 o                         
  -6   9   6         56.45         56.93         1.67 o                         
  -5   9   6         38.14         44.06         1.39 o                         
  -4   9   6          7.43          7.18         0.55 o                         
  -3   9   6          0.03          0.99         0.27 o                         
  -2   9   6         46.59         49.01         1.02 o                         
  -1   9   6         60.54         59.02         1.65 o                         
   0   9   6          0.70          0.75         0.31 o                         
   1   9   6          0.45         -0.09         0.26 o                         
   2   9   6         15.25         16.35         0.66 o                         
   3   9   6         61.22         54.28         1.09 o                         
   4   9   6         21.92         23.46         0.97 o                         
   5   9   6          0.42         -0.15         0.38 o                         
   6   9   6          9.72         12.80         0.88 o                         
  -7  10   6          1.87          2.26         0.76 o                         
  -6  10   6         31.03         26.52         1.52 o                         
  -5  10   6          6.58          5.27         0.57 o                         
  -4  10   6          5.43          6.24         0.57 o                         
  -3  10   6         10.86          9.46         0.56 o                         
  -2  10   6         52.05         52.19         1.20 o                         
  -1  10   6        152.43        149.26         2.04 o                         
   0  10   6         63.13         63.45         1.24 o                         
   1  10   6          0.03         -0.19         0.27 o                         
   2  10   6          6.58          5.20         0.52 o                         
   3  10   6         45.69         44.86         1.11 o                         
   4  10   6         35.82         35.61         1.23 o                         
   5  10   6         27.42         27.37         1.08 o                         
   6  10   6          0.00         -0.51         0.51 o                         
  -6  11   6          2.33          2.32         0.98 o                         
  -5  11   6          0.35          0.34         0.39 o                         
  -4  11   6         82.43         89.00         1.65 o                         
  -3  11   6         15.22         16.67         0.79 o                         
  -2  11   6         43.02         42.54         1.16 o                         
  -1  11   6          0.09          0.00         0.36 o                         
   0  11   6         11.23         11.12         0.63 o                         
   1  11   6          3.95          2.59         0.43 o                         
   2  11   6          7.23          7.72         0.73 o                         
   3  11   6         14.51         14.79         0.80 o                         
   4  11   6          4.29          4.04         0.68 o                         
   5  11   6          6.36          7.84         0.77 o                         
  -5  12   6          3.60          4.58         0.82 o                         
  -4  12   6         15.40         11.67         0.75 o                         
  -3  12   6         19.41         22.35         0.93 o                         
  -2  12   6          0.16         -0.34         0.37 o                         
  -1  12   6         20.46         18.39         1.07 o                         
   0  12   6         14.74         16.04         0.76 o                         
   1  12   6          0.04         -0.39         0.39 o                         
   2  12   6          4.67          4.40         0.68 o                         
   3  12   6          3.05          5.38         0.76 o                         
   4  12   6         19.57         25.40         1.64 o                         
  -3  13   6          1.74          1.22         0.53 o                         
  -2  13   6          5.68          6.29         0.57 o                         
  -1  13   6          2.37          1.60         0.53 o                         
   0  13   6          0.02         -0.40         0.40 o                         
   1  13   6          6.12          8.83         0.79 o                         
   2  13   6          5.98          5.98         0.91 o                         
  -9   0   7          0.43          0.25         0.75 o                         
  -5   0   7         61.13         53.63         1.15 o                         
  -3   0   7         48.52         43.29         0.75 o                         
  -1   0   7        200.31        224.51         2.36 o                         
   1   0   7         13.83         15.55         0.71 o                         
   3   0   7         45.40         45.05         1.02 o                         
   5   0   7        132.99        125.88         2.13 o                         
   7   0   7         36.65         34.27         1.39 o                         
 -10   1   7         24.11         23.47         1.85 o                         
  -9   1   7          3.08          3.58         0.75 o                         
  -8   1   7          6.90          7.60         0.89 o                         
  -7   1   7         32.38         35.21         1.25 o                         
  -6   1   7         52.32         52.68         1.15 o                         
  -5   1   7          1.92          1.80         0.31 o                         
  -4   1   7         39.90         37.51         0.51 o                         
  -3   1   7         17.83         18.29         0.39 o                         
  -2   1   7        147.07        157.34         1.36 o                         
  -1   1   7        201.15        186.70         1.43 o                         
   0   1   7         19.36         19.40         0.56 o                         
   1   1   7          4.68          6.57         0.31 o                         
   2   1   7         25.88         23.60         0.61 o                         
   3   1   7          1.04          0.94         0.22 o                         
   4   1   7         88.26         84.45         1.09 o                         
   5   1   7        163.38        166.66         1.84 o                         
   6   1   7         53.83         57.27         1.05 o                         
   7   1   7         15.72         14.43         0.77 o                         
   8   1   7          5.09          6.53         0.66 o                         
 -10   2   7          3.19          3.69         1.09 o                         
  -9   2   7          8.15          8.32         1.28 o                         
  -8   2   7          3.43          3.81         0.39 o                         
  -7   2   7          0.01          0.25         0.41 o                         
  -6   2   7         12.15         13.60         0.74 o                         
  -5   2   7          1.11          0.87         0.24 o                         
  -4   2   7        108.40         99.87         0.95 o                         
  -3   2   7         82.54         75.92         0.74 o                         
  -2   2   7         73.84         66.86         0.62 o                         
  -1   2   7        354.69        338.97         2.40 o                         
   0   2   7         32.33         31.85         0.59 o                         
   1   2   7          0.68          0.94         0.22 o                         
   2   2   7        121.69        121.63         1.40 o                         
   3   2   7          4.39          4.51         0.31 o                         
   4   2   7         41.43         36.13         0.68 o                         
   5   2   7        122.59        121.49         1.48 o                         
   6   2   7        191.78        173.48         1.94 o                         
   7   2   7          4.79          5.19         0.54 o                         
   8   2   7          6.81          7.74         0.73 o                         
  -9   3   7         10.01         12.25         0.93 o                         
  -8   3   7          0.11          0.08         0.39 o                         
  -7   3   7          1.66          1.27         0.31 o                         
  -6   3   7         20.38         21.60         0.61 o                         
  -5   3   7          1.91          2.39         0.24 o                         
  -4   3   7         40.71         38.81         0.54 o                         
  -3   3   7          7.78          7.81         0.23 o                         
  -2   3   7         21.60         19.06         0.43 o                         
  -1   3   7         71.53         62.94         0.81 o                         
   0   3   7         20.37         19.01         0.73 o                         
   1   3   7        139.79        136.68         1.39 o                         
   2   3   7         75.97         76.75         1.06 o                         
   3   3   7         78.09         76.37         1.15 o                         
   4   3   7         71.12         72.82         1.12 o                         
   5   3   7          1.33          0.33         0.30 o                         
   6   3   7          0.25         -0.29         0.29 o                         
   7   3   7          0.09         -0.27         0.31 o                         
   8   3   7         26.07         26.95         1.18 o                         
  -9   4   7         24.99         25.84         1.81 o                         
  -8   4   7          0.00          0.07         0.46 o                         
  -7   4   7          2.20          2.84         0.41 o                         
  -6   4   7          8.63          8.19         0.40 o                         
  -5   4   7         28.96         25.73         0.57 o                         
  -4   4   7          1.68          1.57         0.21 o                         
  -3   4   7          4.83          7.69         0.31 o                         
  -2   4   7          4.89          5.22         0.22 o                         
  -1   4   7          0.17          0.12         0.22 o                         
   0   4   7          0.76          0.82         0.22 o                         
   1   4   7        280.59        279.14         2.24 o                         
   2   4   7         38.00         36.41         0.76 o                         
   3   4   7         17.10         13.47         0.56 o                         
   4   4   7          0.36          0.24         0.25 o                         
   5   4   7         70.12         71.93         1.17 o                         
   6   4   7        104.42        102.88         1.65 o                         
   7   4   7         12.91         15.16         0.88 o                         
   8   4   7          3.46          4.64         0.90 o                         
  -9   5   7          8.08          7.88         1.25 o                         
  -8   5   7         52.21         54.64         1.68 o                         
  -7   5   7          0.91          0.75         0.40 o                         
  -6   5   7          0.08          0.27         0.33 o                         
  -5   5   7          0.51          0.87         0.31 o                         
  -4   5   7          8.49          8.56         0.30 o                         
  -3   5   7        184.52        180.79         1.39 o                         
  -2   5   7          8.92          7.47         0.29 o                         
  -1   5   7         26.62         25.64         0.57 o                         
   0   5   7        130.24        133.31         1.19 o                         
   1   5   7         49.14         48.57         0.75 o                         
   2   5   7          1.75          1.67         0.25 o                         
   3   5   7          2.63          1.51         0.28 o                         
   4   5   7         13.22         13.83         0.64 o                         
   5   5   7         21.21         22.33         0.81 o                         
   6   5   7          0.60          0.82         0.42 o                         
   7   5   7         15.90         16.31         0.95 o                         
   8   5   7          3.96          8.88         0.85 o                         
  -9   6   7          1.51          2.12         0.81 o                         
  -8   6   7         24.48         28.16         1.55 o                         
  -7   6   7          2.53          2.91         0.52 o                         
  -6   6   7          1.07          1.43         0.38 o                         
  -5   6   7          7.94          5.82         0.42 o                         
  -4   6   7        156.18        158.24         1.78 o                         
  -3   6   7          0.84          1.11         0.23 o                         
  -2   6   7         35.48         37.15         0.58 o                         
  -1   6   7          0.63          0.82         0.22 o                         
   0   6   7         17.05         18.05         0.40 o                         
   1   6   7         13.85         15.37         0.54 o                         
   2   6   7         12.30          9.79         0.54 o                         
   3   6   7        147.98        148.23         1.90 o                         
   4   6   7         63.30         60.88         1.24 o                         
   5   6   7         21.19         21.59         0.89 o                         
   6   6   7         24.15         19.20         1.04 o                         
   7   6   7         22.40         20.96         1.23 o                         
  -8   7   7         50.01         52.04         3.02 o                         
  -7   7   7         51.98         56.53         1.51 o                         
  -6   7   7          3.79          4.94         0.68 o                         
  -5   7   7          6.50          7.10         0.54 o                         
  -4   7   7          6.36          7.08         0.45 o                         
  -3   7   7         32.84         33.28         0.79 o                         
  -2   7   7          7.05          5.46         0.41 o                         
  -1   7   7         16.54         17.62         0.56 o                         
   0   7   7          0.02          3.14         0.28 o                         
   1   7   7          2.65          2.62         0.30 o                         
   2   7   7        131.78        133.41         1.63 o                         
   3   7   7          0.81          0.58         0.33 o                         
   4   7   7         10.53         10.51         0.83 o                         
   5   7   7        106.64         96.71         1.81 o                         
   6   7   7          0.59         -0.67         0.67 o                         
   7   7   7          4.07          7.40         0.84 o                         
  -8   8   7         12.25         11.74         1.16 o                         
  -7   8   7          0.22          0.97         0.50 o                         
  -6   8   7          0.27          0.59         0.39 o                         
  -5   8   7          0.03         -0.45         0.45 o                         
  -4   8   7          5.34          4.13         0.37 o                         
  -3   8   7          4.91          5.08         0.36 o                         
  -2   8   7          2.53          2.81         0.29 o                         
  -1   8   7          6.73          6.05         0.42 o                         
   0   8   7         27.53         25.30         0.63 o                         
   1   8   7         20.73         21.59         0.61 o                         
   2   8   7         78.54         81.17         1.29 o                         
   3   8   7        233.74        244.86         2.56 o                         
   4   8   7         33.36         30.54         1.06 o                         
   5   8   7         25.19         21.60         1.03 o                         
   6   8   7          0.53          0.97         0.50 o                         
  -7   9   7          0.31          0.45         0.67 o                         
  -6   9   7          3.88          4.94         0.72 o                         
  -5   9   7          8.44          9.61         0.77 o                         
  -4   9   7         13.00         13.34         0.67 o                         
  -3   9   7          1.06          0.82         0.37 o                         
  -2   9   7         44.23         51.42         1.18 o                         
  -1   9   7          2.95          3.38         0.45 o                         
   0   9   7        344.91        342.17         3.09 o                         
   1   9   7          6.89          8.31         0.45 o                         
   2   9   7          5.74          6.98         0.56 o                         
   3   9   7         37.20         36.09         1.03 o                         
   4   9   7          0.54          0.00         0.37 o                         
   5   9   7          5.33          5.50         0.59 o                         
   6   9   7          7.42          9.52         0.79 o                         
  -6  10   7          9.76         10.13         1.00 o                         
  -5  10   7         61.53         63.75         1.90 o                         
  -4  10   7          1.43          1.38         0.36 o                         
  -3  10   7         14.67         13.62         0.67 o                         
  -2  10   7         30.48         28.24         0.95 o                         
  -1  10   7        204.21        204.24         2.57 o                         
   0  10   7        215.34        214.43         2.71 o                         
   1  10   7         12.76         13.45         0.82 o                         
   2  10   7         23.26         21.91         0.97 o                         
   3  10   7         33.37         31.32         1.06 o                         
   4  10   7         18.49         17.90         0.90 o                         
   5  10   7          0.33          0.25         0.42 o                         
  -5  11   7        153.47        147.06         2.69 o                         
  -4  11   7          0.31          0.53         0.40 o                         
  -3  11   7          3.27          2.55         0.52 o                         
  -2  11   7          1.32          1.09         0.45 o                         
  -1  11   7          6.86          7.31         0.75 o                         
   0  11   7          6.26          7.89         0.66 o                         
   1  11   7          4.42          3.51         0.56 o                         
   2  11   7          0.49          0.22         0.50 o                         
   3  11   7          4.70          4.74         0.59 o                         
   4  11   7          3.83          5.99         0.82 o                         
  -4  12   7          3.47          3.49         0.59 o                         
  -3  12   7          6.53          6.50         0.56 o                         
  -2  12   7          0.02          0.27         0.39 o                         
  -1  12   7         26.30         24.64         1.08 o                         
   0  12   7         28.29         31.18         1.19 o                         
   1  12   7         17.95         18.50         1.03 o                         
   2  12   7          0.14         -0.25         0.61 o                         
   3  12   7          0.57          2.26         1.51 o                         
  -8   0   8          0.27          6.78         1.51 o                         
  -6   0   8        100.13        107.55         2.88 o                         
  -4   0   8        916.32        865.81         9.36 o                         
  -2   0   8         24.13         31.32         1.24 o                         
   0   0   8         24.39         21.76         0.90 o                         
   2   0   8          1.24          3.77         0.60 o                         
   4   0   8          4.70          5.77         0.61 o                         
   6   0   8        461.48        449.00         5.36 o                         
   8   0   8          8.53          8.85         1.20 o                         
  -9   1   8          1.38          1.00         0.87 o                         
  -8   1   8         15.50         14.30         1.09 o                         
  -7   1   8          0.87          1.18         0.72 o                         
  -6   1   8          0.56          1.57         0.34 o                         
  -5   1   8         52.21         46.46         1.02 o                         
  -4   1   8          1.72          3.26         0.44 o                         
  -3   1   8        279.61        269.31         2.09 o                         
  -2   1   8          0.05          0.07         0.24 o                         
  -1   1   8          1.89          1.09         0.24 o                         
   0   1   8          0.03          0.00         0.23 o                         
   1   1   8         34.12         31.08         0.68 o                         
   2   1   8          3.63          3.87         0.31 o                         
   3   1   8         37.61         44.35         0.85 o                         
   4   1   8         33.56         31.51         0.89 o                         
   5   1   8          2.67          3.02         0.45 o                         
   6   1   8          0.09         -0.31         0.31 o                         
   7   1   8          5.54          5.35         0.58 o                         
   8   1   8          0.34          0.56         0.53 o                         
  -9   2   8          0.69          1.00         0.87 o                         
  -8   2   8          2.04          1.88         0.43 o                         
  -7   2   8          0.42          0.38         0.32 o                         
  -6   2   8          1.94          2.22         0.40 o                         
  -5   2   8          0.69          1.22         0.31 o                         
  -4   2   8          5.88          5.43         0.26 o                         
  -3   2   8         36.92         34.78         0.63 o                         
  -2   2   8         17.30         18.30         0.58 o                         
  -1   2   8         60.77         60.20         0.89 o                         
   0   2   8          1.05          1.23         0.25 o                         
   1   2   8        656.81        650.60         4.83 o                         
   2   2   8          7.51          7.93         0.39 o                         
   3   2   8          0.43          0.96         0.27 o                         
   4   2   8        204.00        201.01         2.07 o                         
   5   2   8        282.69        286.12         2.69 o                         
   6   2   8          1.22          0.88         0.40 o                         
   7   2   8          0.01         -0.06         0.33 o                         
   8   2   8          2.27          2.35         0.53 o                         
  -9   3   8          1.55          1.94         0.45 o                         
  -8   3   8          1.73          1.51         0.43 o                         
  -7   3   8          2.09          1.51         0.51 o                         
  -6   3   8          0.23         -0.10         0.31 o                         
  -5   3   8         14.98         12.06         0.56 o                         
  -4   3   8          2.39          2.03         0.28 o                         
  -3   3   8          3.10          2.12         0.23 o                         
  -2   3   8         41.85         40.66         0.58 o                         
  -1   3   8         94.50        103.65         1.16 o                         
   0   3   8         13.52         14.74         0.53 o                         
   1   3   8          0.64          0.29         0.22 o                         
   2   3   8        116.83        118.73         1.37 o                         
   3   3   8         33.81         31.67         0.80 o                         
   4   3   8        141.87        142.20         1.76 o                         
   5   3   8         76.15         73.77         1.25 o                         
   6   3   8          1.70          2.53         0.48 o                         
   7   3   8         16.54         15.88         0.87 o                         
  -9   4   8         12.17         13.47         1.23 o                         
  -8   4   8          1.32          6.38         0.98 o                         
  -7   4   8         20.54         18.20         0.71 o                         
  -6   4   8          6.40          7.01         0.60 o                         
  -5   4   8          1.45          1.79         0.27 o                         
  -4   4   8          2.73          3.76         0.27 o                         
  -3   4   8         85.75         84.51         0.98 o                         
  -2   4   8          1.60          1.43         0.21 o                         
  -1   4   8         29.83         31.71         0.62 o                         
   0   4   8        142.16        142.04         1.48 o                         
   1   4   8          1.75          0.95         0.22 o                         
   2   4   8         49.94         45.63         0.86 o                         
   3   4   8          9.56         11.35         0.60 o                         
   4   4   8          2.06          0.91         0.39 o                         
   5   4   8          1.94          1.88         0.40 o                         
   6   4   8          3.71          3.29         0.50 o                         
   7   4   8          0.22          0.21         0.39 o                         
  -8   5   8          8.52          9.59         0.94 o                         
  -7   5   8         73.31         78.33         2.36 o                         
  -6   5   8          5.97          4.64         0.70 o                         
  -5   5   8          8.08          8.65         0.49 o                         
  -4   5   8          3.23          3.03         0.29 o                         
  -3   5   8         16.25         16.60         0.45 o                         
  -2   5   8          2.28          2.79         0.27 o                         
  -1   5   8         25.36         26.67         0.66 o                         
   0   5   8          0.04         -0.22         0.22 o                         
   1   5   8          0.07         -0.10         0.22 o                         
   2   5   8         59.11         59.81         1.08 o                         
   3   5   8          0.38          0.00         0.30 o                         
   4   5   8          1.30          0.59         0.27 o                         
   5   5   8         16.57         16.62         0.77 o                         
   6   5   8         57.64         54.26         1.41 o                         
   7   5   8          7.85          9.73         0.93 o                         
  -8   6   8         18.84         21.34         1.57 o                         
  -7   6   8         79.78         81.08         2.54 o                         
  -6   6   8         10.51         11.55         0.84 o                         
  -5   6   8          5.00          3.79         0.48 o                         
  -4   6   8          1.06          0.98         0.39 o                         
  -3   6   8         16.64         17.52         0.69 o                         
  -2   6   8         71.81         71.66         1.06 o                         
  -1   6   8          2.36          3.19         0.30 o                         
   0   6   8          0.45          0.04         0.25 o                         
   1   6   8          2.12          1.95         0.28 o                         
   2   6   8          4.41          3.67         0.42 o                         
   3   6   8          0.67          0.97         0.33 o                         
   4   6   8          0.37          0.69         0.36 o                         
   5   6   8          9.05          7.70         0.66 o                         
   6   6   8          0.01         -0.11         0.58 o                         
   7   6   8          0.54          0.43         0.73 o                         
  -8   7   8         14.60         20.91         1.25 o                         
  -7   7   8          9.90         10.17         0.80 o                         
  -6   7   8         22.34         25.96         1.57 o                         
  -5   7   8          2.90          2.75         0.43 o                         
  -4   7   8          8.97          9.13         0.52 o                         
  -3   7   8          7.38          6.82         0.43 o                         
  -2   7   8         84.63         82.95         1.38 o                         
  -1   7   8         42.77         43.80         0.95 o                         
   0   7   8          0.02          0.46         0.26 o                         
   1   7   8         19.94         20.64         0.68 o                         
   2   7   8         41.44         39.24         1.76 o                         
   3   7   8          4.55          5.27         0.62 o                         
   4   7   8         11.06         12.01         0.71 o                         
   5   7   8          0.37         -0.47         0.47 o                         
   6   7   8          1.24          2.01         0.61 o                         
  -7   8   8          2.62          3.22         0.68 o                         
  -6   8   8          8.78         10.34         0.87 o                         
  -5   8   8          1.14          1.40         0.50 o                         
  -4   8   8          0.18          0.21         0.35 o                         
  -3   8   8          1.48          1.44         0.34 o                         
  -2   8   8          5.34          7.47         0.52 o                         
  -1   8   8          1.11          0.55         0.47 o                         
   0   8   8        136.74        145.25         1.87 o                         
   1   8   8         99.65        100.62         1.33 o                         
   2   8   8        127.53        130.82         1.73 o                         
   3   8   8         49.27         56.62         1.45 o                         
   4   8   8         18.24         20.99         0.99 o                         
   5   8   8          0.91          2.71         0.73 o                         
   6   8   8          3.99          6.00         1.60 o                         
  -6   9   8          0.73          0.50         0.61 o                         
  -5   9   8          6.43          7.43         0.84 o                         
  -4   9   8          1.30          1.42         0.42 o                         
  -3   9   8          0.42         -0.32         0.32 o                         
  -2   9   8          9.98         10.25         0.66 o                         
  -1   9   8          2.22          2.38         0.43 o                         
   0   9   8         95.13         96.07         1.49 o                         
   1   9   8         37.72         37.81         1.08 o                         
   2   9   8         21.19         21.26         0.89 o                         
   3   9   8        108.50        110.13         1.82 o                         
   4   9   8          8.17          8.77         0.76 o                         
   5   9   8          2.34          3.24         0.59 o                         
  -5  10   8          3.84          4.90         0.73 o                         
  -4  10   8         40.52         41.28         1.35 o                         
  -3  10   8          1.30          1.66         0.37 o                         
  -2  10   8          8.69          8.17         0.63 o                         
  -1  10   8          9.49          9.40         0.63 o                         
   0  10   8          2.64          2.32         0.55 o                         
   1  10   8          4.79          5.62         0.57 o                         
   2  10   8          2.60          2.88         0.63 o                         
   3  10   8          0.31          0.56         0.48 o                         
   4  10   8          0.05          0.11         0.57 o                         
  -4  11   8         66.19         70.87         1.67 o                         
  -3  11   8          9.69         11.53         0.70 o                         
  -2  11   8          0.61          0.59         0.45 o                         
  -1  11   8          0.28          1.01         0.47 o                         
   0  11   8         31.98         33.83         1.83 o                         
   1  11   8          0.26         -0.22         0.57 o                         
   2  11   8          0.49         -0.22         0.57 o                         
   3  11   8          6.74          5.63         0.72 o                         
  -2  12   8          0.00         -0.08         0.40 o                         
  -1  12   8          7.52          9.76         0.76 o                         
   0  12   8          0.20          1.69         0.59 o                         
  -9   0   9          2.02          9.79         2.26 o                         
  -7   0   9         23.87         22.52         2.15 o                         
  -5   0   9          2.90          5.70         1.52 o                         
  -3   0   9        139.42        216.51         6.22 o                         
  -1   0   9          0.19          0.28         0.40 o                         
   1   0   9          1.44          0.42         0.37 o                         
   3   0   9         53.29         72.31         1.62 o                         
   5   0   9          1.66          1.13         0.61 o                         
   7   0   9          0.06          0.00         0.75 o                         
  -9   1   9          0.01         -0.25         0.87 o                         
  -8   1   9          7.37          6.62         1.10 o                         
  -7   1   9         22.97         22.61         1.18 o                         
  -6   1   9          1.01          0.50         0.34 o                         
  -5   1   9         18.51         17.10         0.55 o                         
  -4   1   9          0.20          1.13         0.34 o                         
  -3   1   9        692.26        634.52         7.86 o                         
  -2   1   9        181.66        170.88         2.66 o                         
  -1   1   9         15.76         15.49         0.41 o                         
   0   1   9          0.17          0.11         0.24 o                         
   1   1   9          1.61          2.48         0.31 o                         
   2   1   9         38.52         41.07         0.78 o                         
   3   1   9          4.63          5.35         0.45 o                         
   4   1   9          2.46          2.51         0.43 o                         
   5   1   9        179.12        185.00         2.11 o                         
   6   1   9          6.56          7.74         0.75 o                         
   7   1   9          0.67          1.67         0.60 o                         
  -8   2   9          0.59          0.75         0.75 o                         
  -7   2   9          0.92          0.59         0.42 o                         
  -6   2   9          0.57          0.75         0.35 o                         
  -5   2   9          0.26         -0.29         0.36 o                         
  -4   2   9         33.30         35.05         0.87 o                         
  -3   2   9         64.21         58.74         1.45 o                         
  -2   2   9         14.60         17.28         0.83 o                         
  -1   2   9         11.95         11.87         0.39 o                         
   0   2   9          0.07         -0.24         0.24 o                         
   1   2   9         22.90         21.87         0.63 o                         
   2   2   9         29.58         28.80         0.72 o                         
   3   2   9          0.72          0.24         0.26 o                         
   4   2   9        132.07        136.29         1.78 o                         
   5   2   9         25.87         25.37         0.98 o                         
   6   2   9          9.31         11.57         0.79 o                         
   7   2   9          3.84          4.48         0.65 o                         
  -8   3   9          6.52          6.07         0.45 o                         
  -7   3   9         10.37          9.06         0.57 o                         
  -6   3   9          0.41          1.64         0.49 o                         
  -5   3   9          1.91          3.70         0.38 o                         
  -4   3   9          7.78          8.51         0.52 o                         
  -2   3   9          0.30          0.00         0.25 o                         
  -1   3   9          0.37          0.49         0.27 o                         
   0   3   9         60.88         71.79         1.26 o                         
   1   3   9         12.51         11.45         0.54 o                         
   2   3   9         64.02         67.43         0.99 o                         
   3   3   9          0.09          2.89         0.40 o                         
   4   3   9         61.08         58.32         1.15 o                         
   5   3   9         26.68         28.77         0.97 o                         
   6   3   9          0.56         -0.33         0.33 o                         
   7   3   9          0.58          0.67         0.50 o                         
  -8   4   9          0.10         -0.30         0.57 o                         
  -7   4   9          0.25          0.75         0.50 o                         
  -6   4   9          7.68          7.94         0.68 o                         
  -5   4   9          1.41          0.93         0.31 o                         
  -4   4   9          7.04          7.30         0.56 o                         
  -3   4   9          0.41          0.55         0.29 o                         
  -2   4   9          0.05         -0.22         0.31 o                         
  -1   4   9         43.92         40.76         0.95 o                         
   0   4   9         23.32         21.67         0.64 o                         
   1   4   9          0.92          1.11         0.28 o                         
   2   4   9          6.39          6.21         0.40 o                         
   3   4   9         33.30         36.37         0.94 o                         
   4   4   9          2.68          1.89         0.41 o                         
   5   4   9         23.46         23.78         0.93 o                         
   6   4   9         49.58         49.29         1.41 o                         
  -8   5   9          2.01          1.76         0.68 o                         
  -7   5   9          2.09          3.28         0.65 o                         
  -6   5   9         77.38         72.76         1.67 o                         
  -5   5   9          9.32          9.14         0.52 o                         
  -4   5   9         11.03         11.60         0.66 o                         
  -3   5   9          5.83          4.98         0.40 o                         
  -2   5   9          5.92          5.36         0.39 o                         
  -1   5   9          3.04          2.66         0.38 o                         
   0   5   9         22.22         21.83         0.70 o                         
   1   5   9          0.96          0.08         0.25 o                         
   2   5   9          8.50          7.24         0.47 o                         
   3   5   9         11.73         11.36         0.59 o                         
   4   5   9          0.07         -0.28         0.28 o                         
   5   5   9         15.15         15.17         0.79 o                         
   6   5   9         28.88         34.15         1.32 o                         
  -7   6   9          8.67          9.39         0.80 o                         
  -6   6   9         18.91         19.26         1.18 o                         
  -5   6   9          0.25         -0.36         0.36 o                         
  -4   6   9          2.64          1.83         0.35 o                         
  -3   6   9          0.31          3.80         0.43 o                         
  -2   6   9         14.49         15.30         0.67 o                         
  -1   6   9          0.28          0.38         0.28 o                         
   0   6   9          2.91          8.04         0.54 o                         
   1   6   9          5.40          4.10         0.37 o                         
   2   6   9          2.06          2.20         0.36 o                         
   3   6   9         33.53         33.96         0.92 o                         
   4   6   9          7.38          7.76         0.61 o                         
   5   6   9          0.06          0.41         0.45 o                         
   6   6   9          7.91          8.31         0.71 o                         
  -7   7   9          0.03          0.22         0.50 o                         
  -6   7   9          0.43          0.54         0.45 o                         
  -5   7   9          2.76          3.70         0.54 o                         
  -4   7   9          0.07         -0.35         0.35 o                         
  -3   7   9          4.44          4.65         0.50 o                         
  -2   7   9         13.74         13.35         0.60 o                         
  -1   7   9         56.35         60.29         1.20 o                         
   0   7   9         34.79         39.05         0.99 o                         
   1   7   9          6.88          6.16         0.54 o                         
   2   7   9          7.43          9.24         0.59 o                         
   3   7   9          0.88          0.63         0.38 o                         
   4   7   9          0.88          0.68         0.43 o                         
   5   7   9          0.02         -0.23         0.60 o                         
  -6   8   9          0.38         -0.38         0.61 o                         
  -5   8   9          4.03          4.31         0.56 o                         
  -4   8   9          0.00         -0.52         0.52 o                         
  -3   8   9          1.01          0.92         0.42 o                         
  -2   8   9         37.78         36.94         1.07 o                         
  -1   8   9          0.93          1.33         0.33 o                         
   0   8   9         29.83         30.46         1.00 o                         
   1   8   9        119.90        116.35         1.73 o                         
   2   8   9          6.44          7.39         0.59 o                         
   3   8   9         85.59         85.26         1.66 o                         
   4   8   9          3.03          3.77         0.56 o                         
  -5   9   9          0.98          0.54         0.50 o                         
  -4   9   9          0.15          0.25         0.42 o                         
  -3   9   9         27.14         31.50         1.22 o                         
  -2   9   9          0.08          0.38         0.46 o                         
  -1   9   9          4.32          6.40         0.57 o                         
   0   9   9          0.87          2.18         0.45 o                         
   1   9   9          0.15          0.45         0.43 o                         
   2   9   9          8.95          7.17         0.54 o                         
   3   9   9         19.92         23.25         1.02 o                         
   4   9   9          0.03         -0.08         0.45 o                         
  -4  10   9          5.37          4.42         0.73 o                         
  -3  10   9          0.44          0.59         0.42 o                         
  -2  10   9         57.69         55.79         1.50 o                         
  -1  10   9          1.74          1.08         0.55 o                         
   0  10   9          0.68          0.59         0.45 o                         
   1  10   9          9.89          8.64         0.74 o                         
   2  10   9         19.61         16.82         0.94 o                         
  -2  11   9          0.37          1.22         0.53 o                         
  -1  11   9          2.66          3.33         0.60 o                         
   0  11   9          0.11          0.19         0.53 o                         
  -8   0  10          1.45          1.51         1.51 o                         
  -6   0  10          7.46          7.73         0.81 o                         
  -4   0  10          7.08          5.31         0.54 o                         
  -2   0  10         41.57         45.24         1.66 o                         
   0   0  10          4.32          5.21         0.66 o                         
   2   0  10         16.36         18.47         1.11 o                         
   4   0  10        172.59        176.23         3.31 o                         
   6   0  10         12.56         12.67         1.72 o                         
  -8   1  10          4.24          6.07         1.13 o                         
  -7   1  10          8.22          7.22         0.89 o                         
  -6   1  10          1.51          0.89         0.37 o                         
  -5   1  10         13.53         12.66         0.70 o                         
  -4   1  10          5.48          4.73         0.42 o                         
  -3   1  10         35.11         35.82         1.50 o                         
  -2   1  10          7.21          6.23         0.54 o                         
  -1   1  10          6.60          6.83         0.43 o                         
   0   1  10          0.41          0.66         0.28 o                         
   1   1  10          5.58          5.49         0.43 o                         
   2   1  10          6.93          5.21         0.49 o                         
   3   1  10         10.28         11.93         0.69 o                         
   4   1  10         28.53         28.21         0.97 o                         
   5   1  10         52.63         56.69         1.17 o                         
   6   1  10          2.84          2.23         0.68 o                         
  -8   2  10          0.02          0.75         0.75 o                         
  -7   2  10          0.90          1.60         0.63 o                         
  -6   2  10          0.76          0.19         0.51 o                         
  -5   2  10         13.42         10.72         0.55 o                         
  -4   2  10         24.80         21.95         0.72 o                         
  -3   2  10         25.70         20.34         0.74 o                         
  -2   2  10         68.37         69.77         1.26 o                         
  -1   2  10          1.54          0.47         0.28 o                         
   0   2  10          1.47          0.85         0.30 o                         
   1   2  10         26.89         25.06         0.85 o                         
   2   2  10          0.00         -0.30         0.30 o                         
   3   2  10         43.95         42.96         1.04 o                         
   4   2  10         16.90         16.74         0.78 o                         
   5   2  10         55.05         53.91         1.24 o                         
   6   2  10          1.29          1.74         0.52 o                         
  -7   3  10          1.36          0.04         0.83 o                         
  -6   3  10          0.08         -0.67         0.67 o                         
  -5   3  10          6.05          6.00         0.49 o                         
  -4   3  10          4.61          4.22         0.40 o                         
  -3   3  10          1.79          0.05         0.29 o                         
  -2   3  10         16.42         14.82         0.72 o                         
  -1   3  10          8.86          8.42         0.47 o                         
   0   3  10         46.56         41.99         0.85 o                         
   1   3  10         18.76         20.04         0.75 o                         
   2   3  10         26.83         25.21         0.89 o                         
   3   3  10          7.24          8.10         0.58 o                         
   4   3  10          0.46          0.07         0.34 o                         
   5   3  10          3.56          1.94         0.51 o                         
   6   3  10          0.01         -0.09         0.53 o                         
  -7   4  10          2.79          2.80         0.66 o                         
  -6   4  10          1.64          0.57         0.54 o                         
  -5   4  10          1.32          0.62         0.35 o                         
  -4   4  10          7.34          7.63         0.42 o                         
  -3   4  10          0.14          0.00         0.31 o                         
  -2   4  10          6.80          6.68         0.54 o                         
  -1   4  10          0.69          0.66         0.28 o                         
   0   4  10         66.07         62.07         1.04 o                         
   1   4  10         18.06         16.37         0.63 o                         
   2   4  10          0.92          1.34         0.34 o                         
   3   4  10          0.73         -0.14         0.41 o                         
   4   4  10         24.27         26.72         1.03 o                         
   5   4  10         20.50         22.53         1.05 o                         
  -7   5  10          0.52          0.38         0.53 o                         
  -6   5  10          1.59          1.00         0.56 o                         
  -5   5  10         12.22         10.02         0.65 o                         
  -4   5  10         27.09         22.26         1.32 o                         
  -3   5  10          1.84          1.43         0.40 o                         
  -2   5  10          3.59          2.52         0.40 o                         
  -1   5  10          9.52         10.72         0.61 o                         
   0   5  10         10.63         12.04         0.56 o                         
   1   5  10          5.96          8.14         0.54 o                         
   2   5  10          0.14         -0.27         0.27 o                         
   3   5  10          0.32         -0.40         0.42 o                         
   4   5  10          0.73          0.44         0.40 o                         
   5   5  10          3.51          3.42         0.56 o                         
  -6   6  10          1.32          0.94         0.43 o                         
  -5   6  10         12.98         13.78         0.89 o                         
  -4   6  10          4.56          4.89         0.42 o                         
  -3   6  10          6.51          6.55         0.55 o                         
  -2   6  10          0.45          0.19         0.34 o                         
  -1   6  10          0.60          0.65         0.29 o                         
   0   6  10         21.09         21.33         1.05 o                         
   1   6  10          6.92          6.30         0.51 o                         
   2   6  10         13.80         14.64         0.66 o                         
   3   6  10         13.95         13.12         0.68 o                         
   4   6  10          0.51          0.27         0.42 o                         
  -6   7  10          0.45          0.86         0.63 o                         
  -5   7  10          5.56          5.19         0.72 o                         
  -4   7  10          0.09          0.42         0.42 o                         
  -3   7  10          2.58          1.80         0.43 o                         
  -2   7  10          2.95          2.59         0.45 o                         
  -1   7  10          0.00          0.06         0.33 o                         
   0   7  10          0.08          0.44         0.36 o                         
   1   7  10         25.27         26.35         0.92 o                         
   2   7  10         12.82         13.05         0.64 o                         
   3   7  10          3.20          3.60         0.55 o                         
   4   7  10         37.02         35.48         1.22 o                         
  -5   8  10          0.00         -0.43         0.43 o                         
  -4   8  10          1.15         -0.41         0.41 o                         
  -3   8  10          0.63          0.67         0.49 o                         
  -2   8  10          0.82         -0.25         0.44 o                         
  -1   8  10          0.89          1.81         0.43 o                         
   0   8  10          2.11          2.96         0.62 o                         
   1   8  10         34.90         37.65         1.17 o                         
   2   8  10         23.41         25.05         1.00 o                         
   3   8  10          5.52          3.46         0.56 o                         
  -4   9  10          0.70          0.84         0.42 o                         
  -3   9  10         13.91         14.46         0.99 o                         
  -2   9  10          4.34          5.97         0.69 o                         
  -1   9  10        138.35        145.83         2.48 o                         
   0   9  10          3.04          3.29         0.57 o                         
   1   9  10          1.83          2.02         0.56 o                         
   2   9  10         27.03         28.74         1.03 o                         
  -7   0  11         11.18         14.09         3.01 o                         
  -5   0  11         95.27         84.45         3.70 o                         
  -3   0  11          0.19          0.38         0.48 o                         
  -1   0  11          2.79          2.60         0.81 o                         
   1   0  11          6.89          9.02         0.82 o                         
   3   0  11         24.57         27.03         1.46 o                         
   5   0  11         92.37         92.35         2.60 o                         
  -7   1  11          2.02          3.31         1.30 o                         
  -6   1  11         11.16          8.72         0.95 o                         
  -5   1  11         11.55         10.24         1.29 o                         
  -4   1  11         81.17         67.83         1.67 o                         
  -3   1  11          0.70          1.25         0.39 o                         
  -2   1  11          0.11         -0.14         0.37 o                         
  -1   1  11          0.00         -0.25         0.50 o                         
   0   1  11          3.49          2.76         0.38 o                         
   1   1  11          5.52          7.05         0.56 o                         
   2   1  11          7.15          8.26         0.68 o                         
   3   1  11          0.74          1.18         0.51 o                         
   4   1  11          5.13          7.29         0.79 o                         
   5   1  11         10.32         12.78         0.77 o                         
  -7   2  11          0.03         -0.51         0.51 o                         
  -6   2  11          1.56          0.50         0.53 o                         
  -5   2  11          0.83         -0.57         0.57 o                         
  -4   2  11          0.44          0.19         0.34 o                         
  -3   2  11          1.64          1.65         0.53 o                         
  -2   2  11          5.25          5.57         0.60 o                         
  -1   2  11          0.81          0.30         0.40 o                         
   0   2  11         88.57         83.02         1.59 o                         
   1   2  11         11.10         12.97         0.66 o                         
   2   2  11          1.46          1.97         0.49 o                         
   3   2  11         70.77         73.57         1.46 o                         
   4   2  11         37.27         39.82         1.48 o                         
   5   2  11          0.05         -0.52         0.66 o                         
  -6   3  11          1.72          0.45         0.57 o                         
  -5   3  11          1.11          1.22         0.42 o                         
  -4   3  11          0.11          0.41         0.33 o                         
  -3   3  11         21.34         18.95         0.77 o                         
  -2   3  11         22.79         21.77         0.92 o                         
  -1   3  11         15.94         15.39         0.82 o                         
   0   3  11         13.45         12.25         0.74 o                         
   1   3  11         29.33         28.66         0.95 o                         
   2   3  11         10.03          9.66         0.64 o                         
   3   3  11          7.00          5.53         0.58 o                         
   4   3  11         26.84         27.49         1.01 o                         
  -6   4  11          0.45          0.00         0.43 o                         
  -5   4  11          0.73          0.93         0.43 o                         
  -4   4  11         16.54         16.05         0.71 o                         
  -3   4  11          0.27          0.06         0.36 o                         
  -2   4  11         16.34         15.14         0.74 o                         
  -1   4  11          8.48          7.17         0.64 o                         
   0   4  11          0.07         -0.42         0.42 o                         
   1   4  11          0.03          0.19         0.38 o                         
   2   4  11          1.07          0.27         0.42 o                         
   3   4  11          6.03          5.86         0.53 o                         
   4   4  11          9.19         10.24         0.66 o                         
  -6   5  11          1.08          1.51         0.61 o                         
  -5   5  11          0.83          0.53         0.38 o                         
  -4   5  11          0.98          0.90         0.40 o                         
  -3   5  11          0.81          0.00         0.40 o                         
  -2   5  11          0.56          1.13         0.40 o                         
  -1   5  11          0.69          1.22         0.45 o                         
   0   5  11          0.00         -0.47         0.47 o                         
   1   5  11         10.00         10.17         0.80 o                         
   2   5  11          0.99          0.98         0.48 o                         
   3   5  11          0.58          0.75         0.45 o                         
   4   5  11          1.18          2.26         1.07 o                         
  -5   6  11          0.34          0.22         0.50 o                         
  -4   6  11          0.39          0.25         0.42 o                         
  -3   6  11          8.82          8.34         0.66 o                         
  -2   6  11          0.61          1.03         0.37 o                         
  -1   6  11          0.34          0.23         0.40 o                         
   0   6  11          0.12          0.23         0.40 o                         
   1   6  11          0.34         -0.30         0.46 o                         
   2   6  11          5.15          6.97         0.61 o                         
   3   6  11          0.00          0.21         0.45 o                         
  -4   7  11          3.61          2.67         0.51 o                         
  -3   7  11         19.46         19.62         0.99 o                         
  -2   7  11          6.20          6.00         0.70 o                         
  -1   7  11          0.58          1.70         0.62 o                         
   0   7  11         14.51         15.21         0.87 o                         
   1   7  11          6.04          6.00         0.70 o                         
   2   7  11          0.97          0.92         0.47 o                         
  -3   8  11          0.10          0.25         1.20 o                         
  -2   8  11          3.05          2.10         0.62 o                         
  -1   8  11         34.30         36.24         1.63 o                         
   0   8  11         24.44         27.85         1.18 o                         
   1   8  11         27.92         27.11         3.01 o                         
  -2   0  12          0.60          0.60         0.57 o                         
   0   0  12          3.53          3.01         0.81 o                         
   2   0  12          6.65          5.33         0.82 o                         
  -5   1  12          1.81          1.27         0.93 o                         
  -4   1  12         62.91         56.95         1.98 o                         
  -3   1  12         18.07         17.22         0.97 o                         
  -2   1  12          0.19          0.42         0.53 o                         
  -1   1  12          0.12         -0.46         0.46 o                         
   0   1  12          0.51          1.11         0.55 o                         
   1   1  12          6.05          6.45         0.67 o                         
   2   1  12          1.01          1.04         0.44 o                         
   3   1  12          7.05          7.94         0.86 o                         
  -5   2  12          4.06          6.25         0.76 o                         
  -4   2  12         28.59         27.37         1.18 o                         
  -3   2  12          9.34         11.48         0.87 o                         
  -2   2  12          0.11         -0.45         0.49 o                         
  -1   2  12          0.07          0.66         0.53 o                         
   0   2  12          3.46          3.15         0.57 o                         
   1   2  12          0.64         -0.15         0.45 o                         
   2   2  12          2.58          2.00         0.54 o                         
   3   2  12         39.98         42.19         1.28 o                         
  -5   3  12          0.06         -0.45         0.45 o                         
  -4   3  12          0.93          0.36         0.49 o                         
  -3   3  12          0.83          3.43         0.50 o                         
  -2   3  12          1.27          0.55         0.59 o                         
  -1   3  12         15.72         12.91         0.85 o                         
   0   3  12          0.10          9.83         1.96 o                         
   1   3  12          5.61          5.89         0.60 o                         
   2   3  12          0.28         -0.43         0.43 o                         
   3   3  12          6.01          3.77         0.81 o                         
  -4   4  12          0.76          4.92         0.76 o                         
  -3   4  12          1.48          1.24         0.50 o                         
  -2   4  12          6.07          3.73         0.55 o                         
  -1   4  12          1.09          0.78         0.47 o                         
   0   4  12          0.34          1.60         0.53 o                         
   1   4  12          3.47          2.95         0.58 o                         
   2   4  12          8.67          9.58         0.70 o                         
  -3   5  12          0.28         -0.42         0.42 o                         
  -2   5  12          0.36          0.65         0.47 o                         
  -1   5  12          1.46          1.44         0.55 o                         
   0   5  12          0.03         -0.09         0.53 o                         
   1   5  12          0.25         -0.40         0.40 o                         
  -2   6  12          2.30          3.49         0.65 o                         
  -1   6  12          0.75          0.39         0.64 o                         
   0   6  12          0.04          4.25         0.72 o                         
  -3   0  13          3.53          3.05         1.41 o                         
  -1   0  13          1.66          0.56         0.98 o                         
  -2   1  13          0.11         -0.41         0.41 o                         
  -1   1  13          0.59         -0.25         0.60 o                         
   0   1  13          0.60          0.13         0.55 o                         
  -2   2  13          2.66          1.37         0.57 o                         
  -1   2  13          1.59          0.56         0.62 o                         
   0   2  13          6.90          6.78         2.26 o                         
                                                                                
